# Supplementary material for: Sox2 levels regulate the chromatin occupancy of WNT mediators in epiblast progenitors responsible for vertebrate body formation
Source: Nat Cell Biol. 2022 May 12;24(5):633–44. doi: 10.1038/s41556-022-00910-2 (PMC9106585; doi:10.1038/s41556-022-00910-2)
Supplement: Supplementary file 3 — Supplementary Tables 1–10. [file 41556_2022_910_MOESM3_ESM.xlsx]

## Sheet: legends
Supplementary Table 1- Key resources. A) Sequences of oligonucleotides used to construct transgenice ES cell lines. B) Key compounds used in ES cell differentiation experiments. C) Primary antibodies used for immunofluorescence analysis. D) Antibodies used for flow cytometry analysis. E) Sequences of qRT-PCR primers. F) ChIP buffer composition. G) Antibodies used for ChIP. Supplementary Table 2- …

## Sheet: supplementary table 1
Supplementary table 1a
Sox2_54G>A_F	CCGCAGCAAGCTTCAGGGGGCGGCGGC
Sox2_54G>A_R	GCCGCCGCCCCCTGAAGCTTGCTGCGG
Sox2_Crispr_Oligo_1	CACCGGGCCCGCAGCAAGCTTG
Sox2_Crispr_Oligo_2	AAACAAGCTTGCTGCGGGCCCG
Sox3_CRISRP_F1	CACCGCAGCAGGCTGTACATCGCCG
Sox3_CRISPR_R1	AAACCGGCGATGTACAGCCTGCTGC
Cdx2_Intron1	AGTTGGAGAGGTCTCACATCAAAACAGATAGATTTTAGTGCTCAGTGCCTAGTTGAACAAGGAGATCTAAGGGGTGGGAGTTGCCCAGGGGTGTTTAAGGCCCCGCAGGCTGACTTTGTTCAGGTAAAAACCTTTGCAAACCACTACAAAAGTGTCCTGGGAAGATACAGGAGGGATCAGAGAGAGGTCCCCCCGCCGCTGAAAGGGGAACACAGTCGCAAACAATGCAAGACAAGGCGATCTTATCAAAGAAAAGCGCTTTCAATGCCTTAATAACAACCGCATTCTGTTTGAATTACCACTACTGAGCAAATGGCGGCCTCAGCTTTCATCCCCTTCCCCGCCAGGAGCATTAACATAAACACAGCCCCGCAGGCGCATTTGAATGGGCGCTGCGGC…
Cdx2_Intron1_Sox2del	AGTTGGAGAGGTCTCACATCAAAACAGATAGATTTTAGTGCTCAGTGCCTAGTTGAACAAGGAGATCTAAGGGGTGGGAGTTGCCCAGGGGTGTTTAAGGCCCCGCAGGCTGACTAACTTCAGGTAAAAACCTTTGCAAACCACTACAAAAGTGTCCTGGGAAGATACAGGAGGGATCAGAGAGAGGTCCCCCCGCCGCTGAAAGGGGAACACAGTCGCAATGATTGCAAGACAAGGCGATCTTATCAAAGAAAAGCGCTTTCAATGCCTTAATAACAACCGCATTCTGTTTGAATTACCACTACTGAGCAAATGGCGGCCTCAGCTTTCATCCCCTTCCCCGCCAGGAGCATTAACATAAACACAGCCCCGCAGGCGCATTTGAATGGGCGCTGCGGC…
Supplementary table 1b
Compound	Manufacturer	Product #
Doxycycline	BD Clontech/ Takara	631311
LGK974	Cayman	14072
Activin A	R&D	338-AC
bFGF	Peprotech	100-18B
CHIR99021	Axon Medchem	1386
SB-431542	LKT	S0400
PD0325901	Axon Medchem	1408
LIF	Merck	ESG1107
Supplementary table 1c
Target	Manufacturer	Product #	RRID		Species	Dilution	Reference
OCT3/4	Santa cruz	sc-5279	AB_628051		Mouse	1:500	PMID: 35143761
NANOG	Abcam	ab80892	AB_2150114		Rabbit	1:500	PMID: 33472064
T/BRA	R&D	AF2085	AB_2200235		Goat	1:500	PMID: 25157815
SOX2	Millipore	AB5603	AB_2286686		Rabbit	1:500	PMID: 25115237
Supplementary table 1d
Target	Manufacturer	Product #	RRID		Species	Dilution	Reference
Sox2 V450	BD	561610	AB_10712763		Mouse	1:100	PMID: 34536382
CDX2 647	BD	560395	AB_1645405		Mouse	1:20	PMID: 34536382
CDX2 PE	BD	563428	AB_2738198		Mouse	1:50	PMID: 34536382
Bra 488	R&D	IC2085G	N/A		Goat	1:100	PMID: 34536382
Supplementary table 1e
Primer	Sequence
Actin_F	TGGCTCCTAGCACCATGA
Actin_R	CCACCGATCCACACAGAG
Oct4_F	GCGTTCTCTTTGGAAAGGTG
Oct4_R	CCGCAGCTTACACATGTTCT
Nanog_F	AGGGTCTGCTACTGAGATGCT
Nanog_R	CAACACCTGGTTTTTTCTGCCACCG
Fgf5_F	TGTGTCTCAGGGGATTGTAGG
Fgf5_R	AGCTGTTTTCTTGGAATCTCTCC
Bra_F	ACACACGGCTGTGAGAGGTA
Bra_R	TTATCATGGGACTGCAGCAT
Tbx6_F	CCCAACTATGCAGCCAACACT
Tbx6_R	CTGTGTGATCCTAGGGTTCTGGTA
Sox3_F	ACGCCTTGCTGTTTAGCTTT
Sox3_R	GGTCCTCCTCATCTTCGGTA
Cdx1_F	ACAGCCGGTACATCACTATCC
Cdx1_R	CTTGTTTACTTTGCGCTCCTTG
Cdx2_F	TAGTCGATACATCACCATCAGG
Cdx2_R	TGATTTTCCTCTCCTTGGCTCT
Cdx4_F	GCAATAGATACATCACCATCAGG
Cdx4_R	ACTTTGCACGGAACCTCCAG
Hoxb1_F	AGAGGCTGGCTTACGAGAC
Hoxb1_R	GGTTGAGGCTTGCTTGAGG
Hoxb4_F	AGCACGGTAAACCCCAATTACG
Hoxb4_R	CGCGTCAGGTAGCGATTGTAG
Hoxb6_F	AAGAGCGTGTTCGGAGAG
Hoxb6_R	TGAAATTCCTTCTCCAGCTC
Hoxb8_F	CAGCTCTTTCCCTGGATG
Hoxb8_R	CACTTCATTCTCCGATTCTG
Hoxb9_F	TAATCAAAGAGCTGGCTACG
Hoxb9_R	CCCTGGTGAGGTACATATTG
Hoxb13_F	ATGTGTTGCCAAGGTGAAC
Hoxb13_R	AACTTGTTGGCTGCATACTC
Hoxa9_F	TTGTCCCTGACTGACTATGC
Hoxa9_R	AACTCCTTCTCCAGTTCCAG
hoxa10_F	CCCTTCAGAAAACAGTAAAGC
Hoxa10_R	TTCACTTGTCTGTCCGTGAG
Meox1_F	TGAGACGGAGAAGAAATCATCCA
Meox1_R	CGTAGCTGCTCCTTGGTGAAG
Sox1_F	AGCGTGCCTTTGATTTCTCT
Sox1_R	GGGATAAGACCTGGGTGAGA
Nr5a2_F3	GCCTCCGACAGACTATGACA
Nr5a2_R3	CTCAGGTGAGCTGGAGTAGG
Eomes_F	GGCCTACCAAAACACGGATATC
Eomes_R	TTTCTGAAGCCGTGTACATGGA
Mixl1_F	CTTCCGACAGACCATGTACCC
Mixl1_R	GATAAGGGCTGAAATGACTTCCC
Supplementary table 1f
ChIP shearing buffer	ChIP elution buffer	ChIP wash buffer 1	ChIP wash buffer 2	ChIP wash buffer 3	ChIP wash buffer 4
0.3% SDS	1% SDS	0.1% SDS	0.1% SDS	0.25 M LiCl
	0.1 M NaHCO3	0.1% sodium deoxycholate	0.1% sodium deoxycholate	0.5% sodium deoxycholate
1% Triton-X 100		1% Triton X-100	1% Triton X-100	0.5% NP-40
0.15 M NaCl		1 mM EDTA	1 mM EDTA	1 mM EDTA	1 mM EDTA
1 mM EDTA		0.5 mM EGTA	0.5 mM EGTA	0.5 mM EGTA	0.5 mM EGTA
0.5 mM EGTA		20 mM HEPES (pH7.6)	20 mM HEPES (pH 7.6)	20 mM HEPES (pH 7.6)	20 mM HEPES (pH 7.6)
20 mM HEPES (pH 7.6)		0.15 M NaCl	0.5 M NaCl
Supplementary table 1g
Target	Manufacturer	Product #	RRID	Lot	Species	Quantity per IP	Reference
SOX2	R&D	AF2018	AB_355110	KOY0316101	Goat	5ug	PMID: 28826820
B-Catenin	Invitrogen	71-2700	AB_2533982	SH2565754	Rabbit	5ug	PMID: 28826820
TCF3	Santa Cruz	sc-8635	AB_2199133	L1415	Goat	5ug	PMID: 18347094
TCF4	Santa Cruz	sc-8631	AB_2199826	K0615	Goat	5ug	PMID: 24413017
LEF1	Millipore	CS200635	N/A	2816642	Goat	3ug	PMID: 24413017

## Sheet: supplementary table 2
Supplementary table 2
Package	Reference
Applied Biosystems QuantStudio 12K Flex	N/A
BAMTools (v2.5.1)	Barnett et al., 2011
BD FACS DIVA (Version 8.0.1)	N/A
bedGraphToBigWig (v1.0)	Kent et al., 2010
BEDTools (v2.27.1)	Quinlan and Hall, 2010
BWA (v0.7.17-r1188)	Li and Durbin, 2009
cutadapt (version 1.16)	Martin, 2011
DAVID (version 6.8)	https://david.ncifcrf.gov/
deepTools (v3.2.1)	Ramírez et al., 2016
DESeq2 (v1.20.0)	Love et al., 2014
FastQC (v0.11.8)	https://www.bioinformatics.babraham.ac.uk/projects/fastqc/
featureCounts (v1.6.4)	Liao et al., 2014
Fiji (v2.0.0)	Schindelin et. al. 2012
FIMO (v5.1.1)	http://meme-suite.org/tools/fimo
flowcore (v1.44.2)	Ellis et al., 2018
ggplot2 (3.3.0)	Wickham, 2016
gplots (v3.1.0)	Gregory et. al. 2015
HOMER (v4.10)	Heinz et al., 2010
IGV genome browser (v2.4.13)	Robinson et al., 2011
MACS (v2.1.2)	Zhang et al., 2008
MultiQC (v1.7)	Ewels et al., 2016
Nextflow (version 19.10.0)	Di Tommaso et al., 2017
NucleoATAC (v0.3.4)	Schep et al., 2015
phantompeakqualtools (v1.14)	Landt et al., 2012
picard-tools (v2.19.0)	http://broadinstitute.github.io/picard
Preseq (v2.0.3)	http://smithlabresearch.org/software/preseq/
Prism (Version 8)	N/A
Pysam (v0.15.2)	https://github.com/pysam-developers/pysam
R (version 3.4.1)	R Core Team, 2018
RSEM (version 1.3.0)	Li and Dewey, 2011
SAMtools (v1.9)	Li et al., 2009
Singularity (version 2.6.0)	Kurtzer et al., 2017
STAR (version 2.5.2a)	Dobin et al., 2013
Trim Galore! (v0.5.0)	https://www.bioinformatics.babraham.ac.uk/projects/trim_galore/

## Sheet: supplementary table 3
Supplementary table 3a
Sample type	Target	File type	Sample name	Experiment	ENA_SAMPLE	ENA_RUN		Reference
mRNA-Seq		FASTQ	W4_1	E-MTAB-2268	ERS423600	ERR459398		Gouti et. al. 2014, PLOS Biology
mRNA-Seq		FASTQ	W4_2	E-MTAB-2268	ERS423625	ERR459413		Gouti et. al. 2014, PLOS Biology
mRNA-Seq		FASTQ	W4_3	E-MTAB-2268	ERS423622	ERR459392		Gouti et. al. 2014, PLOS Biology
mRNA-Seq		FASTQ	E3.5_ICM_R1	E-MTAB-2958	ERS555422	ERR637936_1		Boroviak et. al. 2015, Developmental Cell
mRNA-Seq		FASTQ	E3.5_ICM_R1	E-MTAB-2958	ERS555422	ERR637936_2		Boroviak et. al. 2015, Developmental Cell
mRNA-Seq		FASTQ	E3.5_ICM_R2	E-MTAB-2958	ERS555421	ERR637926_1		Boroviak et. al. 2015, Developmental Cell
mRNA-Seq		FASTQ	E3.5_ICM_R2	E-MTAB-2958	ERS555421	ERR637926_2		Boroviak et. al. 2015, Developmental Cell
mRNA-Seq		FASTQ	E3.5_ICM_R3	E-MTAB-2958	ERS555436	ERR637935_1		Boroviak et. al. 2015, Developmental Cell
mRNA-Seq		FASTQ	E3.5_ICM_R3	E-MTAB-2958	ERS555436	ERR637935_2		Boroviak et. al. 2015, Developmental Cell
mRNA-Seq		FASTQ	E4.5_EPI_R1	E-MTAB-2958	ERS555427	ERR637938_1		Boroviak et. al. 2015, Developmental Cell
mRNA-Seq		FASTQ	E4.5_EPI_R1	E-MTAB-2958	ERS555427	ERR637938_2		Boroviak et. al. 2015, Developmental Cell
mRNA-Seq		FASTQ	E4.5_EPI_R2	E-MTAB-2958	ERS555429	ERR637924_1		Boroviak et. al. 2015, Developmental Cell
mRNA-Seq		FASTQ	E4.5_EPI_R2	E-MTAB-2958	ERS555429	ERR637924_2		Boroviak et. al. 2015, Developmental Cell
mRNA-Seq		FASTQ	E4.5_EPI_R3	E-MTAB-2958	ERS555431	ERR637932_1		Boroviak et. al. 2015, Developmental Cell
mRNA-Seq		FASTQ	E4.5_EPI_R3	E-MTAB-2958	ERS555431	ERR637932_2		Boroviak et. al. 2015, Developmental Cell
mRNA-Seq		FASTQ	E5.5_EPI_R1	E-MTAB-2958	ERS555439	ERR637933_1		Boroviak et. al. 2015, Developmental Cell
mRNA-Seq		FASTQ	E5.5_EPI_R1	E-MTAB-2958	ERS555439	ERR637933_2		Boroviak et. al. 2015, Developmental Cell
mRNA-Seq		FASTQ	E5.5_EPI_R2	E-MTAB-2958	ERS555437	ERR637921_1		Boroviak et. al. 2015, Developmental Cell
mRNA-Seq		FASTQ	E5.5_EPI_R2	E-MTAB-2958	ERS555437	ERR637921_2		Boroviak et. al. 2015, Developmental Cell
mRNA-Seq		FASTQ	E5.5_EPI_R3	E-MTAB-2958	ERS555424	ERR637923_1		Boroviak et. al. 2015, Developmental Cell
mRNA-Seq		FASTQ	E5.5_EPI_R3	E-MTAB-2958	ERS555424	ERR637923_2		Boroviak et. al. 2015, Developmental Cell
mRNA-Seq		FASTQ	ESC_2iL_R1	E-MTAB-2958	ERS555435	ERR637931_1		Boroviak et. al. 2015, Developmental Cell
mRNA-Seq		FASTQ	ESC_2iL_R1	E-MTAB-2958	ERS555435	ERR637931_2		Boroviak et. al. 2015, Developmental Cell
mRNA-Seq		FASTQ	ESC_2iL_R2	E-MTAB-2958	ERS555425	ERR637929_1		Boroviak et. al. 2015, Developmental Cell
mRNA-Seq		FASTQ	ESC_2iL_R2	E-MTAB-2958	ERS555425	ERR637929_2		Boroviak et. al. 2015, Developmental Cell
ATAC-Seq		FASTQ	D3A-1_R1	E-MTAB-6337	ERS2594527	ERR2679357_1		Metzis et. al. 2018, Cell
ATAC-Seq		FASTQ	D3A-1_R2	E-MTAB-6337	ERS2594527	ERR2679357_2		Metzis et. al. 2018, Cell
ATAC-Seq		FASTQ	D3A-2_R1	E-MTAB-6337	ERS2594528	ERR2679358_1		Metzis et. al. 2018, Cell
ATAC-Seq		FASTQ	D3A-2_R2	E-MTAB-6337	ERS2594528	ERR2679358_2		Metzis et. al. 2018, Cell
ATAC-Seq		FASTQ	D3NMP-1_R1	E-MTAB-6337	ERS2594529	ERR2679359_1		Metzis et. al. 2018, Cell
ATAC-Seq		FASTQ	D3NMP-1_R2	E-MTAB-6337	ERS2594529	ERR2679359_2		Metzis et. al. 2018, Cell
ATAC-Seq		FASTQ	D3NMP-2_R1	E-MTAB-6337	ERS2594487	ERR2679317_1		Metzis et. al. 2018, Cell
ATAC-Seq		FASTQ	D3NMP-2_R2	E-MTAB-6337	ERS2594487	ERR2679317_2		Metzis et. al. 2018, Cell
Supplementary table 3b
Sample type	Target	File type	GEO sample name	GEO series	GEO sample number	SRA sample		Reference
ATAC-Seq		FASTQ	mES ATAC-Seq	GSE64059	GSM1563569	SRR1703159		Kearns et. al. 2015, Nature Methods
ChIP-Seq		FASTQ	Cdx2 wtEpiSCs 24h rep1	GSE84899	GSM2253707	SRR3955853		Amin et. al. 2016, Cell Reports
ChIP-Seq		FASTQ	Cdx2 wtEpiSCs 24h rep2	GSE84899	GSM2253708	SRR3955854		Amin et. al. 2016, Cell Reports
ChIP-Seq		FASTQ	Input wtEpiSCs 15min fix1	GSE84899	GSM2253716	SRR3955862		Amin et. al. 2016, Cell Reports
ChIP-Seq		FASTQ	ChIP Input	GSE93524	GSM2652045	SRR5656090		Koch et. al. 2017, Developmental Cell
ChIP-Seq		FASTQ	ChIP Beta-Catenin	GSE93524	GSM2652044	SRR5656089		Koch et. al. 2017, Developmental Cell
ChIP-Seq		FASTQ	ChIP T	GSE93524	GSM2454138	SRR5659911		Koch et. al. 2017, Developmental Cell
ChIP-Seq		FASTQ	ChIP Sox2	GSE93524	GSM2454137	SRR5659910		Koch et. al. 2017, Developmental Cell
Supplementary table 3c
Sample type	Target	File type	Biosample term name	Experiment URL	GEO sample number	Sample accession	Sample URL
ChIP-Seq	CHD2	bed narrowPeak	ES-E14	https://www.encodeproject.org/targets/CHD2-mouse/	GSE136499	ENCFF927JDA	https://www.encodeproject.org/files/ENCFF927JDA/
ChIP-Seq	HCFC1	bed narrowPeak	ES-E14	https://www.encodeproject.org/targets/HCFC1-mouse/	GSM1003799	ENCFF058DYG	https://www.encodeproject.org/files/ENCFF058DYG/
ChIP-Seq	MAFK	bed narrowPeak	ES-E14	https://www.encodeproject.org/targets/MAFK-mouse/	N/A	ENCFF496JHC	https://www.encodeproject.org/files/ENCFF496JHC/
ChIP-Seq	ZC3H11A	bed narrowPeak	ES-E14	https://www.encodeproject.org/targets/ZC3H11A-mouse/	GSM1003810	ENCFF404QDD	https://www.encodeproject.org/files/ENCFF404QDD/
ChIP-Seq	ZNF384	bed narrowPeak	ES-E14	https://www.encodeproject.org/targets/ZNF384-mouse/	GSM1003807	ENCFF361ESB	https://www.encodeproject.org/files/ENCFF361ESB/

## Sheet: supplementary table 4
Supplementary table 4a
In vivo epiblast
gene_id	E3.5_ICM_R1.FPKM	E3.5_ICM_R2.FPKM	E3.5_ICM_R3.FPKM	E4.5_EPI_R1.FPKM	E4.5_EPI_R2.FPKM	E4.5_EPI_R3.FPKM	E5.5_EPI_R1.FPKM	E5.5_EPI_R2.FPKM	E5.5_EPI_R3.FPKM
Bhmt	1322.2	1622.18	1129.16	17.51	0	4.58	0	0	0
Calcoco2	2679.27	2818.75	4062.83	515.08	25.16	198.06	0	0.51	0.62
Ly6a	1353.13	1277.38	188.47	59.75	3.35	0	0	0.22	0
Khdc3	1763.32	1447.59	787.51	179.33	88.5	260.8	0	0	0.1
Alppl2	303.73	599.86	246.39	0	0	0	0	0	0
Crxos	1624.1	1298.02	621.77	110.03	30.91	121.47	0.23	2.22	0.96
Trim43a	255.78	325.69	249.02	0	0	1.34	0	0	0
BC048679	218.94	365.93	184.11	0	0	20.75	0	0	0
Gm16367	281.57	279.23	153.11	0	0	0	0	0	0
Fbp2	774.35	532.21	576.66	236.81	54.93	178.79	0.56	0	0.03
Pramel6	199.14	293.01	245.55	9.54	0.71	0.86	0	0	0
2210409E12Rik	473.6	353.69	2106.75	996.08	324.05	759.27	0.23	0	0
Spic	162.68	114.03	232.08	13.09	0	1.78	0	0	0
Guca1a	253.12	432.64	114.44	3.55	0.12	0	0.83	0	1.94
Dppa3	3180.47	3297.43	2302.68	541.38	78.77	268.67	13.58	6.8	15.08
Fbxo15	290.89	330.64	270.46	48.75	12.76	66.81	0.02	0	0.82
Gm11517	133.41	245.72	111.09	6.05	0.08	0.03	0	0	0.19
Gjb3	645.09	676.61	603.83	206.91	3.27	79.77	1.6	5.52	3.22
Gjb5	265.75	289.02	242.62	30.96	0	87.48	1.51	3.32	0
AA467197	127.07	165.96	306.56	88.67	1.74	35.01	0	0	0
Mgarp	272.22	252.51	147.55	2.76	5.1	7.46	0	0	1.72
Ly6g6e	118.06	71.84	199.38	12.14	0	5.16	0	0	0
Gulo	182.06	168.31	234.57	5.53	0	0	2.12	1.25	0.9
Gm11545	104.55	87.98	66.46	0	0.88	9.84	0	0	0
Nkx6-2	120.84	95.87	87.36	10.04	2	7.55	0.49	0	0.01
Ckb	2768.22	2690.08	1250.7	788.97	183.86	703.11	19.84	25.6	13.17
Tat	53.94	93.52	46.97	0	0	0	0	0	0
Csf3r	72.78	75.87	25.2	0.06	0	0	0.01	0	0
Gata6	83.41	66.36	54.02	0	0	11.19	0	0	0.37
Plbd1	92.86	53.69	66.23	2.91	0	1.83	0	0	0.98
Ppp1r14d	204.73	113.27	50.57	117.44	4	140.17	0.04	0	0.9
Ceacam10	153.97	67.05	36.26	29.25	1.38	0	0.08	0.29	0
Pnliprp2	83.3	85.16	25.55	2.19	0	0	0.48	0	0.01
Bhmt2	33.3	80.36	27.84	0.46	0	0	0	0	0
Pramel4	33.19	37.77	140.13	0	0	0	0	0	0
Pramel7	34.58	45.73	100.62	0.28	0	1.48	0	0	0
Pramel5	42.29	59.33	42.43	0	0	0	0	0	0
Sat1	546.33	513.58	749.13	92.62	96.57	70.3	5.3	4.17	7.52
Reep1	70.49	83.12	79	3.16	0	0	0.73	0.22	1.65
Gpd1l	169.35	258.21	102.64	8.37	1.89	3.12	3.06	2.63	3.65
Creg1	100.89	114.36	81.22	3.88	0.02	1.88	4.98	2.44	0.27
Dap	142.93	219.22	273.82	35.78	19.32	10.93	0.99	2.52	3.63
Timd2	39.86	64.02	42.3	0	0	6.77	0	0	0.29
Adgre5	56.35	45.08	69.75	7.44	0.36	5.16	0.59	0	0.24
Cryge	105.03	85.93	177.25	52.99	18.07	34.64	0	1.21	0
Nanog	296.11	333.83	128.1	239.1	9.74	72.59	7.13	1.48	4.35
Vnn1	47.22	51.42	20.58	0	0	0.01	0	0	0
Havcr1	61.1	50.01	14.36	0	0	0	0	0	0
Gsc	160.1	93.24	35.9	7.17	3.83	0	0.31	0.06	3.36
Tmem159	121.6	122.33	68.34	4.82	0	0	3.18	1.69	2.55
Pou5f1-rs1	287.94	177.91	81.19	0	61.66	11.65	0	0	28.22
Sycn	89.48	62	133.04	59.26	38.11	8.76	0	0	0
C130073F10Rik	148.23	280.27	148.18	112.43	49.95	16.84	3.49	0	2.07
Tfcp2l1	46.04	44.73	32.95	21.87	0.36	8.6	0.05	0.15	0.08
Tfap2c	33.11	51.49	42.37	10.45	0.9	0.44	0.12	0.02	0.1
Spp1	651.4	308.46	925.71	1780.04	391.85	397.45	4.51	3.98	7.7
Emc9	46.11	30.06	34.54	6.29	0	0	0	0.45	0
Tmem41b	249.01	382.28	255.51	20.95	34.42	9.4	4.82	3.64	6.99
Sfn	164.43	206.81	228.54	13.34	38.48	20.86	3.54	4.2	1.25
Ggt1	51.02	75.32	40.43	4.35	3.35	0.04	1.53	0.37	0
Slc1a1	43.3	24.43	24.22	0	0.21	0	0	0	0
Epb41l4b	157.08	108.46	113.95	43.36	4.5	10.29	1.75	1.75	4.22
Tbx3	60.52	45.09	21.85	25.37	2.44	17.86	0.01	0	0
Klf2	125.59	97.67	46.33	161.78	98.82	72.51	0.01	0	0.6
Serpinb6c	33.19	47.87	22.09	3.64	0.82	17.61	0	0	0
Fam151a	126.49	161.66	25.83	0	4.14	1.07	1.61	2.51	1.27
Aqp8	129.95	11.07	29.2	0	0	16.33	0	0.02	0.21
Cyp2s1	31.09	66.86	33.67	11.84	4.34	15.19	0	0	0.02
Becn2	42.31	28.97	16.68	0	0	0	0	0	0
Prr13	382.11	450.03	292.72	65.38	27.51	16.78	11.11	7.19	12.92
Gabarapl2	3160.31	3656.73	2854.3	644.16	443.63	671.02	81.24	71.23	68.55
Slc43a3	128.7	85.65	89.43	0.98	0.48	0.08	3.29	2.4	4.49
Ckmt1	83.86	69.43	64.86	6.66	6.97	2.67	1.61	2.22	0.3
Msc	24.67	43.22	19.01	0.31	0	0	0.14	0	0.76
Sord	179.04	245.97	216.9	23.47	1.81	0	7	9.81	9.5
Klf4	35.26	93.85	70.27	57.72	4.09	51.44	1.88	0.04	0.82
Cd2	48.27	33.27	6.91	0	0	0	0	0.03	0.01
Stmn3	132.58	102.07	158.03	46.38	9.4	55.02	5.06	1.25	2.31
Osr2	19.35	31.85	36.4	1.06	0	0	0.2	0	0
Krt8	286.38	283.5	91.77	0.67	0.72	8.67	9.97	16.29	12.38
Arhgap9	27.34	48.77	28.04	1.08	4.33	1.69	0	0.09	0.07
Bcl3	77.68	96.95	55.68	43.57	9.79	12.26	3.27	0.33	1.12
Cbr2	21.48	24.85	29.65	0	0	0	0.03	0.1	0
Acadl	208.28	160.13	151.42	44.52	2.83	16.2	5.25	8.09	5.39
Tbx15	23.42	40.69	15.15	0	0	0	0	0.78	0
Npl	140.97	191.7	156.78	63.5	11.02	62.62	0.45	4.36	11.13
Dmgdh	34.41	59.69	10.88	4	3.2	2.79	0	0	0.47
Myod1	17.98	40.49	13.05	0	0	0	0	0.02	0
Mymx	63.77	40	28.33	97.19	13.15	83.16	0	0	0
Smpd1	130.31	200.98	77.45	0.24	8.38	10.21	6.53	8.71	2.1
Gpat3	30.59	67.85	20.33	0.08	3.08	10.9	1.06	0	0
Rflnb	69.8	85.03	13.04	0.1	0	0	2	0.69	2.66
Tpsg1	21.35	31.93	14.99	3.97	0	0	0	0	0.03
H2afy	104.23	75.39	104.61	86.62	45.07	81.21	0.96	1.33	1.29
Ren1	125.01	54.86	3.87	5.06	12.65	11.03	0	0	0
1600010M07Rik	28.13	12.56	31.54	0	0	0	0	0	0
Cited1	300.36	261.39	335.15	9.66	9.52	15.73	14.86	4.84	22.47
Zc3hav1	51.47	66.43	44.09	32.82	8.16	8.88	0.23	0.27	2.38
Dkkl1	20.75	38.19	19.43	4.81	0	1.91	0	0.59	0
Cst7	30.59	12.83	24.59	0	0	0	0	0	0
Hand1	25.81	25.83	10.63	0	0	0	0	0	0
Pemt	218.97	526.41	472.25	24.66	20.61	7.23	15.39	28.67	8.36
Rhob	45.29	35.41	4.52	0.33	0	3.71	0.04	0.27	0.44
Lgals9	149.72	65.93	138.21	31.71	18.42	3.67	2.91	3.32	2
Gna14	30.55	31.22	7.27	0	0	0	0.64	0	0
Pdgfra	21.77	27.79	14.93	0	0	0.09	0.33	0.04	0
Gjb4	35.26	21.74	12.48	20.31	0	3.47	0	0	0
Oxt	37.89	17.07	8.35	0	0	0	0	0	0
Plin2	231.41	151.85	100.63	7.06	10.98	23.67	6.52	7.2	6.37
Gm2a	118.57	109.9	32.18	9.56	7.31	0.37	2.85	2.44	2.83
Tmbim1	120.52	106.26	36.8	15.16	1.34	25.24	3.14	7.32	2.06
Gm15698	16.91	29.25	82.58	25.18	4.11	59.89	0	0	0
Ly6c1	57.05	7.39	10.35	0.9	0	0	0	0.04	0
Fam46c	9.73	52.44	34.57	0.95	2.54	0	0	0.12	0.32
Wnt6	57.02	17.33	3.41	0.47	0	0	0	0	0
Junb	86.03	82.69	31.89	45.15	7.89	19.51	1.6	2.98	0.66
Slc24a5	30.49	29.24	39.63	0	0.65	6.08	0.87	0	1.36
2200002D01Rik	110.2	114.71	54.33	32.25	4.82	9.89	5.64	1.77	3.83
Mpc1	158.89	244.13	142.43	51.85	59.08	107.75	6.58	6.26	2.93
Tinagl1	21.62	15.68	19.51	6.22	0	9.94	0	0	0
Fos	33.91	29.72	7.33	9.27	2.25	4.45	0	0	0
Socs3	84.45	39.14	16.8	4.88	0.97	2.64	3.59	1.52	0.73
Fam234a	191.29	181.7	138.1	23.34	11.45	11.23	8.21	7.95	7.09
Klf5	62.38	53.93	104.35	57.1	77.14	234.96	0	0.06	2.82
Bcl2l14	59.69	50.22	39.12	3.07	0	3.24	1.89	2.53	3.06
Psap	316.24	337.92	169.71	46.49	11.47	27.88	14.08	26.05	9.71
Gm3139	13	13.52	33.61	0	0	0	0	0	0
Gaa	123.85	119.01	145.63	18.19	5.87	5.01	8.69	9.7	4.05
Gm5547	35.13	27.71	2.94	8.33	0	0	0	0	0
Plaur	20.31	26.22	15.91	0	1.16	0	0	0.69	0.08
Hoxb13	37.78	18.57	7.45	0	0	0	0	0.15	1.05
Rab3il1	40.34	85.95	39.6	2.81	0	5.08	3.8	4.05	1.76
Mon1a	37.93	30.87	40.36	14.29	1.96	0.39	0.3	4.38	0.08
Grin1	33	34.57	7.53	1.73	0	0	0.24	0.97	1.05
Gch1	31.63	31.06	12.84	0	0	0	2.05	0.18	0.43
Tdrp	49.9	110.35	73.87	48.6	17.57	7.15	2.18	2.26	2.54
Esrrb	30.31	28.84	25.4	58.95	8.61	34.39	0.37	0	0.04
Ly6f	25.61	17.83	9.02	3.74	0	2.45	0	0	0
Rfx2	75.31	113.1	118.14	48.43	36.62	31.4	5.08	2.9	1.44
Zyg11a	14.99	31.09	20.5	0.74	3.18	3.79	0	0	0.19
Lmna	95.94	99	70.06	5.55	11.21	18.71	3.09	6.6	2.69
Whamm	40.49	29.85	40.36	9.52	1.51	0.95	1.65	1.03	1.1
Bad	242.98	144.77	129.62	8.61	25.36	3.9	11.43	12.93	4.6
Map1lc3b	2004.92	2110.34	2632.32	343.52	145.13	544.75	135.78	101.04	141.43
Chga	36.68	36.11	32.53	9	1.25	15.11	1.96	1.26	0.42
Adam15	49.91	42.73	9.93	0.2	0.54	1.77	1.31	2.72	0.6
Gpr137b	40.21	85.38	15.55	0	0	0	1.84	2.8	3.82
Proser2	33.11	40.54	8.2	0	3.52	0	1.1	0.14	0.29
Tmem82	44.08	51.18	26.78	8.19	0	11.98	3.44	4.53	0.35
Slc2a8	219.31	221.6	98.76	26.39	42.39	13.91	15.01	10.25	3.08
Aqp3	13.14	15.97	10.37	0.26	0.08	0.19	0	0	0
Pecam1	31.2	14.64	28.38	3.08	5.81	9.97	0.38	0.02	0
Tex19.2	40.7	55.41	164.55	13.65	5.2	18.81	0.67	3.57	3.94
Slc46a1	58	83.68	36.1	9.81	1.83	21.73	3.08	6.89	0.84
C1qtnf12	51.98	125.32	75.47	0.24	3.31	0.29	5.82	7.24	4.02
Ptges	13.98	37.97	27.03	5.24	3.93	0	0.75	0.54	0.15
Kdelr3	14.69	15.99	12.74	0	0.1	1.93	0	0	0.19
Renbp	139.97	190.81	92.15	71.23	38.17	35.32	5.91	7.34	4.8
Atg9a	37.45	61.36	24.85	0.08	0.77	0	2.12	2.66	2.17
Sdc4	212.76	143.16	62.89	13.59	6.59	14.04	8.63	10.22	7.56
Gss	264.66	215.95	188.33	35.6	25.56	31.95	10.23	19.99	10.69
Mras	21.92	16.91	16.78	4.57	2.72	5.76	0.02	0.07	0
Sct	28.61	31.45	4.44	5.03	0	0.1	1.53	0	0
Rnd1	23.36	16.73	9.6	0	0.85	1.69	0	0.45	0
Echdc2	589.37	669.18	637.86	429.45	200.54	254.91	24.24	44.89	19.51
Neat1	16.97	29	3.88	4.23	0.02	1.2	0.69	0	0.01
Pdlim4	16.99	20.94	20.5	0	0	0.07	0.33	0.06	1.68
Khdc1a	19.17	15.65	10.24	2.41	0.07	0	0	0.31	0
Siglecg	14.64	27.81	10.52	0	0	0	1.13	0.25	0
Elf3	55.26	62.51	47.44	1.19	1.4	52.21	4.42	5.69	1.99
Nucb2	13.05	27.38	15.7	0.13	1.71	6.81	0.1	0	0.19
Cmtm7	144.2	236.18	264.48	79.23	28.44	150.58	9.32	27.84	4.95
2012-09-01	19.61	7.11	15.36	0	0	0	0	0	0
Gm15772	0	627.8	0.67	0	0	0	0	0	0
Agpat2	424.2	488.48	444.84	121.48	124.15	106.32	28.54	22.2	16.66
Rogdi	579.31	650.22	518.87	66.46	52.17	104.62	44.32	45.71	33.12
Stat3	44.41	29.09	23.04	16.01	0.27	32.94	1.3	1.45	1.62
Inpp5d	25.03	30.73	12.54	4.25	1.4	0.12	0.03	1.09	2.04
Lcp1	8.53	33.05	6.97	7.64	0	0.03	0.07	0.04	0.02
Actn2	10.48	50.3	26.02	0.27	0	0.13	2.29	0.88	0.72
Jam2	23.89	20.63	45.83	50.16	38.06	49.09	0	0.01	0
Gm16381	7.8	14.99	16.35	0	0	0	0	0	0
Msx2	7.02	31.98	5.36	0	0	0.12	0	0	0
Ube2l6	16.49	11.16	14.89	0.73	0.07	3.52	0	0	0.2
Porcn	40.97	27.45	35.14	51.65	36.74	52.25	0.65	0.22	0
Aurkc	31.52	28.42	37.19	25.69	4.27	1.32	3.93	0	0.93
C1ql4	11.22	20.28	5.85	0	0	0	0.04	0	0
Mppe1	47.99	50.12	42.99	18.69	23.79	9.28	0.55	2.12	1.66
Lrpap1	267.48	418.15	165.83	55.55	76.2	161.73	22.68	15.15	10.78
Ildr1	22.42	31.26	20.18	23.76	0.59	0.76	1.32	1.85	0.63
Slc6a8	132.05	185.89	187.8	89.07	48.4	24.41	5.7	8.77	11.32
Plac9b	64.16	82.84	84.47	17.43	3.86	13.9	18.2	5.01	1.04
Fstl3	45.43	29.62	14.14	0	12.32	0	2.18	0.06	0.43
Tnip2	6.34	19.75	16.75	8.98	0	11.2	0	0	0.13
Tspan1	38.31	12.67	9.98	15.87	5.1	1.36	0	0	0
Entpd2	14.69	34.95	13.44	0	0	0	3.36	0.78	0
Tead4	19.63	11.35	26.13	6.33	3.72	9.86	0.28	0	0
1700016K19Rik	22.57	19.47	13.78	2.26	0	0	0.22	2.1	0.45
Smarcd3	18.22	10.28	7.23	0	0	0.69	0.14	0.04	0.08
Mpc2	147.51	203.34	65.81	22.77	44.9	46.09	3.02	8.88	12.64
Gm16513	11.49	8.65	15.95	0	0	0	0	0	0
Pqlc1	36.53	67.46	27.71	1.55	12.16	4.91	2.35	1.91	1.4
Mfge8	228	179.48	87.18	148.31	110.56	186.92	8.41	9.27	4.32
Dram1	13.27	9.64	10.83	0	0	0	0	0	0
Gm8615	59.02	51.55	0.15	0.1	0.03	0.03	0.11	0.06	8.74
Fgf10	10.57	23.06	11.78	0.22	2.51	0.5	0	0	0.16
Cd63	774.43	772.42	752.35	253.03	147.1	448.68	67.4	42.02	43.76
Upp1	561.23	474.5	884.29	669.58	460.32	934.51	33.81	6.41	62.92
Spi1	12.12	11.33	15.62	0	0	0	0	0.51	0.23
Crygd	17.55	30.97	90.57	188.97	81.29	39.2	0	0	0
Rab20	30.67	31.55	99.21	0	0	0.09	10.87	3.99	1.22
Slc22a13b-ps	7.13	8.56	24.11	1.44	0	0	0	0	0
Snx1	45.11	116.7	52.81	3.03	6.06	0.52	4.94	6.86	4.59
Pdia5	122.03	104.58	62.89	52.19	11.55	86.28	6.17	10.99	3.19
Tdh	175.48	165.55	78.18	321.92	458.8	280.43	4.24	2.37	5.51
Kifc3	57.33	51.31	24.13	16.07	23.16	27.91	0.67	4.72	0.11
Klhl15	24.37	21.35	17.89	0.65	0	0.23	1.4	1.16	1.1
Tigar	89.61	107.35	142.29	42.87	17.75	25.13	5.5	7.68	7.11
Lpcat3	122.75	187.18	179.9	26.23	15.63	14.48	14.15	15.19	9.72
Bcas3	41.72	75.35	56.73	12.99	5.61	17.32	3.05	6.39	2.33
Phlda1	36.66	25.27	7.96	0	8.43	2.6	0.09	0.98	0.25
Uap1l1	127.15	125.73	41.16	35.96	6.89	34.19	4.89	9.78	8.55
Pitx1	16.99	9.3	9.48	5.65	0	0	0.16	0	0
Kcnk6	23.12	39.57	6.82	0	2.23	0	0.85	0.22	1.7
Ulk1	106.01	136.03	148.1	98.9	31.29	28.84	8.36	9.17	6.25
H2-Bl	26.64	21.91	17.59	0	0	0.04	1.32	2.96	1.48
Slc35g1	66.04	47.32	20.53	3.63	3.23	1.37	4.75	1.9	3.25
Parp8	17.24	18.94	16.36	0	0	0	1.18	0.3	1.33
Obox6	8.52	13.2	9.23	0	0.07	0	0	0	0
Pld3	125.17	116.68	76.98	8.2	4.97	18.98	8.28	18.69	7.21
1500009L16Rik	130.61	112.02	168.81	15.72	26.77	12.5	9.54	5.89	8.45
Cpne8	16.95	17.3	9.55	8.03	0	17.58	0.14	0	0.76
Eva1a	13.56	9.17	17.5	0	0	5.98	0.08	0.58	0
Ak4	156.29	155.62	291.16	31.65	7.18	23.44	20.15	11.47	27.2
Lgals8	13.65	14.51	21.62	1.79	2.54	6.19	0.08	0.44	0.08
Gpcpd1	24.54	30.66	22.03	0	3.56	0	0.99	0.75	2.22
Cd9	391.49	475.41	318.16	123.71	130.75	138.82	31.46	21.29	28.96
Tprn	44.27	66.92	14.19	2.71	2.06	8.85	2.58	5.04	1.93
Map3k6	9.84	26.32	5.39	0.84	1.54	5.29	0	0.1	0
Ralb	32.37	32.28	15.39	0.42	1.54	0.86	1.34	1.83	2.71
Timm8a2	31.91	74.3	92.45	27.19	14.95	20.03	1.13	3.62	5.59
Gsn	30.17	25	0.55	4.88	0	0.05	1.03	0	0.06
1010001N08Rik	25.18	5.44	5.37	0	0	0	0	0	0
Triml2	85.33	93.02	31.15	54.04	65.25	4.17	3.08	2.24	4.66
Insl3	34.89	17.53	9.67	15.68	11.92	6.4	1.11	0	0
Wnt7b	13.18	23.78	2.07	0	0.66	1.71	0	0	0
Ebp	86.55	70.95	103.5	130.37	99.18	41.84	7.34	3.22	1.34
Ostf1	185.33	172.56	124.83	167.13	47.78	56.13	15.2	7.21	10.67
BC053393	28.54	5.81	3.67	0	0	0	0	0	0
Nat9	93.18	67.55	37.41	26.73	28.28	1.68	12.28	4.13	0.63
Wwtr1	52.15	45.32	59.75	3.98	2.52	10.51	4.4	5.07	3.61
Atg4b	92.82	120.67	86.36	22.73	2.55	5.23	10.53	17.09	9.35
Hsd17b1	10.75	14.43	4.11	0	0	0	0	0	0.09
Faiml	13.47	21.87	5.21	0	0	0	2.18	0	0
Mboat1	28.2	9.26	14.23	0	0	0	0.78	0.89	0.77
Tbx20	17.41	11.81	5.85	0	2.08	0	0	0	0
Sox15	40.76	59.26	21.14	1.26	5	1.86	2.78	4.69	2.47
Egr1	41.08	36.37	10.76	40.21	32.3	56.38	0.57	0	0.77
Gsta1	3.91	16.53	12.43	0.63	0	0	0	0	0
Perp	6.47	20.5	25.51	1.89	0	0.09	0.32	1.06	0.65
Clec2f	7.39	8.44	13.54	0	0	0	0	0	0
Cidea	18.29	6.29	13.98	0.34	0	0	0	2.05	0
Ocm	9.15	3.84	28.82	0	0	0	0	0	0
Pdxk	64.92	139.99	33.89	10.25	3.18	12.83	10.24	8.43	5.24
Ttyh2	14.68	26.45	14.08	1.7	2.58	2.3	2.35	0.32	0.28
Rec8	36.11	33.12	5	2.28	0	0	2.28	3.43	0.95
Pla2g15	56.11	27.55	11.68	4.43	2.4	4.19	3.69	1.31	1.44
Snai1	46.8	45.66	1.74	13.48	0	3.87	2.38	0.66	2.18
Hpdl	50.51	58.16	59.71	0	4.08	0	9.77	6.04	3.03
Mfsd1	163.79	209.36	112.01	47.67	18.23	25.85	13.67	12.83	19.19
Foxr1	10.18	13.14	7.93	0.59	0.26	0	0	0.54	0
Mov10	54.1	66.94	9.88	14.35	3.39	7.72	2.14	1.37	7.57
Arpc1b	469.69	403.13	314.95	238.63	153.24	166.52	38.68	22.92	26.19
Dppa2	381.84	375.79	246.22	118.84	84.67	98.75	32.09	14.04	31.16
Ubtd1	41.65	46.76	20.36	9.27	6.67	0.45	6.48	1.82	1.26
Flvcr2	13.4	7.78	3.57	0	0	0	0	0	0
Sp110	5.65	21.38	3.31	0	0	0	0	0	0
Tmppe	7.9	18.79	5.64	0.08	0.08	1.34	0.69	0.06	0.05
Raet1a	21.76	19.36	2.29	0	0	0	0.22	0.07	1.7
Ninj2	28.25	101.74	0	0	0	0	1.93	3.12	0.56
Cpt1a	25.97	15.47	12.22	11.52	1.05	3.74	0.65	0.47	1.61
Atg2a	79.23	90.68	65.46	9.47	6.63	15.37	10.47	9.71	4.94
Tax1bp3	100.12	87.85	117.52	11.01	22.53	30.18	8.29	7.54	8.39
Flt3l	5.13	28.91	7.75	0	0	0	0.32	0.41	0.6
Ly96	12.01	14.46	9.63	2.96	0	0	0.99	0	0.91
Slc38a4	43.94	43.76	24.47	2.66	2.98	1.85	4.52	3.63	2.9
Acp5	53.32	144.7	63.38	39.57	24.55	40.18	6.35	5.7	3.86
Ltb	21.5	16.91	1.34	0	0	0	0	2.05	0
Tes	111.67	106.07	143.17	48.24	12.03	39.87	15.31	7.02	10.3
Isoc2b	20.34	18.52	2.06	0.08	0	0	0	0.54	1.14
Tmem106a	26.14	20.25	13.6	3.32	11.42	7.63	0	1.31	0.69
Acaa2	156.58	117.08	121.61	98.36	99.94	60.18	4.48	13.12	8.92
Sh3bp1	68.06	89.73	13.38	14.4	0	4.47	10.54	9.39	5.17
Wdfy1	61.7	48	17.23	0.93	3.33	5.88	6.47	0.53	9.25
Mep1b	9.11	11.78	35.18	8.85	10.29	13.95	0.07	0	0
Rasl10a	14.92	20.29	9.28	9.55	5.35	2.43	0.74	0.03	0
Tfeb	36.6	41.58	32.48	44.89	12	27.06	2	3.19	1.44
Slc16a10	10.04	12.01	11.25	1.33	0	2.78	0.03	0.5	0.56
Dusp14	26.55	30.89	24.48	24.3	6.97	11.58	4.52	0.43	0.71
Fam159b	11.19	9.78	20.31	9.42	0.04	21.78	1.33	0	0
Pkdcc	0	0	0	0.27	0	0	14.65	5.29	11.66
Eif1b	15.37	0.5	32.87	20.77	19.18	20.87	54.96	59.47	82.55
Rbm4	0.52	0	11.55	4.65	3.57	0	26.95	26.9	14.86
Pkp2	0	0	3.96	14.98	8.32	0.02	10.81	5.29	14.94
Cdkn1c	0.04	0	0.1	0.2	7.16	0	5.66	7.71	8.05
Ell3	0	1.34	1.53	0.72	6.08	0	13.95	17.46	14.96
Zfp979	6.64	1.02	19.7	120.27	135.36	53.5	24.15	14.71	45.59
Mup6	0	0	0	0	0	0	20.96	3.08	18.02
Calml4	0	0	2.6	1.11	0	0	16.17	20.26	11.61
Gjc1	0	0	0	39.82	28.02	12.91	1.38	4.98	7.07
Zfp266	0	0	0.01	0.02	1.02	0.19	6.42	6.62	15.77
Vegfb	2.94	4.74	7.61	12.49	12.15	15.65	52.15	50.43	49.91
Tead2	30.81	34.38	5.71	39.31	27.14	30.8	297.9	233.84	212.27
Schip1	0	0	1.95	11.41	6.88	10.34	11.67	2.89	16.84
Gstt1	0	0	0	0	0	0	11.4	9.13	10.85
Mmp25	0	0	0.52	0.77	1.82	0	11.19	15.64	4.52
Xlr4a	0.1	0	0	0	9.67	0.02	5.76	5.67	7.03
Mif	668.4	539.21	644.13	1521.63	4516.68	2136.8	4531.7	5866.63	3195.68
Nedd4	18.44	7.48	2.65	59.88	44.68	50.12	52.78	46.73	126.69
Sema6a	0	0	0	0	0.03	0	13.24	11.42	7.87
Kdelc1	0.48	1.75	1.68	9.3	2.88	14.11	19.04	19.27	16.21
Bivm	0	0	0.6	6.86	3.48	4.3	7.36	7.69	9.35
Ptprf	3.85	5.09	1.08	3.4	5.76	2.51	54.94	44.15	43.66
Me2	4.78	1.79	2.88	11.66	20.04	16.37	37.07	25.21	28.95
Otx2	8.74	5.94	4.86	12.97	26.31	1.07	49.22	55.78	106.95
Snhg12	20.48	1.46	49.06	37.39	56.53	60.79	94.88	93.37	87.59
Tspan7	0	0	0	0	0	0	10.65	9.79	14.79
Smc2	0.17	6.27	4.68	17.98	39.38	26.77	20.34	14.77	30.79
Mgme1	1.35	0.05	10	11.88	20.71	8.59	16.57	22.92	13.5
Pnrc2	2.26	0.54	9.68	12.97	7.98	7.28	28.44	20.25	38.18
Spata13	0	0	0.04	0.04	0.56	2.46	10.99	8.5	9.33
Ttc23	0	0	0.02	0	10.61	0.01	6.34	6.99	6
LOC110008574	7.77	4.67	1.11	0	8.93	0.92	67.87	72.49	36.46
Clu	0	0	0	0	19.7	0	9.03	7.91	2.94
Rab19	0	0	0	0	7.78	0	6.59	5.44	7.74
Abhd10	0.01	0	0.5	27.63	3.16	19.38	19.79	1.85	9.43
Ucp2	10.43	10.22	3.82	103.03	166.66	83.69	63.67	53.67	44.2
Fzd7	0.93	0.33	0.04	4.81	1.97	2.49	10.37	12.92	14.19
Mindy3	0.04	3.52	10.76	21.95	114.48	70.61	16.93	10.47	19.99
Rbp1	0	0	0	13.64	15.99	8.88	4.39	7.01	3.54
Camkv	0	0.35	0	1.55	4.87	1.51	9.77	13.6	4.27
Flywch2	12.79	0	0.03	0	0	0	45.79	53.9	31.36
Lancl2	0	0.24	0.69	6.32	10.69	1.75	7.02	5.69	9.68
6330403K07Rik	0	0	0	0	7.85	0	6.72	11.62	3.78
Tspo	0.76	7.03	5.96	17.67	20.75	11.62	28.64	61.05	32.78
Fam216a	22.54	0.78	3.54	64.42	22.11	14.32	59.35	57.17	32.07
1810022K09Rik	32.59	16.74	21.2	144.74	380.1	116.9	97.87	112.88	226.39
Exoc3l	0.99	0.36	0	34.64	104.24	4.22	5.78	9.8	3.11
Adnp	0	0	0	18.58	25.05	0	8.39	0	14.3
Pfkp	0	0	3.67	28.13	70.56	52.46	5.41	4.53	9.12
Spred3	0	0	0.34	1.19	1.18	0.26	7.88	13.95	10.14
Platr21	0.05	0	0	0	13.98	7.7	7.87	3.96	5.29
2900041M22Rik	0	0	0	0	36.53	0	6.32	7.15	2.87
Cipc	0.19	0.51	0.52	3.19	5.23	0	8.8	13.89	12.43
1700013H16Rik	0	0	0	0	0	0	16.76	6.89	13.26
Polr2k	1.96	11.15	17.59	98.13	184.88	48.72	42.23	29.53	55.53
Scoc	0	0	3.31	12.46	16.21	2.14	11.74	4.7	11.94
Pdk1	2.13	0.18	0.67	4.39	12.92	1.56	13.65	10.97	17.26
Sh3bgrl	0	0	0.01	0	2.49	0	12.54	5.31	13.48
Thbs3	0.86	0	0.03	1.53	7.19	0.7	14.1	13.36	5.34
Sertad4	0	0	0	0	0	0	16.45	10.79	10.14
Oat	0.04	2.32	2.91	0.51	7.1	26.22	17.26	21.67	28.82
Selenon	0.01	0	0	0	5.61	0.01	13.48	9.38	3.83
Ccdc136	0	0	0	0	2.56	0	13.9	15.07	4.08
Zfp467	0	0	0	0.41	1.82	0	10.96	17.62	4.6
Gm11627	0	0	0	0	3.73	0	8.96	10.99	7.62
Tsx	2.28	0	0.62	0	23.52	0	9.46	7.9	25.6
Ascl2	0	0	0	2.97	0.36	0	19.63	10.67	6.26
Slc20a2	1.08	0.7	4.65	6.12	18.28	3.93	23.16	22.18	17.91
Fxyd5	0	0.09	0	4.12	27.08	0	5.28	3.69	7.59
Atad1	2.76	3.46	5.67	17.69	21.42	14.03	29.02	27.29	62.79
Akr1b10	0.02	1.04	0.03	0	0	0	16.39	21.12	23.55
Dmkn	0	0	0	7.04	14.8	0	8.08	8.32	2.98
Parp12	0	0	0.18	1.45	6.03	0	10.46	3.84	12.23
Msn	0.02	1.35	1.11	7.93	19.93	3.07	11.83	8.62	18.14
Tpd52l1	0	0	0.37	47.37	9.86	7.67	15.71	4.03	5.86
Cenpk	0	1.55	2.89	0.06	36.13	0.42	13.16	12.07	17.67
Tm7sf2	0.08	0	10.39	0.78	13.56	0.01	24.89	22.09	14.24
Wdr86	0	0	0	0.72	0	0	10.78	14.27	12.98
Ppil4	0.11	0.7	7.7	38.55	31.4	3.33	11.04	13.78	19.76
Trim35	0	0	0.34	0.81	17.32	5.39	9.77	9.35	4.39
Tcf7	0.1	18.37	0.24	21.32	16.11	4.65	38.07	28.75	31.28
Slc38a1	0	0	0	1.75	2.73	0	11.25	9.98	9.03
Pxdn	0	0	0	0	4.32	0.1	10.98	7.72	8.24
1190007I07Rik	9.73	8.69	2.39	87.19	54.14	24.26	77.56	50.23	74.79
Bcar3	0.05	0	3.01	5.1	9.92	4.86	12.1	9.46	14.63
Txndc5	0.99	7.06	11.15	41.42	17.38	50.9	64.5	61.14	40.39
Serf1	0	0	1.46	0	3.07	0	13.26	9.05	18.59
Fgf8	0	0	0	9.21	0	0	17.11	3.92	23.71
Rspo1	0	0	0	0	0	0	20.21	11.79	10.86
Crmp1	0	0	0.66	0	1.92	0	21.68	12.3	7.8
Snhg4	0.15	2.93	7.93	0.62	51.03	4.66	31.05	17.59	32.83
Snx24	0	0	1.13	0.12	17.04	0	3.55	10.75	17.26
Efemp2	0.43	0.39	0.43	13.25	15.28	6.46	11.71	13.56	7.52
Gsta4	32.55	22.3	53.05	475	467	466.25	247.14	272.66	239.82
Crb3	0.15	8.9	11.4	0.21	14.9	0.02	85.47	83.23	43.89
Shroom2	0	0.07	0.49	1.9	0.61	0.18	16.85	8.61	23.87
Sapcd1	0.04	0.61	2.03	16.17	39.68	14.02	21.21	12.06	3.63
Clybl	0	0.88	5.82	80.86	20.35	3.9	12.36	19.71	18.92
Sox11	0	0	0	0.31	4.36	0.76	8.89	6.86	12.23
2810408A11Rik	0	0	1.67	7.19	8.3	0	12.62	17.21	7.44
Abi2	0.05	1.32	0.42	8.18	11.05	0	13.66	8.65	20.4
Enpp2	0	0	0	0	0	0	23.32	11.18	11.07
Ska2	0.38	0.13	8.22	5.99	14.75	33.95	14.18	9.65	32.6
Ndufs5	17.07	5.46	188.08	449.54	326.27	467.97	173.39	211.3	77.14
Itm2c	11.83	1.41	1.59	13.33	41.94	6.76	49.38	71.11	22.48
Jade2	0.1	0.06	0.01	2.91	13.55	0.44	7.12	9.37	7.41
Bcam	0.01	2.19	0	3.9	4.65	3.57	21.22	26.78	12.08
Siah1b	10.35	0.2	15.69	70.69	60.34	15.87	47.6	27.9	46.69
Crabp1	0	0	0	0	0	0	18.74	18.25	10.67
Phldb1	0	0	0.17	30.82	16.86	46.23	5.15	9.67	3.99
Cmtm8	0	0	0	0	0	0	21.52	16.11	10.02
Abracl	3.61	0	11.07	6.34	6.94	11.25	44.31	13.24	96.1
Bcl11a	0	0	0	0	0.01	0	19.24	17.7	10.48
Ciart	0.08	0.69	3.05	2.66	20.24	0	14.83	24	13.91
Cox6b2	10.47	0	2.77	15.25	42.65	5.01	28.04	50.99	26.14
Ina	0	0.12	0.77	0	1.25	0.51	16.14	11.99	20.7
Gstt2	5.99	17.15	0.01	0	5.55	0	138.17	117.68	122.28
Fam149b	0	0	3.93	6.59	14.61	17.25	15.8	8.25	14.02
Syne4	0	0	0	12.74	1.34	2.15	14.2	14.08	9.43
Igsf8	1.52	0	0	6.2	5.16	0	19.5	30.35	8.1
Snn	0	0.05	0.65	2.07	0.32	0.49	18.85	11.63	21.08
Sbk1	1.44	0.43	1.42	15.98	4.93	1.7	25.16	44.85	15.8
Tulp3	0.01	0.05	5.18	19.83	4.7	14.64	16.67	24.97	14.63
Ldhc	0	0	0	0	12.9	0.09	7.69	10.71	9.35
Gm6644	33.63	21.38	52.83	329.67	611.39	771.54	286.8	298.12	200.64
Dtx3	0.64	0	0.14	2.8	4.72	2.63	11.03	31.09	9.53
Zfp358	0	0	1.74	5.25	5.97	1.13	15.86	19.88	9.66
Lat	0	0	0	14.04	14.14	16.26	5.07	9.68	7.6
Hes6	0.04	3.09	0.82	1.05	0	0.08	50.9	106.58	18.73
Cisd3	0	0	1.33	18.55	19.58	37.67	13.9	7.45	9.36
Rcn1	0.42	0	0.8	19.18	3.13	16.14	14.73	9.94	21.78
1810037I17Rik	0.31	20.36	11.77	44.75	106.03	23	48.64	48.63	101.18
Smo	0.07	17.35	0.02	1.16	0.74	8.2	72.63	47.12	59.47
Susd4	0	0	0	1.3	5.59	0	9.9	12.92	11.18
Ak1	0	0	0	17.79	13.69	7.13	8.99	15.98	4.51
Aif1l	1.5	0	0.16	6.44	3.09	0	21.81	25.98	10.97
Itm2a	0.14	0.24	1.39	0.28	1.98	0.66	22.63	31.19	19.35
Gse1	1.83	0	0.5	3.61	9.71	3.58	17.56	21.69	16.15
Zbp1	0	0	0	0.89	0	0	12.63	5.95	52.09
Tpi1	21.44	82.2	17.82	83.75	163.03	73.84	406.47	650.33	401.97
Rps6ka2	0.99	0	0.41	1.56	1.76	1.93	22.34	29.28	17.47
Ankrd37	0	2.63	1.94	8.12	87.49	12.92	21.42	11.71	10.73
Arhgef25	0	0	0	0	2.31	0	13.67	18.1	12.77
Dek	16.03	6.84	13.05	97.33	237.48	77.75	83.94	48.46	210.93
Lhpp	0	0	0	0	10.19	0.16	13.89	19.31	5.65
Tuba3a	4.45	0	7.02	80.99	24.25	40.94	24.65	50.79	25.26
Rtn2	1.34	0	0	0	1.47	0	30.94	29.45	12.09
Tspan13	0	0	1.43	3.3	14.12	6.01	14.62	10.95	13.12
Pde2a	0	0	0	0	19.25	0	11.3	10.11	6.43
Dtx1	0	0	0	2.19	0.82	0.05	24.4	22.61	8.56
2900011O08Rik	0	0	0	0	3.29	0.13	13.41	16.43	10.29
Ccne1	24.59	22.29	35.11	91.97	350.95	87.58	347.69	260.28	213.77
Lin28a	0.51	0.38	0.01	4.18	1.48	1.5	20.65	19.28	21.14
Fcor	0	0	0	1.84	6.03	0	16.25	11.03	10.74
Bex2	13.34	0	0	16.3	32.11	2.13	39.06	23.03	29.1
Igsf9	0	0	0	0.15	3.11	2.52	13.2	27.11	7.36
Samd10	0	0	0	0	10.09	0.01	14.1	15.86	7.08
Myb	0	0	0	0	11.1	0	11.91	10.6	9.34
Dapk1	0	0	0	0.52	9.37	0.16	8.73	10.15	15.39
Mid1ip1	0.07	2.22	0	0	10.09	0	31.77	20.44	16.45
Slc9a3r1	32.84	11.49	6.06	196.27	185.92	115.12	219.92	174.63	111.25
Fam169a	0.15	5.46	0.66	17.38	25.22	23.71	22.05	18.31	34.5
Cnih2	0.02	2.14	0	3.24	6.49	0	23.63	45.63	12.53
Iqcb1	0	0	1.57	3.51	4.49	10.11	19.59	12.82	20.04
Nectin3	0.42	0	0.22	9.24	26.63	1.37	10.64	7.01	14.95
Adk	2.7	0	2.52	18.49	7.74	13.99	21.13	24.79	54.99
Hmga1b	128.67	91.19	110.42	466.98	222.37	575.65	1833.87	3036.7	1119.76
2009-03-01	0	0	0	7	16.76	0.28	13.14	12.51	7.55
Arxes2	0	0	0.94	30.43	13.06	11.91	28.55	3.71	13.45
Gstm2	0.51	0	1.64	13.77	25.22	5.23	17.02	31.44	10.17
Mapkapk3	0.47	1.62	3.51	7.95	37.18	27.55	19.9	45.94	20.84
Zcwpw1	4.38	0.54	6.61	18.06	31.28	5.68	42.48	54.95	39.56
Abhd14a	0.03	6.91	4.77	20.26	56.82	10.51	46	60.05	23.94
Pfkl	3.39	4.17	4.66	11.32	21.08	24.95	65.32	116.17	59.41
Tcf7l1	6.39	0.87	6.51	115.06	35.87	33.01	42.8	63.16	56.69
Cyct	2.49	0	4.72	6.91	95.86	27.48	12.39	4.21	112.1
Pimreg	0	0	0	0	0	3.94	20.7	38.65	14.6
Tmem98	0.88	0	0	0	0	0	32.68	23.07	33.23
Mfap2	0	0	0	0	0	0	27.8	31.1	13.06
Kcnk1	0	0	0	0	1.06	0.2	14.41	21.99	21.14
Fgf15	0	0	0	10.89	5.08	0	16.68	13.18	11.41
Ndufa4l2	0	0	0	0	20.12	5.64	6.08	6.68	25.2
Upk3bl	0	0	0	0	14.06	4.73	8.67	19.06	9.22
Prps2	0.82	0	0.46	0.94	10.18	0	18.15	20.17	27.03
Slc7a7	10.77	11.85	2.55	80.69	188.37	84.71	136.61	100.38	63.14
Platr5	0	0	3.17	0	49.41	8.55	9.76	37.67	8.42
Uchl1	0.79	4.85	144.14	97.06	145.41	16.25	172.94	95.43	91.42
Fsd1	3.46	0	0	4.96	12.71	13.57	30.31	32.79	18.09
Nid2	1.98	0.01	0.47	83.26	61.79	50.89	12.96	10.77	23.1
Aldh7a1	3.24	0.31	1.19	8.28	17.38	7.74	33.31	41.14	36.2
Sox3	0	0	0	1.9	0	0	21.73	31.3	22.18
Cdca7l	0	0	0.14	0.56	0.73	1.97	21.42	20.42	23.44
Gngt2	0	0	0	0.7	34.72	5.09	10.15	17.68	8.02
Nnat	0	0	0	0	2.94	8.03	15.44	21.82	14.12
Trip6	0.02	1.64	0	7.36	8.83	0.11	28.07	45.51	17
Myrf	0	0	0	1.99	6.4	1.17	12.14	25.79	11.08
Psmb10	22.57	12.93	7.74	12.47	72.2	24.12	251.38	200.39	414.03
Calca	0	0	0	0	19.47	0	18.38	15.49	10.49
Pmaip1	0.33	0	1.22	6.36	19.44	17.5	27.81	10.49	14.32
Prss50	0	3.13	0	17.99	37.09	0.29	48.5	15.86	13.04
Sall2	0	0	0	0.15	0	0	19.74	48.25	22.21
Etv4	2.57	0	0.73	49.16	51.02	33.93	15.97	28.39	18.73
Mnd1	0	0.81	3.6	0	4.59	0.02	55.28	32.63	46.16
Tubb4a	0	0	0	0	8.03	0	31.24	19.14	8.52
Mest	1.45	0	3.6	8.83	27.04	0.03	39.45	30.37	35.97
Myl7	0	0	0	20.84	34.03	35.1	8.57	9.23	15.86
Tmem106c	0	0	1.06	11.68	13.36	0.49	14.18	29.56	15.76
Mdk	43.17	62.21	40.46	119.22	284.76	285.55	1106.36	1081.04	828.41
Aplp1	0	0.01	0.22	15.14	22.82	8.88	20.32	16.65	7.85
Epha2	0	0.17	0.4	23.35	37.39	26.19	24.95	14.21	7
Phc1	0.33	13.11	4.2	42.82	41.28	27.29	97.03	103.88	60.68
Tspan5	0.01	0	0.01	1.77	6.51	2.12	17.69	21.75	17.42
Armcx1	0	0	0	13.11	32.68	14.92	12.97	5.2	18.98
Sfxn1	0.15	0.29	11.86	20.31	42.91	20.48	24.07	25.73	45.54
G2e3	0	0.08	0.02	0.35	10.64	7.15	14.28	8.64	34.52
Mapk12	0	0.04	1.23	0	0.63	0	37.6	43.32	31.1
Pts	0	0	2.73	16.13	4.74	37.07	30.78	31.67	17.02
Rps6ka6	0	0	2.29	11.58	21.77	8.58	16.59	8.51	50.11
Flywch1	0	1.27	4.9	16.49	28.67	6.51	38.06	44.47	31.34
Platr10	3.06	0	1.04	29.62	22.13	24.63	33.11	51.11	21.64
Klk8	0	0	0	0	5.05	0	22.74	37.34	17.76
Bhlhb9	0.01	0	0.35	19.68	15.29	38.28	24.78	5.79	21.97
Dnmt3b	27.77	26.53	12.98	43.46	71.8	39.72	622.8	575.73	656.32
Stmn1	14.95	16.93	129.07	535.65	216.39	460.09	511.43	912.37	436.02
Tmem88	1.86	1.15	2.41	9.55	30.54	2.02	70.55	63.92	35.58
Zic3	0	0	0.03	45.8	68.99	19.16	9.88	4.73	20.57
Tmem91	0	0	0.06	4.48	18.28	0	28.92	22.15	7.86
Tmem132a	0.02	0	0	2.4	4.8	3.41	31.71	33.55	13.33
Ctxn1	0	1.95	2.37	0	8.85	12.2	63.48	63.77	31.15
Plac8	13.51	0	6.29	51.1	16.61	0	118.73	119.98	88.61
Phlda3	0.02	3.26	13.95	19.76	34.08	1.06	69.55	151.88	66.3
Fzd2	0.18	0	0	0.02	0.38	0.08	37.83	50.54	27.79
Hormad1	0	0	0	15.49	57.37	11.05	15.11	17.3	7.23
Kctd17	0	0	0.21	9.8	11.41	0	33.23	30.65	13.12
Podxl	0	0	0	0.19	12.61	3.24	20.67	22.44	18.55
Pclaf	0	0	0	0	3.4	0	24.49	25.46	47.28
Bex1	10.71	13.67	9.64	13.41	128.55	0.22	422.5	424.13	329.06
Fundc2	0	0.02	1	8.05	26.17	4.77	21.58	14.33	35.06
Cthrc1	2.68	0	3.98	0.14	13.01	0	87.75	60.97	72.71
Ccnd1	0.02	1.82	0.56	25.89	24.15	1.61	46.92	34.35	41.27
Lef1	0	0	0.01	0.99	23.14	1.6	20.9	11.11	39.5
Ajuba	2.49	0.95	0.9	43.06	49.48	16.53	86.64	47.38	29.06
Pnrc1	0	0	2.09	39.83	31.95	4.95	30.21	19.67	43.41
Stmn2	0	0	0	17.23	83.77	7.47	14.08	26.76	16.8
Dab1	0	0	0	23.66	12.64	7.31	18.32	24.67	27.15
Vrtn	0	0	0	1.98	4.46	3.9	32.06	47.43	24.86
Pdzd4	0.54	0	0	15.01	32.27	13.42	20.64	31.31	21.97
Pdk3	0	0	0	17.04	16.96	1.19	27.85	13.1	45.62
Rasgrp2	0	0	0.01	2.22	14.02	1.82	34.69	38.03	23.5
Aire	0	0.03	0	23.39	67.07	17.25	30	14.86	15.95
Pou3f1	0	0	0	0.7	5.59	0.08	32.16	28.99	51.4
Rab34	0.02	5.23	1.32	20.48	56.77	8.16	72.79	82.52	69.41
Bst2	0.08	0	1.05	0	2.39	8.73	68.29	54.54	59.24
Timm21	4.79	0	0.03	38.63	58.16	8.24	46.21	38.18	50.9
Pgk1	33.88	61.24	41.47	304.53	511.48	188.26	1590.85	1317.88	2185.97
Mt3	0	0	0	0	19.44	0	33.49	48.81	25.3
Dok2	0.03	0	1.01	17.9	10.22	35.32	68.66	74.26	15.09
Dusp9	0.13	3.68	0.02	16.89	2.47	10.98	112.51	95.71	81.44
Tmsb4x	9.89	0	12.12	168.72	376.23	56.23	87.44	80.91	174.68
Card19	0.08	0	0	0	25.5	0	51.34	37.3	38.45
Cldn6	0.04	19.3	3.62	11.45	46.6	69.42	210.41	306.8	91.52
Psmb8	0	0	0	0	0	0	70.02	46.39	129.89
Fgf5	0	0	0	0	20.63	0	30.84	42.4	49.31
Rab25	0	0	0.37	1.14	6.7	0	57.7	137.49	32.66
1700097N02Rik	0	0	4.05	121.98	436.41	42.56	77.35	48.28	9.84
Gng3	0	0	0	16.9	9.69	3.28	74.65	53.08	30.66
Tmem59l	0	0	0	0	32.87	0	54.86	54.39	24.55
Eno1b	79.18	19.86	40.64	857.7	954.83	400.46	1742.25	3174.19	1148.14
Ifitm1	0	0.05	2.01	112.22	90.75	127.11	41.46	56.84	41.19
Ldhb	0	0.02	3.46	0.54	11.14	0	157.08	177.56	59.18
Ifitm3	1.22	3.19	7.82	374.66	119.7	168.78	153.18	195.05	157.81
Platr17	0	0.04	0.54	45.89	175.47	72.1	37.71	20.81	35.18
Tceal8	0	0	0.09	10.81	59.36	0.43	45.84	27.88	58.43
Tmem54	1.9	0	2.05	0	31.84	0	144.57	169.87	56.98
Ppp1r1a	0.67	0.02	0.84	49.4	48.15	32.23	52.16	55	46.58
Col18a1	0	0.72	0	3.12	25.03	2.4	80.94	111.97	40.38
Car14	0	0	3.59	33.26	8.6	3.05	129.54	120.62	47.29
Eras	1.87	0	0	132.25	175.27	106.32	68.03	43.85	34
Slc38a2	0.1	0	0.39	3.98	104.36	12.18	46.94	41.71	73.83
Bex3	20.64	0	13.06	318.57	384.8	179.91	311.47	323.28	285.72
Eno1	0	0	2.03	110.92	39.32	76.29	60.83	97.74	91.61
Slc16a3	0.3	3.51	0.62	11.34	103.78	2.64	145.64	182.79	107.16
Nt5dc2	21.5	3.12	0.29	10.69	22.17	43.8	782.25	681.35	489.76
Cd81	0	0	0	0.1	54.22	13.38	92.16	92.57	70.49
Crabp2	0	0	0	12.9	43.57	16.85	99.2	94.64	47.81
2010204K13Rik	0	0	0.2	58.05	110.08	48.98	63.84	72.34	70.75
Psors1c2	0	0	0	6.83	41.98	6.85	110.28	117.32	45.87
Emb	2.16	0	0.04	13.37	36.35	19.3	197.62	125.53	188.25
Pcbp4	0.01	0.87	0	25.77	55.46	33.21	141.85	217.88	64.26
Tceal9	0.67	4.26	0	38.95	215.88	60.81	209.19	155.59	313.54
Pim2	3.36	9.71	7.77	169.89	296.71	82.84	1109.99	1039.63	494.77
Pla2g1b	0	0	0	50.94	212.18	21.35	92.42	113.76	75.05
Bex4	0	0.49	3.59	16.71	52.63	12.85	321.01	296.52	218.94
Car2	0	0	0.01	91.02	35.83	43.9	134.49	77.12	181.41
Ldha	13.14	46.14	2.27	372.58	888.12	492.46	2141.15	2285.08	2372.88
Slc7a3	0	0	11.06	221.12	742.58	175.7	194.88	165.56	130.54
Car4	0	0	0	0.06	8.04	0.02	649.51	494.24	408.86
Rpl34-ps1	0	0	624.77	193	648.44	1082.92	1485.98	835.18	883.8
Igfbp2	0	0	0	42.21	206.95	45.65	342.38	565.15	160.36
In vitro EpiLC
gene_id	D0_WT_R1.FPKM	D0_WT_R2.FPKM	D0_WT_R3.FPKM	D2_WT_FGF_LGK_R1.FPKM	D2_WT_FGF_LGK_R2.FPKM	D2_WT_FGF_LGK_R3.FPKM	D3_WT_FGF_R1.FPKM	D3_WT_FGF_R2.FPKM	D3_WT_FGF_R3.FPKM
Bhmt	0.16	0.03	0.19	0	0	0.02	0	0	0
Calcoco2	4.92	7.27	5.47	0.44	0.48	0.25	0.39	0.4	0.21
Ly6a	12.56	19.82	5.49	1.16	1.87	0.44	0.45	0.69	0.5
Khdc3	2.1	2.54	4.5	0.12	0.09	0.04	0	0	0.1
Alppl2	0	0	0	0	0	0	0	0	0
Crxos	3.28	1.32	2.39	0.22	0.12	0.02	0.91	0.42	0.41
Trim43a	0.05	0.04	0	0.06	0	0.04	0.03	0.03	0.04
BC048679	0	0.1	0	0	0	0	0	0	0
Gm16367	0	0	0	0	0	0	0	0	0.04
Fbp2	0.15	0.24	0.26	0.09	0.07	0.03	0	0	0.21
Pramel6	0.05	0.04	0.05	0	0	0	0	0	0
2210409E12Rik	1.04	3.51	1.39	0	0.1	0	0	0	0
Spic	2.13	2.03	2.06	0.12	0	0.05	0	0	0.07
Guca1a	0.77	0.43	0.9	0.35	0.25	0.67	1.05	0.91	0.88
Dppa3	22.12	19.26	62.12	3.56	4.71	12.4	1.34	1.53	0.86
Fbxo15	86.95	89.35	112.82	12.26	7.94	16.89	2.14	2.04	1.67
Gm11517	0.15	0.39	0.35	0.19	0.15	0.21	0	0	0
Gjb3	22.93	34.44	35.36	2.73	3.44	3.21	2.86	1.92	1.96
Gjb5	5.69	7.09	8.24	1.24	1.52	1.42	3.78	3.51	3.61
AA467197	0.4	0	0.87	0.35	0.52	0.52	1	0.72	1.75
Mgarp	3.99	3.31	7.1	2.14	2.65	2.03	3.72	4.44	3.74
Ly6g6e	10.97	4.94	14.12	0.24	0.17	0.09	0	0.22	0
Gulo	1.07	0.35	1.12	0.68	0.99	1.09	2.19	2.57	2.44
Gm11545	0.21	0.09	0.2	0.01	0.01	0	0	0	0.06
Nkx6-2	1.7	2.02	1.86	0.92	1.25	0.63	0.68	1.36	1.09
Ckb	71.27	115.05	92.55	27.17	29.05	23.28	52.62	46.56	35.61
Tat	0	0	0	0.01	0.03	0.01	0.04	0.05	0.07
Csf3r	0.05	0	0.02	0.01	0	0	0	0	0
Gata6	7.17	3.53	3.79	0.22	0.15	0.23	0.08	0.12	0.3
Plbd1	1.33	1.18	1.2	2.07	1.87	1.99	1.52	1.65	1.91
Ppp1r14d	0.67	0.88	1.2	0.34	0.64	0.43	1.21	0.87	0.56
Ceacam10	0.19	0.18	0.32	0.06	0.15	0.07	0.23	0.49	0.89
Pnliprp2	0.03	0.04	0.02	0.1	0.06	0.11	0.21	0.38	0.28
Bhmt2	0.56	0.47	0.3	0.07	0.06	0.13	0.08	0.08	0.12
Pramel4	0	0	0	0	0	0	0	0	0
Pramel7	0.1	0.03	0.06	0	0	0	0	0	0
Pramel5	0	0	0	0	0	0.02	0	0	0
Sat1	37.63	51.29	34.11	14.6	14.46	12.42	14.87	15.73	14.84
Reep1	1.76	1.39	1.15	2.94	2.87	2.13	4.56	4.35	4.79
Gpd1l	6.47	6.52	8.51	11.55	13.08	11.19	10.26	9.44	12.03
Creg1	2.94	3.4	2.94	2.52	2.79	2.73	4.48	3.07	4.47
Dap	11.95	19.27	6.6	8.04	8.05	6.88	12.35	12.48	12.14
Timd2	0	0	0.01	0	0	0	0	0	0
Adgre5	4.84	10.46	7.08	3.26	3.45	1.85	2.77	1.98	2.97
Cryge	0	0	0.06	0.05	0	0.11	0	0.12	0.35
Nanog	148.72	138.7	179.52	3.7	2.83	10.8	6.99	11.23	8.55
Vnn1	0.29	0.15	0.06	0.01	0.03	0	0	0	0
Havcr1	0	0	0	0	0	0	0	0	0
Gsc	9.29	6.22	5.45	0.16	0.08	0.39	0.45	0.43	0.08
Tmem159	1.93	4.41	1.91	3.3	3.72	3.12	4.58	4.14	4.55
Pou5f1-rs1	17.96	5.09	23.51	0	0	8.76	0	0	0
Sycn	0	0	0	0	0	0	0	0	0
C130073F10Rik	0.11	0.42	0.13	0.2	0.46	0.23	0	0	0
Tfcp2l1	53.85	62.12	84.42	1.3	1.47	1.05	0.78	0.82	0.88
Tfap2c	17.83	11.88	22.9	1.35	0.98	1.14	0.56	0.34	0.43
Spp1	127.22	192.82	225.89	38.68	78.26	17.68	22.75	29.4	21.3
Emc9	1.86	2.66	2.35	1.56	2.05	1.47	1.53	2.35	1.77
Tmem41b	15.47	18.29	14.49	16.33	16.52	13.96	15.56	16.2	16.87
Sfn	47.21	55.12	29.8	21.51	24.5	13.38	11.19	19.33	9.13
Ggt1	2.01	2.1	2.24	2.15	2.57	1.68	1.95	2.44	2.69
Slc1a1	0.41	0.57	0.76	0.17	0.2	0.08	0.25	0.15	0.26
Epb41l4b	4.25	3.44	2.97	3.87	4.62	4.79	3.9	5.05	4.75
Tbx3	24.59	22.62	29.16	0.28	0.28	0.26	0.08	0.06	0.16
Klf2	241.15	253.66	329.45	6.62	5.32	8.03	4.05	2.91	6.39
Serpinb6c	3.03	3.81	8.64	0.16	0.07	0.16	0	0.05	0.2
Fam151a	0	0.06	0.04	0	0.02	0.02	0.03	0	0.09
Aqp8	0	0	0.05	0	0	0	0	0	0
Cyp2s1	3.62	4.12	3.44	0.77	0.76	0.65	0.97	1.61	1.27
Becn2	0	0.03	0	0.02	0.02	0	0	0	0
Prr13	23.69	32.05	25.25	14.72	16.17	12.24	14.18	16.51	14.83
Gabarapl2	46.76	58.24	50	47.52	47.14	46.37	62.52	57.54	58.45
Slc43a3	1.99	1.31	1.68	1.87	2.27	2.14	3.64	4.17	3.85
Ckmt1	6.82	7.13	9.41	10.97	11.23	8.42	16.24	15.53	17.43
Msc	0.47	1.54	1.26	0.17	0.09	0.02	0.03	0.17	0.05
Sord	12.25	8.01	14.23	11.46	12.14	12.08	12.98	15.32	15.59
Klf4	98.34	86.93	120.08	0.93	1.51	0.97	0.56	0.48	0.4
Cd2	0.59	0.66	0.52	0.05	0.03	0.09	0.31	0.11	0.24
Stmn3	2.81	3.33	2.97	5.88	5.13	4.94	11.58	10.4	11.5
Osr2	1.22	0.79	1.52	0.09	0.09	0	0.16	0.07	0.1
Krt8	115.66	131.38	54.16	57.4	48.56	36.38	57.04	70.65	48.52
Arhgap9	0.89	1.26	1.16	0.28	0.73	0.21	0.15	0.19	0.14
Bcl3	12.48	14.69	15.53	0.4	0.53	0.26	0.41	0.45	0.28
Cbr2	1.91	4.23	0.44	0	0.16	0	0	0	0
Acadl	18	17.27	15.7	29	31.76	25.37	35.85	38.79	38.67
Tbx15	1.55	5.25	0.71	0.54	0.74	0.5	0.07	0.19	0.45
Npl	3.81	3.42	5.3	1.09	1.57	1.15	1.2	1.26	2.51
Dmgdh	1.46	1.22	0.52	0.15	0.1	0.15	0.16	0.15	0.27
Myod1	0.03	0.03	0	0.26	0.35	0.29	0.17	0.09	0.14
Mymx	11.94	14.1	20.47	0.11	0.28	0.09	0	0	0.13
Smpd1	5.2	7.87	4.24	6.52	6.08	5.53	9.89	10.11	9.41
Gpat3	0.44	0.65	0.14	0.29	0.19	0.12	0.13	0.1	0.08
Rflnb	2.34	10.05	1.05	1.82	2.13	1.93	3.48	3.43	3.99
Tpsg1	0	0	0.04	0	0	0	0	0	0
H2afy	42.14	35.52	49.12	27.36	20.76	28.47	23.82	19.8	17.88
Ren1	0.13	0.09	0	0	0	0	0	0	0
1600010M07Rik	0	0	0	0	0	0	0	0	0
Cited1	8.82	9.4	2.28	2.09	1.81	2.07	1.71	2.27	2.34
Zc3hav1	15.19	12.5	11.02	2.73	2.41	2.12	1.31	1.64	1.95
Dkkl1	0.38	0.21	0.25	0.24	0.46	0.12	0.14	0.45	0.32
Cst7	0	0	0	0	0	0	0	0	0
Hand1	8.25	3.01	3.21	2.47	2.05	0.98	0.28	0.43	0.58
Pemt	3.44	3.98	2.39	4.79	4.31	3.68	4.35	5.32	5.16
Rhob	47.33	29.08	24.23	19.11	21.71	18.95	24.91	25.77	24.33
Lgals9	5.27	5.35	5.64	0.65	0.81	0.89	0.15	0.4	0.58
Gna14	3.17	2.21	4.47	0.15	0.14	0.47	0.27	0.29	0.33
Pdgfra	8.05	3.23	3.43	0.26	0.39	0.32	0.19	0.25	0.34
Gjb4	0.99	1.89	1.07	0	0.02	0	0.08	0	0
Oxt	0	0	0	0	0	0	0	0	0
Plin2	12.72	22.4	9.88	8	7.42	6.53	17.66	17.66	17.67
Gm2a	4.19	3.81	5.71	2.66	3.31	2.77	4.55	5.41	5.32
Tmbim1	14.14	25.32	10.04	6.69	8.3	5.28	7.73	8.38	8.06
Gm15698	0.06	0.48	0.57	0	0	0	0.08	0.09	0
Ly6c1	1.31	2.61	1	0.42	0.16	0.09	0.07	0.21	0.94
Fam46c	1.13	1.27	1.18	1.24	1.07	1.03	1.24	1.25	1.32
Wnt6	1.43	1.42	0.25	0.09	0.04	0.16	0.03	0	0.08
Junb	55.56	50.37	32.1	10.76	11.32	4.89	5.9	6.94	6.7
Slc24a5	0.17	0.13	0.13	0.17	0.19	0.24	0.11	0.12	0.04
2200002D01Rik	3.45	6.54	1.62	0.66	0.82	1.05	0.81	0.52	0.76
Mpc1	11.29	16.14	8.63	5.47	6.08	4.77	2.68	2.23	3.55
Tinagl1	4.16	9.76	1.47	1.03	1.61	0.35	0.3	1.34	1.13
Fos	195.92	83.9	156.56	1.33	1.22	0.66	2.72	1.62	2.26
Socs3	20.29	15.61	24.57	1.47	1.08	1.02	3.58	4.5	3.03
Fam234a	9.49	10.83	9.79	9.16	10.17	8.13	11.42	13.65	13.19
Klf5	66.68	70.84	89.75	14.7	18.91	9.42	6.29	5.99	6.42
Bcl2l14	1.26	1.14	1.23	2.13	2.03	2.99	0.53	0.47	1.06
Psap	73.53	92.63	63.59	61.47	64.99	57.39	77.81	82.54	80.68
Gm3139	0.07	0.03	0.02	0	0	0	0	0	0
Gaa	16.87	18.95	19.78	7.91	9.16	8.65	16.72	18.33	15.9
Gm5547	0	0	0	0	0	0	0	0	0
Plaur	7.82	21.46	6.6	5.74	6.4	2.32	2.58	3.08	3.4
Hoxb13	0	0.05	0.03	0	0.02	0	0	0.05	0
Rab3il1	1.07	0.6	1.91	0.9	0.86	1	1.21	0.64	1.5
Mon1a	1.95	2.22	2.05	1.78	1.15	1.5	1.83	1.82	2.18
Grin1	0.73	0.85	1.44	0.32	0.31	0.1	0.14	0.2	0.29
Gch1	0.39	0.37	0.7	1.79	1.78	1.14	2.58	2.78	2.28
Tdrp	5.6	7.08	7.41	4.53	5.06	4.76	3.65	4.28	4.25
Esrrb	89.37	99.19	142.57	1.28	1.21	1.45	0.7	0.52	0.66
Ly6f	0	0	0	0.04	0	0	0	0	0
Rfx2	6.9	8.56	10.83	1.04	1.08	1.1	0.9	0.93	1.37
Zyg11a	5.07	5.33	5.57	0.59	0.78	0.97	0.18	0.17	0.18
Lmna	27.51	64.41	22.6	7.37	9.74	4.92	6.6	6.91	6.9
Whamm	2.9	3.01	3.59	2.23	2.9	2.23	2.73	2.43	2.9
Bad	7.31	9.19	6.63	6.31	6.49	6.08	7.6	8.9	9.52
Map1lc3b	73.09	82.27	80.19	59.41	60.28	56.53	57.83	54.44	58.96
Chga	4.19	4.27	4.76	2.73	2.48	2.79	3.24	2.96	3.65
Adam15	5.33	10.49	4.83	5.31	5.78	4.3	5.44	5.77	5.97
Gpr137b	4.9	4.56	6.13	8	8.97	6.71	9.74	11.27	11.71
Proser2	1.06	0.73	0.64	0.32	0.39	0.36	0.73	0.73	0.61
Tmem82	0.44	0.42	0.56	0.58	0.55	0.29	1.11	1.43	1.61
Slc2a8	4.68	3.66	5.86	3.61	3.89	2.95	6.45	6.68	6.76
Aqp3	3.11	5.83	3.74	0.2	0.1	0.25	0.22	0.23	0.24
Pecam1	11.45	12.33	19.82	2.17	1.71	2.51	0.67	0.53	0.51
Tex19.2	0.3	0.36	0.39	0.43	0.34	0.58	0.29	0.25	0.41
Slc46a1	2.74	3.04	2.47	4.2	4.51	4	7.32	5.41	7
C1qtnf12	1.34	1.32	1.63	1.49	1.44	1.99	1.98	2.29	1.75
Ptges	1.61	2.59	0.97	0.87	1.37	0.52	0.72	0.85	1.11
Kdelr3	4.96	12.63	6.57	2.87	3.08	2.16	3.1	2.63	4.23
Renbp	20.46	17.37	21.6	9.29	8.53	7.81	26.95	24.69	27.39
Atg9a	5.05	5.83	5.2	5.55	5.81	4.51	5.7	5.78	6.31
Sdc4	24.27	34.34	25.39	29.91	32.16	24.48	12.4	11.46	14.43
Gss	13.37	16.09	13.36	7.25	6.7	6.44	8.73	8	9.51
Mras	3.76	7.91	5.36	0.14	0.22	0.22	0.61	0.3	0.43
Sct	0.21	0.8	1.04	0.71	0.33	0.15	1.09	0.51	1.23
Rnd1	2.21	3.63	2.01	1.5	1.44	0.95	2.59	1.51	1.54
Echdc2	25.38	23.71	25.31	11.99	13.3	15.19	15.17	14.5	14.75
Neat1	8.51	12.18	13.42	6.81	7.82	5.96	3.13	5.95	8.42
Pdlim4	6.47	3.71	3.41	0.72	0.5	1.11	3	3.13	2
Khdc1a	0	0	0	0.03	0	0.03	0	0	0
Siglecg	0.02	0.15	0.03	0.17	0.13	0.03	0	0.07	0.33
Elf3	11.93	8.08	12.67	5.83	5.89	6.39	4.03	4.86	4.27
Nucb2	5.32	7.23	4.49	5.31	5.8	5.29	10.13	8.52	11.79
Cmtm7	10.46	15.4	12.34	8.28	8.22	7.14	7.65	7.93	7.52
2012-09-01	0	0	0	0	0	0	0	0	0
Gm15772	2032.42	1695.7	2103.38	1686.8	1658.94	1657.9	1554.28	1964.12	2154.2
Agpat2	9.95	11.32	10.87	11.13	11.67	9.78	11.61	12.85	14
Rogdi	8.1	9.17	9.82	8.13	8.08	8.85	10.17	11.84	12.23
Stat3	29.11	33.19	30.21	6.46	8.5	4.58	6.56	7.31	8.36
Inpp5d	7.78	5.86	9.39	4.14	3.87	3.71	1.73	1.47	2.41
Lcp1	0.62	0.58	0.57	1.05	1.03	0.9	1.89	1.96	2.21
Actn2	1.35	0.75	0.82	2.41	2.54	1.99	1.71	1.87	2.37
Jam2	12.68	14.58	12.29	0.11	0.07	0.14	0.5	0.21	0.26
Gm16381	0	0	0	0	0	0	0	0	0
Msx2	9.77	6.52	4.97	0.37	0.28	0.27	0.29	0.19	0.38
Ube2l6	1.38	1.62	1.01	0.74	0.94	1.02	2.28	1.5	1.27
Porcn	4.28	5.48	7.09	0.37	0.65	0.97	0.9	0.4	0.79
Aurkc	0.52	0.47	0.75	0.27	0.17	0.34	0.17	0.33	0.24
C1ql4	0.14	0	0.22	0.18	0.18	0.51	0.19	0.2	0.3
Mppe1	2.23	2.25	2.56	3.18	2.63	2.53	2.18	2.37	3.09
Lrpap1	24.37	32.81	24.69	12.25	10.49	13.06	16.18	19.65	15.09
Ildr1	5.85	7.27	10.81	2.98	4.01	2.8	1.65	2.38	2.12
Slc6a8	20.09	32.08	22.31	8.82	9.46	8.7	9.67	10.38	9.7
Plac9b	0.35	0.94	1.04	0.56	0.47	0.34	0.3	0.1	0
Fstl3	1.4	3.73	0.78	0.89	1.38	0.9	0.52	0.24	0.56
Tnip2	3.61	3.02	3.8	0.47	0.78	0.67	0.57	0.92	0.85
Tspan1	0.26	0.12	0.37	0.14	0.17	0.15	0.05	0.03	0.08
Entpd2	0.32	0.25	0.47	0.4	0.6	0.28	0.28	1.14	0.52
Tead4	9.47	6.48	11.95	1.15	1.25	1.28	0.93	0.54	0.77
1700016K19Rik	0.43	0.56	0.37	0.37	0.49	0.35	0.74	0.8	0.84
Smarcd3	5.07	6.57	6.31	0.5	0.39	0.63	0.54	0.72	0.44
Mpc2	7.88	11.11	6.88	5.22	5.89	4.93	7.07	8.11	6.88
Gm16513	0	0	0	0	0	0	0	0	0
Pqlc1	3	4.61	3.65	2.23	2.33	1.99	2.3	2.23	2.13
Mfge8	19.01	38.65	20.16	9.48	9.04	7.18	16.13	17.01	16.27
Dram1	0.48	1.08	0.28	0.22	0.4	0.2	0.37	0.26	0.49
Gm8615	3.62	3.05	4	3.15	3.33	2.58	3.78	4.43	4.79
Fgf10	17.28	11.41	9.52	0.18	0.1	0.17	0.29	0.08	0.15
Cd63	78.1	140.99	64.65	61.81	59.09	46.97	113.07	103.03	119.6
Upp1	186.86	88.78	151.47	14	9.22	11.49	33.32	24.5	26.15
Spi1	0.26	0.09	0.28	0.29	0.47	0.17	0.23	0.21	0.18
Crygd	0.08	0	0	0	0	0	0.11	0	0
Rab20	1.67	0.64	0.81	0.7	0.91	0.96	0.66	1.01	1.76
Slc22a13b-ps	0.19	0.04	0.13	0.04	0.06	0	0.04	0.17	0.47
Snx1	23.38	21.17	17.52	23.49	21.64	23	26.55	24.73	27.59
Pdia5	10.09	13.66	7.52	8.11	7.79	8.57	9.79	10.64	10.81
Tdh	228.27	272.68	304.23	42.86	31.63	51.48	10.88	10.33	18.81
Kifc3	10.42	13.19	12.32	2.14	1.77	1.89	0.9	0.63	0.72
Klhl15	2.04	1.63	1.84	1.41	1.44	1.36	1.43	1.35	1.67
Tigar	18.2	21.46	21.73	10.63	11.28	11.94	10.79	10.58	9.29
Lpcat3	16.46	13.71	16.51	20.05	20.32	15.42	27.74	24.15	28.72
Bcas3	13.66	12.34	17.19	5.83	5.83	6.05	10.29	10.69	10.61
Phlda1	9.02	11.23	4.48	7.05	5.72	3.63	6.01	5.42	6.83
Uap1l1	11.28	9.12	12.85	7.02	6.15	5.71	16.46	17.38	18.38
Pitx1	0.27	0.45	0.16	0.02	0	0.03	0.06	0.05	0.03
Kcnk6	0.98	0.82	1.01	3.27	3.64	2.68	1.59	1.54	2.29
Ulk1	36.11	38.06	48.67	9.12	9.76	7.73	8.72	8.83	9.44
H2-Bl	1.34	1.25	1.12	4.3	4.83	4.66	4.47	5.81	4.24
Slc35g1	5.83	6.68	6.38	8.52	8.05	8.56	14.99	12.67	12.7
Parp8	4.04	3.27	1.44	1.99	2.11	2.36	4.87	4.6	3.56
Obox6	0.11	0.14	0.14	0	0	0	0	0	0
Pld3	16.21	19.14	16.63	10.42	11.78	10.72	15.73	17.65	17.68
1500009L16Rik	11.83	13	13.4	18.52	18.03	13.82	26.57	25.64	31.23
Cpne8	2.36	2.75	1.79	2.46	3.09	2.08	3.43	4.39	4.59
Eva1a	0.53	0.63	0.29	0.17	0.31	0.13	0.18	0.1	0.24
Ak4	11.1	10.56	12.64	10.86	11.42	7.71	15.2	14.76	13.75
Lgals8	4.6	5.49	3.47	1.28	1.02	1.05	1.5	0.81	1.43
Gpcpd1	5.11	5.35	3.81	4.41	4.32	3.91	3.42	3.65	3.57
Cd9	92.13	109.42	131.6	33.08	34.07	26.82	29.74	26.53	28.85
Tprn	5.08	5.45	6.23	7.23	7.66	6.49	5.16	5.17	5.44
Map3k6	0.75	0.84	0.91	0.4	0.46	0.3	0.28	0.24	0.24
Ralb	18.22	16.03	19.15	22.83	21.8	19.72	25.74	29.64	29.57
Timm8a2	0.91	1.4	1.21	0.24	0.28	0.12	0.41	0.15	0.64
Gsn	17.36	68.34	6.76	5.39	7.19	2.53	13.03	9.99	9.9
1010001N08Rik	0.15	0.27	0.12	0	0	0	0	0	0
Triml2	45.86	52.14	66.17	9.65	9.53	10.9	0.34	0.45	0.18
Insl3	2.34	1.34	3.55	0.5	0.8	0.85	0.19	0.22	0.86
Wnt7b	0.71	1.11	0.67	0.51	0.74	0.27	0.97	0.72	0.67
Ebp	15.93	16.81	15.23	9.46	9.82	8.75	7.49	7	8.74
Ostf1	12.27	18.26	13.23	13.71	12.87	12.16	10.12	10.65	10.95
BC053393	0.02	0.03	0	0	0	0	0	0	0
Nat9	8.91	9.38	8.2	5.1	5.02	5.43	7.39	10.02	6.6
Wwtr1	13.34	18.73	11.41	7.53	8.32	6.71	9.93	10.69	10.13
Atg4b	11	9.46	10.36	12.3	11.41	11.8	17.39	19.56	17.41
Hsd17b1	0.44	0.14	0.45	0.62	0.92	0.63	0.17	0.56	0.2
Faiml	0.06	0	0	0	0	0	0	0	0
Mboat1	1.92	2.44	2.1	3.67	3.73	3.97	1.83	2.35	2.24
Tbx20	2.27	1.33	1.3	0.88	0.76	0.76	0.12	0.14	0.11
Sox15	5.4	6.93	9.33	0.99	0.66	0.55	0.46	0.73	0.97
Egr1	206.29	140.93	164	20.63	23.91	8.38	27.21	23.65	25.42
Gsta1	0	0.15	0	0	0	0	0	0	0
Perp	17.85	30.89	10.96	18.91	19.1	11.89	23.25	22.92	23.78
Clec2f	0	0	0	0	0.05	0.06	0	0	0
Cidea	0.21	0.22	0.16	0.86	0.86	0.39	2.26	1.74	2.75
Ocm	0	0	0	0	0	0	0	0	0
Pdxk	8.84	7.67	8.44	7.9	8.95	8.19	8.37	8.37	8.71
Ttyh2	3.38	3.64	4.45	2.21	2.13	2.52	4.54	4.4	4.47
Rec8	2.81	2.95	4.65	2.86	4.19	3.27	2.96	4.61	3.45
Pla2g15	7.47	8.8	9.64	5.55	6.35	5.36	6.29	6.86	6.34
Snai1	20.41	10.19	5.68	1.64	1.3	2.24	2.04	1.25	3.08
Hpdl	3.2	3.94	3.56	4.1	6.16	5.42	2.82	3.24	3.6
Mfsd1	28.37	27.1	21.08	20.59	20.67	19.12	28.98	24.22	27.32
Foxr1	0.34	0.59	0.81	0.18	0.37	0.2	0.03	0	0.1
Mov10	43.36	37.41	49.51	5.05	4.99	5.15	6.41	7.52	6.64
Arpc1b	49.65	59.75	41.76	48.87	51.09	41.11	42.76	45.69	51.43
Dppa2	28.41	39.02	33.77	34.23	42.36	40.97	4.28	3.6	7.18
Ubtd1	5.13	5.44	4.58	2.98	3.18	2.74	3.05	3.9	5.91
Flvcr2	0.82	0.88	0.62	0.3	0.25	0.15	0.34	0.34	0.58
Sp110	0.32	0.26	0.34	0.05	0.05	0.05	0	0.03	0
Tmppe	3.41	4.49	4.46	4.61	4.46	3.72	4.07	4.43	5
Raet1a	1.46	3.05	2.66	1.82	1.9	2.07	0.51	0.18	0.47
Ninj2	1.03	0.39	0.23	0.69	0.66	0.74	0.08	0.08	0
Cpt1a	9.46	12.84	14.55	0.86	1.22	0.82	0.25	0.42	0.49
Atg2a	7.54	9.9	8.82	5.87	6.6	5.76	4.91	5.41	5.85
Tax1bp3	23.23	29.28	13.08	19.16	18.72	13.98	32.92	34.01	30.9
Flt3l	0.6	0.71	0.19	0.26	0.21	0.16	0.39	0.24	0.69
Ly96	0.6	1.45	0.66	0.65	0.56	0.63	1.1	0.66	1.15
Slc38a4	46.01	33.01	33.73	27.15	28.95	28.66	31.46	32	36.38
Acp5	1.27	1.19	1.62	2.3	3.36	3.09	2.12	3.99	3.38
Ltb	3.63	2.02	2.2	0.36	0.2	0.16	3.68	5.44	1.44
Tes	17.8	19.49	11.16	20.52	20.53	15.8	25.66	29.31	26.48
Isoc2b	0.41	0.83	0.67	0.14	0.15	0.23	0.62	1.33	0.61
Tmem106a	1.58	1.35	1.26	0.35	0.56	0.56	0.53	0.72	0.5
Acaa2	10.65	10.38	7.97	8.93	9.25	10.72	12.5	11.29	12.13
Sh3bp1	12.61	12.39	14.97	5.89	7.11	6.39	6.58	8.16	7.66
Wdfy1	16.52	11.84	17.79	14.68	13.95	12.48	18.29	20.55	21.25
Mep1b	0.25	0.96	0.71	0.09	0.08	0.16	0	0	0
Rasl10a	0.7	0.29	0.44	0.3	0.31	0.28	0.69	0.75	0.83
Tfeb	14.68	16.93	20.17	1.35	1.51	1.82	0.67	0.76	0.76
Slc16a10	3.17	1.84	1.77	2.71	2.97	2.51	2.15	2.83	2.89
Dusp14	5.22	7.97	3.94	4.85	5.29	4.26	5.09	6.94	7.65
Fam159b	0.07	0.05	0.26	0.18	0.24	0.08	0.09	0.38	0.14
Pkdcc	4.45	5.28	3.86	2.62	1.88	3.53	3.86	4.92	3.1
Eif1b	23.98	21.96	22.63	36.84	34.74	37.31	51.97	44.43	45.32
Rbm4	9.58	8.6	11.36	9.42	10.05	12.15	12.17	12.92	12.84
Pkp2	18.54	23.83	23.65	25.79	27.55	20.74	21.29	23.98	23.04
Cdkn1c	12.73	8.72	6.92	9.8	9.61	8.85	8.27	7.58	9.34
Ell3	4.75	3.28	7.78	10.63	11.35	9.66	12.29	16.08	15.55
Zfp979	41.28	45.22	47.81	24.22	22.45	27.86	25.38	27.55	34.16
Mup6	4.66	6.08	9.86	11.62	14.15	9.02	4.36	3.74	2.74
Calml4	2.17	2.14	2.54	3.08	1.12	4.15	0.88	1.48	1.65
Gjc1	44.13	40.5	46.37	13.31	12.2	14.27	31.69	29.62	29.55
Zfp266	16.56	14.09	16.59	33.58	30.83	33.37	44.76	39.79	40.82
Vegfb	21.64	15.15	24.54	28.23	28.26	26.67	25.77	31.85	28.37
Tead2	64.61	43.26	52.93	86.11	91.2	98.5	104.12	108.36	102.22
Schip1	30.59	32.18	36.94	28.46	31.15	27.35	26.24	29.95	28.9
Gstt1	2.3	0.98	2.77	2.01	2.51	2.84	5.73	5.63	4.26
Mmp25	2.32	1.58	2.03	10.62	14.05	10.91	7.78	6.6	7.99
Xlr4a	5.57	7.14	8.81	7.66	6.66	8.86	3.99	3.46	2.85
Mif	652.51	571.85	717.76	733.18	736.24	660.74	861.69	925.88	838.46
Nedd4	411.45	375.15	446.83	374.09	372.25	380.17	434.08	424.31	399.51
Sema6a	7.33	2.78	5.5	33.26	36.29	26.28	31.39	30.43	33.86
Kdelc1	19.09	17.34	14.49	24.82	26.81	23.51	26.64	25.72	28.77
Bivm	10.94	8.79	10.58	11.64	11.85	11.99	14.1	15.07	14.65
Ptprf	48.31	41.51	51.71	57.38	58.78	54.8	58.15	63.26	52.71
Me2	39.1	38.94	41.57	59.61	60.83	61.43	49.23	49.64	52.65
Otx2	24.35	13.89	27.91	85.07	83.72	82.47	89.69	95.26	83.11
Snhg12	39.36	45.01	41	38.73	36.75	35.78	19.14	20.19	24.53
Tspan7	14.57	14.6	14.83	29.25	30.52	25.65	55.05	55.97	50.68
Smc2	54.46	52.63	57.69	54.02	53.74	56.61	57.49	54.17	53.65
Mgme1	11.64	10.96	11.62	12.56	11.76	12.56	9.53	11.16	11.15
Pnrc2	22.84	26.31	24.94	32.04	28.98	34.37	39.59	39.58	41.68
Spata13	10.23	6.36	7.16	10.83	10.25	12.32	17.92	15.8	14.81
Ttc23	6.82	6.43	6.12	9.93	9.18	8.48	14.08	11.69	13.63
LOC110008574	8.08	2.11	4.45	115.01	58.21	95.34	97.68	158.16	172.35
Clu	16.61	17.68	10.62	9.01	10.78	6.42	12.67	12.57	11.27
Rab19	0.83	0.19	0.62	1.07	0.8	0.81	0.22	0.56	1.08
Abhd10	7.87	6.4	9.29	8.85	8.73	7.87	6.62	8.43	6.94
Ucp2	39.16	31.36	42.44	62.24	61.82	53.19	63.8	75.11	70.44
Fzd7	40.05	30.55	38.08	67.19	60.35	60.55	55.98	55.37	61.96
Mindy3	14.58	17.82	14.49	20.77	20.54	19.58	19.97	20.23	19.81
Rbp1	7.69	7.16	4.22	6.61	4.56	8.04	13.97	11.31	12.5
Camkv	5.44	4.19	6.36	7.08	7.32	8.73	11.26	10.36	9.73
Flywch2	3.06	2.14	3.64	7.59	7.75	6.55	13.01	12.71	11.32
Lancl2	11.12	9.9	10.95	15.48	14.3	14.33	12.75	12.72	12.75
6330403K07Rik	4.27	3.56	3.01	3.95	3.09	3.46	8.79	8.14	6.26
Tspo	9.31	15.83	10.36	7.21	8.77	6.34	16.99	18.58	17.55
Fam216a	18.36	17.51	17.24	17.02	17.13	17	23.49	24.44	26.01
1810022K09Rik	199.7	221.03	193.98	242.76	249.36	252.87	307.3	306.12	377.64
Exoc3l	5.3	7.87	4.7	5.52	8.01	5.74	1.58	1.6	2.23
Adnp	16.06	11.1	21.63	13.8	15.18	11.21	12.49	13.59	8.69
Pfkp	41.24	30.79	63.4	7.64	9.29	6.98	8.75	9.56	8.84
Spred3	2.53	3.37	1.63	12.41	12.06	11.75	10.4	8.52	10.24
Platr21	4.17	3.82	5.05	4.07	3.89	4.56	2.59	2.88	1.07
2900041M22Rik	0.43	0.6	0.83	0.85	1.04	0.87	1.39	1.05	0.99
Cipc	7.86	8.41	8.92	13.02	12.07	13.83	13.62	14.19	14.08
1700013H16Rik	0.63	0.21	0.55	2.11	1.15	2.64	2.22	2.4	1.92
Polr2k	24.93	25.12	19.8	24.36	22.77	23.45	18.1	20.28	17.16
Scoc	23.13	23.03	21.55	23.81	22.91	27.16	25.34	24.47	28.33
Pdk1	33.29	33.73	38.51	36.74	37.1	36.68	13.18	15.47	18.48
Sh3bgrl	22.72	33.63	16.81	40.81	30.83	43.34	90.05	80.56	98.97
Thbs3	3.93	4.27	3.52	9.43	10.56	10.51	10.91	12.27	12.67
Sertad4	3.43	4.69	2.15	9.55	10.26	9.47	7.72	7.97	8.15
Oat	56.62	61.64	37.96	43.32	35.87	50.84	53.5	50.51	56.82
Selenon	8.06	11.45	3.96	8.37	7.72	6.14	17.36	18.11	15.83
Ccdc136	5.48	4.29	5.39	15.14	14.39	16.11	12.2	13.5	13.73
Zfp467	0.91	0.46	0.38	11.08	11.44	11.02	4.72	5.51	5.88
Gm11627	3.82	3.62	4.77	4.91	3.17	7.46	7.19	8.4	7.25
Tsx	0.61	0.71	0.75	0.57	0.55	0.79	0.39	0.17	0.37
Ascl2	0.73	1.19	1.73	0.85	1.01	1.02	0.44	0.63	0.21
Slc20a2	27.55	28.35	30.01	35.18	34.45	35.32	25.37	24.07	24.96
Fxyd5	2.49	10.12	1.86	1.03	2.22	1.38	1	0.89	1.65
Atad1	38	34.13	39.07	57.36	56.5	58.73	75.46	77.03	74.04
Akr1b10	7.68	5.72	6.68	11.32	11.32	11.57	16.85	18.34	18.68
Dmkn	0.51	0.32	0.46	0.73	0.46	1.33	0.78	0.97	1.67
Parp12	7.68	5.92	5.5	1.95	2.18	2.47	0.89	0.98	1.51
Msn	76.14	122.53	55.83	103.34	100.28	99.09	105.13	100.22	111.28
Tpd52l1	8.26	8.01	9.2	9.08	7.18	11.56	5.71	5.59	6.45
Cenpk	11.24	8.8	10.73	11.39	11.52	13.44	13.86	14.53	14.46
Tm7sf2	2.19	1.97	2.92	16.79	17.22	11.71	10.98	13.19	16.64
Wdr86	2.32	1.58	3.11	3.5	3.06	4.4	7.07	10.59	7.74
Ppil4	28.89	29.58	30.34	28.26	27.74	30.2	24.67	24.21	23.97
Trim35	15.45	19.18	13.8	20.92	18.51	17.83	27.45	24.14	23.59
Tcf7	39.68	24.13	36.28	26.82	31.05	30.89	37.79	43.87	47.89
Slc38a1	24.77	25.67	30.06	32.95	33.71	35.14	33.67	31.65	28.92
Pxdn	13.56	17.96	8.38	27.83	24.12	23.67	57.39	49.73	46.61
1190007I07Rik	12.72	9.97	8.29	13.21	14.74	15.2	12.89	13.51	17
Bcar3	10.34	8.36	9.46	7.07	7.03	7.59	4.42	5.7	4.79
Txndc5	50.83	52.49	39.52	59.65	59.12	60.91	82.27	78.52	80.65
Serf1	9.31	13.63	6.33	13.5	14.46	12.91	15.19	17.82	20.27
Fgf8	41.22	16.98	17.81	0.12	0.18	1.98	0.18	0.06	0.23
Rspo1	0.77	0.74	1.14	6.72	6.2	6.28	5.89	6.45	9.17
Crmp1	14.69	14.72	19.82	75.81	66.95	65.51	80.39	80.3	81.84
Snhg4	12.51	12.26	16.47	23.68	21.43	22.49	13.69	18.66	20.71
Snx24	2.83	4.92	2.44	3.39	2.77	3.19	2.55	3.6	3.09
Efemp2	17.78	36.83	9.41	10.71	10.94	8.97	13.32	13.76	16.92
Gsta4	171.92	195.15	244.81	167	155.6	215.03	219.92	212.14	236
Crb3	6.35	4.41	11.01	17.54	20.36	13.9	16.99	31.22	22.89
Shroom2	9.23	7.6	8.76	14.59	17.76	12.75	20.15	23.42	19.15
Sapcd1	0.6	0.84	1.32	1.01	0.75	0.89	0.93	1.8	1.81
Clybl	15.46	8.28	17.82	10.96	10.49	12.48	20.15	23.92	21.22
Sox11	10.09	6.69	5.72	22.12	18.51	20.62	26.2	22.48	24.51
2810408A11Rik	2.95	1.41	3.21	3.76	4.38	4.28	6.44	8.22	7.82
Abi2	17.9	14.88	17.64	21.68	21.9	23.36	22.78	23.36	23.09
Enpp2	3.94	1.85	4.18	28.29	34.72	25.53	11.77	12.77	17.69
Ska2	25.85	21.32	25.69	28.72	24.28	29.73	35.09	36.72	41.04
Ndufs5	0.99	0.41	0.56	0.26	0.22	0.3	1.71	2.86	3.13
Itm2c	21.52	34.13	13.88	17.86	18.61	17.22	28.99	27.99	26.24
Jade2	12.05	9.7	8.27	14.38	15.02	14.12	10.57	12.24	12.75
Bcam	31.2	45.33	36.43	24.22	24.42	22.23	27.39	34.69	22.51
Siah1b	21.96	20.37	21.94	19.08	18.91	20.25	17.25	16.88	17.52
Crabp1	13.79	10.12	19.46	11.35	13.59	13.74	10.85	15.28	12.31
Phldb1	8.43	11.72	4.75	6.36	6.32	6.39	11.11	10.86	9.68
Cmtm8	0.41	0.6	0.81	3.71	3.51	2.4	5.22	6.91	6.32
Abracl	36.43	44.7	27.39	56.72	48.43	58.9	92.34	81.09	84.37
Bcl11a	2.09	1.47	1.52	2.86	3.32	2.78	1.92	3.49	3.07
Ciart	7.87	7.23	10.19	8.54	9.38	7.01	2.26	3.02	3.73
Cox6b2	25.65	24.53	33.61	36.95	39.64	31.19	29.74	36.86	30.9
Ina	26.03	25.98	28	38.37	37.71	38.69	28.42	26.2	30.85
Gstt2	5.02	4.46	6.63	8.86	8.97	9.23	6.36	7.95	8.14
Fam149b	12.72	11.86	12.59	11.76	11.02	12.35	15.24	17.85	18.19
Syne4	4.14	4.84	5.48	5.35	6.29	4.81	5.77	5.71	5.83
Igsf8	8.75	6.73	10.76	9.6	11.37	9.88	10.49	14.06	13.34
Snn	7.87	6.62	6.19	13.65	12.27	12.25	25.36	23.14	23.28
Sbk1	9.41	9.7	13.32	26.23	24.95	25.77	36.69	35.84	34.86
Tulp3	22.89	21.47	23.09	25.3	25.43	25.09	25.11	29.13	27.13
Ldhc	1.87	1.67	2.52	2.05	1.57	1.34	2.74	3.58	2.45
Gm6644	156.96	207.16	189.09	132.73	143.99	183.8	162.02	144.39	160.19
Dtx3	16.9	14.69	18.67	24.15	25.06	21.89	22.16	29.82	28.36
Zfp358	4.89	5.33	4.06	6.93	6.5	6.48	9.33	8.41	8.62
Lat	1.48	0.94	2.17	2.27	4.09	2.68	1.27	1.96	1.77
Hes6	5.45	5.94	4.95	34.03	35.41	32.26	17.02	16.81	21.04
Cisd3	19.09	21.27	25.35	9.64	9.74	8.69	15.32	14.86	15.82
Rcn1	39.12	43.74	27.37	34.1	30.82	30.89	38.98	40	43.36
1810037I17Rik	56.7	69.87	65.62	51.9	54.63	52.5	34.83	39.8	40.05
Smo	16.14	12.02	10.65	28.66	27.45	27.61	44.58	43.65	40.25
Susd4	4.11	2.39	2.81	3.49	3.46	3.2	5.6	6.5	5.8
Ak1	30.94	46.75	30.67	21.03	18.64	18.06	20.45	15.67	21.44
Aif1l	5.65	4.32	3.43	13.06	12.53	14.81	11.89	10.42	14.83
Itm2a	9.78	11.99	7.56	23.19	22.23	18.62	43.01	39.45	41.96
Gse1	14.83	12.64	21.8	20.1	24.64	19.39	6.44	8.63	8.76
Zbp1	2.92	2.27	3.42	0.01	0.02	0.09	0.08	0	0
Tpi1	299.24	247.26	311.15	284.6	296.59	254.34	340.8	372.26	343.47
Rps6ka2	10.83	8.24	12.71	15.71	15.5	14.85	18.86	21.33	20.34
Ankrd37	2.45	5.75	5.79	3.43	3.79	2.95	2.14	3.35	1.3
Arhgef25	15.55	16.71	14.19	20.27	20.21	19.95	21.33	24.17	23.42
Dek	196.91	178.79	191.7	199.08	196.56	221.16	201.12	203.53	196.79
Lhpp	16.75	12.8	10.22	22.47	19.12	31.66	20.59	20.49	27.01
Tuba3a	5.12	3.52	7.73	1.64	1.86	2.52	1.46	2.09	1.9
Rtn2	5.5	4.27	5.9	9.41	9.45	8.28	9.76	11.44	11.63
Tspan13	15.38	12.4	14.98	25.35	25.4	21.17	39.11	41.11	39.76
Pde2a	1.8	1.48	1.93	2.72	2.18	3.06	6.34	4.91	6.26
Dtx1	5.08	3.43	8.45	10.1	9.84	11.85	6.56	8.53	9.77
2900011O08Rik	7.49	7.26	8.05	21.34	18.82	20.8	23.15	27.6	28.18
Ccne1	93.19	112.22	96.43	85.21	91.5	105.14	71.8	72.87	79.51
Lin28a	155.82	148.25	149.28	250.13	211.03	289.69	291.79	272.83	261.91
Fcor	1.94	2.87	1.7	2.93	4.88	2.05	4.46	3.09	3.52
Bex2	53.44	45.34	47.2	76.62	73.12	71.92	101.72	103.64	103.16
Igsf9	7.77	7.18	6.88	17.71	18.91	18.95	13.5	14.35	14.04
Samd10	1.94	2.39	3.1	6.88	7.27	6.87	8.26	8.98	8.08
Myb	5.46	3.32	7.22	19.92	19.91	20.46	8.26	11.95	15.83
Dapk1	18.55	10.98	11.08	27.23	26.84	28.53	23.44	21.72	25.05
Mid1ip1	14.46	13.76	23.56	29.69	30.49	41.66	22.78	27.64	19.53
Slc9a3r1	36.53	34	35.08	102.69	101.77	103.61	93.61	99.03	105.18
Fam169a	38.08	39.32	38.67	39.83	46.11	45.13	23.93	28.01	30.79
Cnih2	1.35	1.81	1.96	4.87	4.64	5.63	9.15	7.53	8.44
Iqcb1	13.71	9.86	14.74	16.46	16.2	14.7	21.03	23.78	23.46
Nectin3	18.7	17.5	18.42	25.42	26.82	25.67	24.76	26.09	28.51
Adk	44.97	47.27	44.72	88.33	87.91	82.16	74.92	68.88	86.93
Hmga1b	245.35	387.19	231.03	392.99	436.54	368.62	0	0	0
2009-03-01	6.34	6.43	7.69	7.85	8.76	6.98	9.61	10.47	10.34
Arxes2	21.06	21.52	17.36	20.27	19.74	20.47	36.69	33.7	31.66
Gstm2	9.77	11.69	14.89	12.22	12.74	10.12	14.65	15.03	15.86
Mapkapk3	19.94	18.79	28.18	31.58	35.52	28.19	22.37	24.71	25.42
Zcwpw1	6.6	4.18	9.13	6.3	8.43	7.86	3.24	4.06	5.29
Abhd14a	11.06	10.79	12.1	14.53	16.86	14.77	15.6	17.88	17.15
Pfkl	80.31	64.01	88.02	82.22	87.81	64.36	93.32	104.67	91.93
Tcf7l1	26.83	32.89	31.04	48.41	48.91	50.05	43.01	46.27	41.18
Cyct	3.95	2.42	4.56	0.98	0.81	1.12	0.43	1.04	0.5
Pimreg	24.95	14.4	23.02	50.85	45.48	50.22	77.02	85.47	83
Tmem98	14.84	13.81	11.43	12.66	13.1	12.13	21.16	23.88	19.44
Mfap2	1.34	3.91	1.32	2.97	3.54	4.8	14.53	11.37	13.1
Kcnk1	10.33	7.42	8.39	43.92	49.12	42.77	18.83	25.54	24.06
Fgf15	5.5	2.42	6.9	3.44	4.98	5.45	1.56	1.46	0.61
Ndufa4l2	3.91	1.59	7.45	0.45	0.46	0.66	0.25	0.82	0.2
Upk3bl	0.33	0.3	0.43	0.97	1.52	0.98	0.29	0.5	0.63
Prps2	20.91	17.95	20.98	41.59	38.16	47.21	57.23	57.92	58.11
Slc7a7	27.08	28.69	27.29	34.44	45.64	30.89	17.99	20.51	19.98
Platr5	0	0.44	0.26	0.43	0.44	0.89	0.18	0	0
Uchl1	28.44	35.22	41.96	57.04	59.31	55.62	60.1	64.73	66.32
Fsd1	8.35	7.61	10.85	15.64	16.37	13.8	18.33	23.36	20.83
Nid2	77.76	78.29	86.56	49.77	59.48	40.68	45.18	40.66	42.35
Aldh7a1	34.99	34.05	37.01	46.46	47.27	46.3	50.97	53.09	53.63
Sox3	4.43	4.59	2.91	33.47	30.44	29.49	26.41	28.74	34.61
Cdca7l	23.44	14.1	19.62	31.04	28.3	32.22	31.22	34.19	33.43
Gngt2	5.63	4.17	4.9	6.76	6.12	7.89	13.07	16	14.28
Nnat	8.65	10.38	6.75	90.39	96.63	86.85	63	57.08	72.48
Trip6	22.71	22.24	20.55	30.03	31.7	32.42	38.28	37.77	32.31
Myrf	8.37	8.3	12.04	21.15	21.69	21.66	24.74	27.52	24.71
Psmb10	33.23	23.07	21.2	9.01	9.84	10.87	4.47	5.91	6.86
Calca	5.78	5.29	9.24	15.77	13.39	18.68	18.31	22.06	18.09
Pmaip1	11.13	11.19	5.46	8.74	8.98	16.26	3.82	4.18	3.4
Prss50	1.08	0.34	0.63	0.37	0.58	0.57	1.19	1.96	1.2
Sall2	4.49	3.81	4.13	53.45	50.84	48.09	61.44	54.61	60.03
Etv4	20.37	29.56	19.54	35.38	40.27	34.2	25.91	24.31	33.11
Mnd1	36.37	27.98	44.84	36.7	33.55	41.83	47.19	58.59	47.7
Tubb4a	1.43	0.85	1.6	21.07	20.47	17.72	54.23	52.49	49.94
Mest	132.73	117.49	130.52	152.52	143.79	179.27	172.27	133.43	165.33
Myl7	7.45	2.74	6.05	2.65	2.97	5.31	1.89	3.12	1.98
Tmem106c	5.99	6.41	7.68	5.32	5.27	5.32	8.52	13.02	11.78
Mdk	121.97	85.46	85.55	240.89	237.12	267.72	296.08	286.82	284.47
Aplp1	10.63	19.63	16.12	4.34	4.81	4.25	3.38	3.88	3.6
Epha2	46.49	48.51	40.4	12.98	15.18	12.63	6.09	5.22	6.19
Phc1	96.92	86.61	113.88	149.75	160.52	147.97	139.85	181.47	186.42
Tspan5	11.14	8.57	10.35	24.75	23.2	22.65	29.04	28.27	30.19
Armcx1	17.25	17.59	18.29	34.05	30.21	30.94	50.11	54.6	59.05
Sfxn1	43.78	37.42	41.47	42.93	40.76	51.45	36.72	35.49	34.89
G2e3	16	13.57	20.88	37.82	38.08	36.49	26.59	29.7	27.98
Mapk12	4.83	2.27	4.15	16.96	18.67	14.84	24.07	31.83	28.11
Pts	5.92	4.9	4.41	4.27	4.62	4.4	8.87	8.9	6.63
Rps6ka6	46.26	35.24	42.12	43.44	45.46	49.87	45.57	49.59	47.76
Flywch1	12.91	11.59	11.89	26.91	27.28	28.33	28.09	29	30.87
Platr10	36.33	39.55	37.77	54.13	65.02	54.15	20.65	29.26	27.59
Klk8	8.1	6.8	9.08	7.33	8.21	7.74	18.57	16.51	16.55
Bhlhb9	17.65	15.05	16.55	25.45	23.69	23.62	32.49	33.33	36.52
Dnmt3b	138.83	102.5	139.65	735.33	754.95	797.15	644.89	740.29	815.6
Stmn1	312.06	314.02	357.7	208.13	196.91	211.26	201.54	211.07	195.4
Tmem88	13.82	10.07	9.75	9.35	10.79	8.58	15.52	18.78	11.11
Zic3	38.82	36.59	37.94	14.89	14.79	16.1	9.32	7.22	7.19
Tmem91	0.07	0.09	0.22	0.4	0.23	0.52	0.28	0.2	0.73
Tmem132a	11.04	12.36	8.48	22.47	20.33	20.35	28.64	27.99	27.71
Ctxn1	7.89	10.34	5.27	12.54	10.96	12.31	7.45	6.78	8.63
Plac8	12.58	20.48	25.03	10.26	13.44	34.38	11.64	13.07	9.59
Phlda3	23.08	35.34	19.26	42.81	43.8	31.47	48.82	39.05	42.06
Fzd2	9.21	7.45	6.64	20.82	17.39	22.49	41.38	41.47	35.33
Hormad1	3.95	2.71	3.86	0.5	0.26	0.49	0.08	0.13	0.06
Kctd17	10.72	12.53	8.85	19.4	18.88	17.5	27.42	28.23	23.87
Podxl	39.68	33.53	29.04	51.35	43.8	45.81	80.68	77.06	71.89
Pclaf	44.9	31.7	37.21	63.78	60.51	72.38	99.69	93.3	95.88
Bex1	352.12	387.1	358.63	349.63	347.65	332.59	378.49	390.23	378.38
Fundc2	10.8	11.3	11.42	11.06	9.92	10.99	12.46	13.22	11.4
Cthrc1	16.43	71.67	5.4	7.16	8.59	7.39	10.69	12.16	12.18
Ccnd1	83.78	99.67	50.89	47.72	55.97	63.62	34.16	35.48	34.32
Lef1	18.79	9.16	8.12	36.56	33.43	43.52	16.74	14.58	20.41
Ajuba	41.76	41.8	40.11	65.74	69.96	58.44	67.83	79.31	60.63
Pnrc1	43.36	41.62	32.75	35.81	36.22	28.31	40.46	44.57	46.69
Stmn2	74.69	103.34	69.59	50.82	42.52	37.81	69.8	73.57	69.1
Dab1	6.81	6.43	5.5	18.1	17.78	18.49	16.33	18.88	19.3
Vrtn	21.58	8.66	9.4	20.61	19.82	25.42	14.73	17.5	19.35
Pdzd4	30.54	29.57	39.29	81.1	85.53	78.09	76.96	82.55	92.12
Pdk3	23.26	20.81	23.37	22.34	22.92	23.3	27.45	30.08	28.14
Rasgrp2	6.83	9.76	9.03	26.96	25.17	30.99	18.48	17.71	15.66
Aire	2.04	4.15	3.38	0.09	0.17	0.27	0.03	0	0.05
Pou3f1	5.44	4	4.68	85.48	88.56	71.97	54.53	46.5	59.43
Rab34	21.55	24.83	16.49	22.87	25.41	22.37	39.19	41.3	44.77
Bst2	44.43	30.59	43.93	75.11	78.66	75.03	63.02	85.62	79.05
Timm21	14.36	15.06	11.56	28.08	29.39	28.1	27.08	26.21	29.42
Pgk1	551.71	437.78	557.13	382.9	407.72	301.65	438.83	501.46	425.32
Mt3	1.27	1.65	2.95	7.31	7.49	12.22	3.51	5.96	3.91
Dok2	1.27	1.58	1.34	4.6	6.23	3.37	1.75	2.13	2.29
Dusp9	21.88	16.68	11.88	13.82	14.45	16.41	4.75	4.79	5.41
Tmsb4x	344.53	650.66	277.46	160.02	114.15	107.19	355.3	317.99	339.48
Card19	5.45	7.59	7.59	12.45	12.9	11.83	13.39	16.89	14.79
Cldn6	30.97	29.76	36.16	112.58	124.49	98.78	82.36	113.07	105.57
Psmb8	16.13	6.93	7.87	0.3	0.33	0.88	0.14	0.31	0.44
Fgf5	18.23	14.95	12.3	45.29	43.55	39.74	44.72	44.12	40.37
Rab25	3.3	2.03	5.41	31.27	34.93	26.68	19.49	31.74	29.91
1700097N02Rik	36.95	45.58	39.7	1.07	1.11	3.13	0.15	0.16	0.24
Gng3	10.49	9.69	14.69	58.67	66.92	42.52	61.39	73.82	67.92
Tmem59l	1.08	1.08	1.34	4.71	5.13	4.46	6.8	8.25	7.6
Eno1b	1161.56	1092.91	1291.92	1026.02	1095.77	1076.21	848.46	872.74	794.07
Ifitm1	252.3	140.45	257.55	21.71	13.36	38.5	12.94	10.56	10.39
Ldhb	137.38	109.62	189.18	86.82	75.39	96.15	120.57	128.01	115.4
Ifitm3	89.24	116.43	215.06	43.22	54.62	91.98	18.29	17.21	16.49
Platr17	10.43	15.36	13.78	6.06	4.78	8.49	1.04	2.43	1.01
Tceal8	56.45	56.84	44.12	77.29	69.33	88.8	96.2	79.23	95.68
Tmem54	1.06	1.28	1.25	18.37	21.93	21.47	5.11	7.06	7.68
Ppp1r1a	11.22	7.92	13.04	4.48	4.94	5.34	12.8	12.85	10.98
Col18a1	50.53	62.15	62.58	59.32	65.29	66.07	48.06	51.52	43.24
Car14	4.07	0.25	2.93	11.45	8.91	17.21	33.85	37.91	35.84
Eras	6	8.41	8.36	9.18	6.02	8.58	39.16	29.32	31.39
Slc38a2	120.84	116.12	125.03	147.28	161.76	134.44	85.88	80.59	80.34
Bex3	248.66	236.83	231.2	222.82	204.93	213.56	281.94	300.77	307.87
Eno1	638.73	507.76	721.63	612.45	525.56	568.61	926.02	950.13	925.88
Slc16a3	66.73	39.29	56.2	95.94	96.65	81.73	121.6	137.07	118.41
Nt5dc2	82.75	56.48	76	137.5	142.07	152.11	155.49	163.21	168.4
Cd81	86.98	111.33	94.48	65.43	69.63	54.85	59.76	55.32	57.65
Crabp2	5.8	4.21	4.25	54.75	38.31	65.62	140.68	142.84	118.23
2010204K13Rik	27.08	29.12	29.68	31.92	32.1	29.39	22.06	17.38	21.82
Psors1c2	9.34	5.51	5.83	33.45	42.63	28.15	9.67	16.81	18.47
Emb	94.13	85.71	95.98	174.15	172.54	196	215.02	234.59	191.59
Pcbp4	59.65	55.31	50.75	111.71	102.45	104.51	141.92	135.17	129.56
Tceal9	170.09	156.7	149.02	167.16	157.43	169.91	219.74	216.11	219.24
Pim2	60.48	29.19	50.5	459.7	415.86	471.98	668.5	680.54	773.28
Pla2g1b	75.2	84.33	80.82	54.95	59.6	58.3	50.81	48.98	49.25
Bex4	118.02	125.48	128.26	185.67	187.37	175.87	230.87	213.35	236.9
Car2	147.43	113.76	84.7	107.69	103.04	114.36	91.79	68.05	88.28
Ldha	947.61	819.65	878.51	946.59	983.41	873.78	941.48	1000.44	941.25
Slc7a3	39.24	49.64	50.94	138.66	142.03	106.77	99.88	107.52	105.57
Car4	15.56	12.31	22.54	38.91	41.6	55.77	78.14	92.93	68.74
Rpl34-ps1	462.36	480.84	472.18	424.58	426.04	441.89	796.72	771.78	727.17
Igfbp2	290.45	835.16	255.82	215.2	234.63	197.41	200.81	248.43	195.1
Supplementary table 4b
Cluster 1
geneID	ENSEMBL	REFSEQ	D3_WT_FGFvsD3_WT_CHIR_FGF.baseMean	D3_WT_FGFvsD3_WT_CHIR_FGF.log2FoldChange	D3_WT_FGFvsD3_WT_CHIR_FGF.padj	D3_WT_FGFvsD3_SOX2_CHIR_FGF.baseMean	D3_WT_FGFvsD3_SOX2_CHIR_FGF.log2FoldChange	D3_WT_FGFvsD3_SOX2_CHIR_FGF.padj	D3_WT_FGFvsD3_SOX2_CHIR_FGF_DOX.baseMean	D3_WT_FGFvsD3_SOX2_CHIR_FGF_DOX.log2FoldChange	D3_WT_FGFvsD3_SOX2_CHIR_FGF_DOX.padj	D3_WT_CHIR_FGFvsD3_SOX2_CHIR_FGF.baseMean	D3_WT_CHIR_FGFvsD3_SOX2_CHIR_FGF.log2FoldChange	D3_WT_CHIR_FGFvsD3_SOX2_CHIR_FGF.padj	D3_WT_CHIR_FGFvsD3_SOX2_CHIR_FGF_DOX.baseMean	D3_WT_CHIR_FGFvsD3_SOX2_CHIR_FGF_DOX.log2FoldChange	D3_WT_CHIR_FGFvsD3_SOX2_CHIR_FGF_DOX.padj	D3_SOX2_CHIR_FGFvsD3_SOX2_CHIR_FGF_DOX.baseMean	D3_SOX2_CHIR_FGFvsD3_SOX2_CHIR_FGF_DOX.log2FoldChange	D3_SOX2_CHIR_FGFvsD3_SOX2_CHIR_FGF_DOX.padj	D3_WT_FGF_R1.FPKM	D3_WT_FGF_R2.FPKM	D3_WT_FGF_R3.FPKM	D3_WT_CHIR_FGF_R1.FPKM	D3_WT_CHIR_FGF_R2.FPKM	D3_WT_CHIR_FGF_R3.FPKM	D3_SOX2_CHIR_FGF_R1.FPKM	D3_SOX2_CHIR_FGF_R2.FPKM	D3_SOX2_CHIR_FGF_R3.FPKM	D3_SOX2_CHIR_FGF_DOX_R1.FPKM	D3_SOX2_CHIR_FGF_DOX_R2.FPKM	D3_SOX2_CHIR_FGF_DOX_R3.FPKM
Pik3c2b	ENSMUST00000124934,ENSMUST00000077730,	NM_001099276	352.917	-1.90006	9.92919e-08	352.917	-1.57969	6.92666e-06	352.917	0.101323	0.830092	352.917	0.320369	0.461106	352.917	2.00139	9.9146e-09	352.917	1.68102	5.11697e-06	1.07	0.86	1.18	2.53	4.67	8.01	3.46	3.87	3.93	0.71	1.29	0.84
Gna14	ENSMUST00000025602	NM_008137	218.219	-3.63869	2.09474e-44	218.219	-2.946	5.9634e-29	218.219	-4.21112	3.02121e-60	218.219	0.692686	0.00386373	218.219	-0.572437	0.0145892	218.219	-1.26512	4.43347e-08	0.27	0.29	0.33	3.83	4.73	7.16	2.61	2.63	3.8	8.22	7.6	7.14
Lclat1	ENSMUST00000067545	NM_001081071	309.409	-1.08894	1.67383e-13	309.409	-0.632076	3.59938e-05	309.409	-1.19604	1.12496e-16	309.409	0.456869	0.00288208	309.409	-0.107094	0.546173	309.409	-0.563963	0.000306214	2.19	2.59	2.48	4.72	4.92	6.59	3.56	3.62	4	5.37	5.51	5.97
Frzb	ENSMUST00000028389	NM_011356	167.505	-1.07919	0.0264955	167.505	-1.28627	0.00420674	167.505	0.90172	0.0564351	167.505	-0.20708	0.721776	167.505	1.98091	7.40199e-06	167.505	2.18799	1.62151e-06	2.97	1.19	1.52	3.5	3.15	9.93	4.65	4.19	10.29	0.57	0.78	0.78
Camkk2	ENSMUST00000111668,	NM_145358	321.931	-1.35625	6.10743e-08	321.931	-1.27335	2.12372e-07	321.931	-0.623874	0.0172142	321.931	0.0828958	0.802773	321.931	0.732374	0.00414946	321.931	0.649478	0.0223894	2.17	2	1.98	4.97	3.65	8.83	5.14	4.26	6.27	3.35	3.18	3.27
Foxc1	ENSMUST00000062292	NM_008592	163.102	-2.19733	6.92926e-06	163.102	-1.71843	0.000349302	163.102	-0.0717034	0.912893	163.102	0.478893	0.412372	163.102	2.12562	9.06535e-06	163.102	1.64673	0.00161928	0.28	0.32	0.61	1.75	3.05	12.91	2.22	2.01	6.13	0.51	0.31	0.53
Fbxo10	ENSMUST00000052236,	NM_001024142	340.674	-1.0848	4.72946e-10	340.674	-0.864711	6.60239e-07	340.674	-0.702026	6.97134e-05	340.674	0.220089	0.277221	340.674	0.382774	0.0367953	340.674	0.162685	0.516104	2.72	2.61	2.77	5.27	5.21	7.7	4.79	4.37	5.68	5.03	4.13	4.18
Btla	ENSMUST00000063654	NM_177584	178.747	-3.53729	2.00301e-37	178.747	-2.74622	1.07929e-22	178.747	-2.97688	8.984e-27	178.747	0.791069	0.00336675	178.747	0.560412	0.0411439	178.747	-0.230657	0.544224	0.47	0.19	0.49	5.71	4.97	8.08	3.49	2.27	4.22	3.94	3.9	4.14
Hoxa3	ENSMUST00000114434	NM_010452	84.0107	-5.25651	2.18117e-44	84.0107	-3.08085	2.32657e-15	84.0107	-2.60882	3.48287e-11	84.0107	2.17565	1.60462e-11	84.0107	2.64769	1.6407e-16	84.0107	0.472035	0.303938	0.02	0	0.06	6.62	3.66	9.44	1.05	1.05	1.43	0.66	0.69	1.07
Col1a2	ENSMUST00000031668	NM_007743	379.536	-1.17848	0.00184367	379.536	-0.821197	0.027495	379.536	-0.570959	0.146801	379.536	0.357284	0.41187	379.536	0.607522	0.123922	379.536	0.250238	0.651088	2.33	2.63	2.43	4.6	4.62	10.85	5.86	4.34	4.15	5.66	3.61	2.55
Gpc6	ENSMUST00000078849	NM_001079844	497.398	-1.21786	7.54914e-23	497.398	-0.847954	1.67696e-11	497.398	-0.0541604	0.749989	497.398	0.369909	0.00471942	497.398	1.1637	2.49545e-21	497.398	0.793793	1.10606e-09	3.01	2.75	2.85	6.38	6.75	7.75	5	4.67	5.79	2.73	2.93	3.26
Limch1	ENSMUST00000038188,	NM_001256122	469.689	-2.2937	3.85374e-09	469.689	-2.2458	3.72829e-09	469.689	-1.62524	3.05889e-05	469.689	0.0478947	0.931137	469.689	0.668454	0.119371	469.689	0.62056	0.212789	0.81	0.79	1.17	3.59	5.89	12.07	5.21	6.89	7.76	2.72	3.51	5.62
Dact1	ENSMUST00000061273	NM_001190466	248.381	-1.3794	0.00413391	248.381	-1.06514	0.0226216	248.381	-0.381142	0.479343	248.381	0.314261	0.583131	248.381	0.998261	0.0381325	248.381	0.684	0.243922	1.77	1.66	1.87	3.62	3.14	15.02	4.15	2.96	8.31	2.42	2.59	2.89
Fgf17	ENSMUST00000022697,	NM_008004	62.2749	-3.66223	3.14517e-29	62.2749	-1.82683	1.23245e-07	62.2749	-0.462994	0.26923	62.2749	1.8354	1.00385e-09	62.2749	3.19924	1.74553e-24	62.2749	1.36384	0.000154755	0.16	0.56	0.41	6.27	5.65	10.16	1.54	2.07	1.6	0.54	0.64	0.54
Lefty2	ENSMUST00000085797	NM_177099	143.508	-2.97471	1.28908e-10	143.508	-2.6187	9.27959e-09	143.508	-1.57391	0.00089977	143.508	0.356012	0.541486	143.508	1.40081	0.00347309	143.508	1.0448	0.0579448	0.3	0.14	0.1	2.79	6.67	13.67	4.05	4.27	7.36	2.27	2.38	0.75
Cd36	ENSMUST00000170051	NM_001159556	168.786	-5.47461	3.16725e-44	168.786	-4.36174	1.98607e-28	168.786	-1.57942	0.000214329	168.786	1.11288	0.00403998	168.786	3.8952	5.6025e-26	168.786	2.78232	4.46798e-13	0.01	0.03	0.02	2.94	8	14.35	2.84	3.08	4.02	0.19	0.3	0.43
Hoxb4	ENSMUST00000049241	NM_010459	109.756	-5.10354	2.11418e-39	109.756	-3.17106	1.34101e-15	109.756	-2.35279	6.64043e-09	109.756	1.93248	1.02987e-07	109.756	2.75075	1.61407e-14	109.756	0.818269	0.0681721	0	0.02	0.13	7.98	4.81	12.56	1.44	1.18	2.57	0.68	0.62	1.33
Zfp607a	ENSMUST00000053722	NM_001024726	276.759	-1.1748	1.72845e-08	276.759	-0.21353	0.373747	276.759	0.193794	0.442494	276.759	0.961265	4.36241e-06	276.759	1.36859	2.0168e-11	276.759	0.407324	0.120243	3.8	3.36	3.83	7.1	7.79	11.61	4.13	4.28	4.17	3.08	4.03	2.36
Efna1	ENSMUST00000029566	NM_010107	98.2641	-2.34352	1.51488e-09	98.2641	-1.80659	2.85139e-06	98.2641	-0.814704	0.0516541	98.2641	0.536926	0.225649	98.2641	1.52882	7.85727e-05	98.2641	0.991889	0.0259051	0.98	1.1	1.35	5.9	3.89	17.55	5.35	3.85	7.43	1.8	2.45	2.94
Hs6st2	ENSMUST00000088172	NM_001290468	448.105	-1.21063	5.04655e-15	448.105	-0.770472	9.97658e-07	448.105	-0.554192	0.000604148	448.105	0.440159	0.00721834	448.105	0.656439	2.50171e-05	448.105	0.21628	0.301931	3.85	2.93	4.48	8.34	8.56	10.55	6.31	6.98	5.99	5.57	6.23	5.07
Tnfsf9	ENSMUST00000039490	NM_009404	117.41	-1.3094	5.87447e-05	117.41	-1.13347	0.000372513	117.41	0.333492	0.377633	117.41	0.175927	0.663665	117.41	1.64289	1.86026e-07	117.41	1.46697	1.05955e-05	3.76	3.91	3.89	10.25	7.62	15.32	9.47	5.22	12.89	2.4	2.35	4.01
Plxna2	ENSMUST00000027952	NM_008882	1030.08	-2.50289	6.35915e-09	1030.08	-2.34338	2.86191e-08	1030.08	0.021128	0.975742	1030.08	0.159508	0.783692	1030.08	2.52402	2.55854e-09	1030.08	2.36451	7.52865e-08	1.36	0.85	0.78	3.82	7.89	21.85	8.95	7.53	11.46	0.91	1.02	0.99
Ptgs1	ENSMUST00000062069	NM_008969	286.999	-4.36652	9.3503e-29	286.999	-4.53178	2.5669e-31	286.999	-1.83028	7.71105e-06	286.999	-0.165256	0.751996	286.999	2.53624	5.61354e-11	286.999	2.7015	7.95348e-12	0.2	0.1	0.17	4.78	11.25	18.36	10.92	11.28	15.49	1.19	1.03	1.5
Kitl	ENSMUST00000130190,ENSMUST00000105283,	NM_013598	481.744	-1.69127	4.65881e-07	481.744	0.30076	0.432901	481.744	-0.474887	0.201544	481.744	1.99203	1.38514e-09	481.744	1.21638	0.000302363	481.744	-0.775647	0.048967	4.17	2	2.96	8.56	9.47	18.06	2.53	2.28	2.24	3.57	4.36	5.45
Hoxaas3	ENSMUST00000131502	NR_015611	36.4171	-2.61177	5.29187e-08	36.4171	-0.449705	0.407148	36.4171	-0.721769	0.171954	36.4171	2.16206	7.23524e-06	36.4171	1.89	9.40089e-05	36.4171	-0.272063	0.725965	0	0	0	9.88	4.69	22.61	0.09	0.17	1.24	0.34	1.07	1.54
Fam212a	ENSMUST00000048568	NM_026597	89.9093	-2.4355	7.98465e-11	89.9093	-2.19225	3.0646e-09	89.9093	0.283815	0.552857	89.9093	0.243246	0.603591	89.9093	2.71931	2.11807e-13	89.9093	2.47607	9.80249e-11	1.58	1.4	1.59	7.74	6.8	22.81	7.65	7.72	13.67	1.25	0.85	1.33
Lmo2	ENSMUST00000111140	NM_001142335	166.656	-2.64452	4.12278e-18	166.656	-2.10945	4.90557e-12	166.656	-1.65235	1.01497e-07	166.656	0.535076	0.111842	166.656	0.992173	0.00129475	166.656	0.457097	0.248226	1.36	1.81	1.64	11.71	11.41	16.68	7.52	4.59	12.96	5.86	4.6	7.51
Chst7	ENSMUST00000044138	NM_021715	253.74	-2.71278	1.25076e-23	253.74	-2.55994	1.99909e-21	253.74	-0.734509	0.0136452	253.74	0.152847	0.660617	253.74	1.97827	1.13748e-13	253.74	1.82543	3.04022e-11	1.74	1.88	1.39	10.06	11.26	19.96	9.72	10.74	14.68	4.14	2.45	2.32
Antxr1	ENSMUST00000042025,	NM_054041	890.04	-1.08987	0.000491766	890.04	-1.17821	7.64315e-05	890.04	-0.167173	0.655778	890.04	-0.0883464	0.827316	890.04	0.922693	0.00273352	890.04	1.01104	0.00195827	6.33	5.47	6.06	9.43	11.17	22	13.44	12.66	17.58	6.68	7.31	6.26
Pdlim4	ENSMUST00000018755,ENSMUST00000127271,	NM_019417	98.6699	-2.0546	6.17608e-10	98.6699	-0.617419	0.0888705	98.6699	0.159032	0.716505	98.6699	1.43718	1.71315e-05	98.6699	2.21363	1.32922e-11	98.6699	0.776452	0.0551089	3	3.13	2	8.7	11.3	23.35	2.98	4.35	5.98	2.67	2.28	2.15
Egln3	ENSMUST00000039516	NM_028133	480.012	-1.04073	0.00243762	480.012	-1.24127	0.000120368	480.012	-0.2112	0.5964	480.012	-0.200537	0.629499	480.012	0.829531	0.0146485	480.012	1.03007	0.00390554	6.32	6.65	6.25	9.24	10.73	25.09	16.32	15.13	18.96	7.12	6.79	8.72
Cpxm2	ENSMUST00000033149	NM_018867	341.249	-4.35974	3.26745e-76	341.249	-3.52047	2.13408e-49	341.249	-0.73264	0.00753709	341.249	0.839266	0.000173295	341.249	3.6271	9.41177e-59	341.249	2.78783	7.03395e-34	0.49	0.58	0.64	9.38	17.01	18.96	6.99	8.83	7.77	0.92	1.02	1.09
Mogat2	ENSMUST00000064231	NM_177448	215.513	-2.59295	4.48754e-49	215.513	-1.93965	5.27923e-27	215.513	-0.979821	2.74569e-07	215.513	0.653297	9.81025e-05	215.513	1.61313	9.04128e-23	215.513	0.959834	6.89806e-08	2.14	2.49	2.54	15.5	14.63	17.25	8.47	8.79	11.38	5.63	4.21	4.66
Spin2c	ENSMUST00000049999	NM_001005370	160.347	-1.0339	1.75693e-05	160.347	0.167383	0.556261	160.347	0.435219	0.0976443	160.347	1.20128	4.31316e-07	160.347	1.46912	2.95544e-10	160.347	0.267836	0.437026	7.64	5.82	8.27	12.2	13.38	22.27	5.42	7.2	6.05	4.66	5.19	5.7
Amph	ENSMUST00000003345	NM_001289546	597.18	-1.1031	7.45709e-09	597.18	-0.957793	3.58862e-07	597.18	-0.0826943	0.737313	597.18	0.145302	0.541604	597.18	1.0204	5.77749e-08	597.18	0.875099	1.10949e-05	7.13	7.79	7.38	11.87	15.19	23.68	14.45	15.19	14.02	7.89	7.26	8.36
Ripk3	ENSMUST00000178399	NM_001164107	307.728	-1.11624	2.38218e-08	307.728	-0.416105	0.0508401	307.728	-0.275735	0.224485	307.728	0.70013	0.000619882	307.728	0.8405	2.34899e-05	307.728	0.140369	0.652627	7.64	6.07	8.58	15.37	15.13	20.73	8.8	9.34	11.36	8.15	7.42	11.44
Snai1	ENSMUST00000052631	NM_011427	252.316	-2.12262	1.31498e-06	252.316	-2.3131	4.89743e-08	252.316	-0.455837	0.366971	252.316	-0.19048	0.740251	252.316	1.66679	0.000135889	252.316	1.85727	4.32794e-05	2.04	1.25	3.08	8.42	11.77	31.21	14.85	14.74	28.45	3.93	2.42	3.87
Mex3b	ENSMUST00000082237	NM_175366	569.845	-2.02303	1.10037e-19	569.845	-1.59802	7.38657e-13	569.845	-0.933724	5.27623e-05	569.845	0.425015	0.0902344	569.845	1.08931	1.28774e-06	569.845	0.664295	0.00930199	5.21	3.51	2.92	15.79	13.58	24.03	13.19	10.25	14	7.75	7.07	8.48
Nrarp	ENSMUST00000104999	NM_025980	360.776	-2.57624	9.67775e-31	360.776	-1.46762	1.42208e-10	360.776	-0.995992	2.31247e-05	360.776	1.10862	9.8214e-07	360.776	1.58025	9.06433e-13	360.776	0.471627	0.0901971	2.91	2.74	2.75	15.14	14.45	28.26	7.32	8.1	9.14	6.55	6.23	4.78
Rftn1	ENSMUST00000044503,ENSMUST00000156094,	NM_181397	542.952	-1.5643	1.45013e-05	542.952	-1.68218	1.2799e-06	542.952	0.321443	0.444301	542.952	-0.117883	0.803602	542.952	1.88574	6.24159e-08	542.952	2.00363	2.29549e-08	4.24	6.07	5.57	11.2	14.74	32.55	18.09	17.16	26.25	4.33	3.68	3.99
Mum1l1	ENSMUST00000113043	NM_001164630	863.453	-1.88932	7.47534e-08	863.453	-1.83523	8.60345e-08	863.453	-0.214728	0.620984	863.453	0.0540855	0.912992	863.453	1.67459	1.41921e-06	863.453	1.6205	8.24989e-06	4.19	3.87	4.51	11.38	16.37	33.52	16.88	21.32	17.64	3.73	4.6	6.71
Tnfrsf1a	ENSMUST00000032491	NM_011609	405.536	-1.15675	4.96901e-13	405.536	-0.769701	2.04773e-06	405.536	0.808864	1.85937e-06	405.536	0.387054	0.0247537	405.536	1.96562	1.5361e-34	405.536	1.57856	1.35138e-21	9.72	7.68	8.96	17.66	18.34	25.87	15.44	15.67	13.62	5.27	4.5	4.88
Tbx6	ENSMUST00000094037,	NM_011538	187.41	-3.77524	3.95148e-16	187.41	-2.58358	2.7429e-08	187.41	0.0250172	0.973851	187.41	1.19165	0.0181124	187.41	3.80025	1.38805e-16	187.41	2.6086	7.03836e-08	0.22	0.21	0.2	6.01	12.83	48	4.99	5.61	10.12	0.14	0.26	0.19
Aldh1a2	ENSMUST00000034723	NM_009022	250.928	-3.48036	1.93797e-13	250.928	-1.67384	0.00054767	250.928	-0.638984	0.239782	250.928	1.80652	0.000237896	250.928	2.84138	1.7868e-09	250.928	1.03486	0.0730484	0.23	0.18	0.29	6.18	8.89	58	2.61	2.71	5.64	0.96	0.76	1.08
Il17rd	ENSMUST00000035336,	NM_134437	2262.92	-1.77963	1.88492e-39	2262.92	-1.42787	7.55417e-26	2262.92	-1.06696	8.01768e-15	2262.92	0.35176	0.0188596	2262.92	0.712673	2.85793e-07	2262.92	0.360913	0.0262167	7.83	6.46	6.88	23.89	20.73	31.96	20.66	18.47	18.19	15.37	15.11	14.51
Aplnr	ENSMUST00000057019	NM_011784	557.232	-5.75095	1.91355e-48	557.232	-4.92665	5.79708e-36	557.232	-0.538674	0.261748	557.232	0.824306	0.0571421	557.232	5.21228	4.95631e-41	557.232	4.38797	1.24379e-28	0.14	0.09	0.04	11.25	30.76	36.78	9.46	13.2	15.9	0.25	0.17	0.24
Ets2	ENSMUST00000023612	NM_011809	1020.99	-1.11347	6.5401e-12	1020.99	-1.03371	1.00497e-10	1020.99	0.269663	0.139717	1020.99	0.0797633	0.710001	1020.99	1.38314	3.70613e-18	1020.99	1.30337	1.20386e-15	11.29	12.64	11.2	20.49	23.58	35.69	24.85	22.78	24.47	9.94	9.26	9.61
Car3	ENSMUST00000029076	NM_007606	295.972	-1.80455	1.48805e-12	295.972	-1.18014	4.4832e-06	295.972	1.32762	8.33981e-07	295.972	0.62441	0.0227204	295.972	3.13217	2.78976e-34	295.972	2.50776	1.74395e-21	9.33	4.6	6.7	18.32	28.74	34.82	14.57	17.46	17.09	2.54	1.86	2.97
Dll1	ENSMUST00000014917	NM_007865	645.972	-2.31672	3.57343e-07	645.972	-1.17213	0.011605	645.972	-0.488318	0.350792	645.972	1.14459	0.017328	645.972	1.8284	5.62401e-05	645.972	0.683816	0.245292	2.62	2.05	3.95	11.53	17.86	61.11	7.4	6.46	15.34	5.31	4.93	4.47
Pid1	ENSMUST00000168574	NM_001003948	879.971	-1.61914	1.2009e-37	879.971	-1.2304	5.00784e-22	879.971	-0.990921	1.28473e-14	879.971	0.38874	0.00385827	879.971	0.628217	8.42764e-07	879.971	0.239477	0.136135	10.26	9.95	9.32	27.03	31.45	36.71	22.81	21.12	25.36	18.41	19.06	21.83
Rab8b	ENSMUST00000041139	NM_173413	1188.59	-1.55724	1.49316e-18	1188.59	-0.162365	0.440772	1188.59	0.167506	0.441865	1188.59	1.39488	3.94634e-15	1188.59	1.72475	8.25427e-23	1188.59	0.329871	0.150411	10.29	9.85	10.29	23.84	27.63	43.95	11.59	11.11	10.87	8.93	10.24	7.66
Hoxa1	ENSMUST00000000964	NM_010449	553.833	-6.66893	5.27205e-125	553.833	-6.1054	1.93705e-104	553.833	-4.08805	4.23341e-46	553.833	0.563529	0.00979173	553.833	2.58087	2.79134e-37	553.833	2.01734	2.53727e-22	0.19	0.09	0.1	29.75	25.86	44.6	17.96	19.65	27.22	5.04	5.08	5.21
Fgf8	ENSMUST00000026241	NM_010205	182.917	-5.78486	2.43275e-63	182.917	-4.64813	7.48044e-41	182.917	-2.17052	4.08947e-09	182.917	1.13674	0.000105631	182.917	3.61434	6.53031e-35	182.917	2.4776	4.79783e-16	0.18	0.06	0.23	20.28	36.61	45.73	12.43	18.57	11.43	2.3	2.57	1.34
Hes7	ENSMUST00000024543	NM_033041	123.625	-4.10757	1.47673e-19	123.625	-1.35331	0.00478693	123.625	-0.934285	0.0633175	123.625	2.75426	1.74112e-09	123.625	3.17328	2.29906e-12	123.625	0.419023	0.539319	0.19	0.21	0.6	23.19	17.6	64.03	1.39	1.94	3.79	0.98	1.03	2.4
Hoxb2	ENSMUST00000100523	NM_134032	317.258	-6.50965	1.05046e-67	317.258	-5.13039	3.2789e-42	317.258	-1.60711	9.55291e-05	317.258	1.37926	7.0314e-05	317.258	4.90254	6.33933e-46	317.258	3.52328	2.59402e-23	0.03	0.07	0	31.94	21.81	64.69	9.77	9.1	19.79	0.41	0.75	0.88
Arl4d	ENSMUST00000039388	NM_025404	341.271	-2.69425	1.26448e-09	341.271	-2.15671	8.9509e-07	341.271	0.0534865	0.932237	341.271	0.537547	0.308176	341.271	2.74774	3.11026e-10	341.271	2.21019	1.5227e-06	2.41	1.99	3.71	14.86	25.25	80.02	20.57	16.99	32.76	2.04	2.42	3.05
Phlda2	ENSMUST00000010904	NM_009434	186.81	-1.15804	0.00761846	186.81	-0.629976	0.148411	186.81	1.37366	0.000888666	186.81	0.528068	0.263101	186.81	2.5317	1.9251e-10	186.81	2.00363	1.81173e-06	16.65	16.28	10.41	37.84	27.29	56.19	20.03	14.47	38.45	4.6	2	5.04
Rspo3	ENSMUST00000092623	NM_028351	694.468	-5.18396	3.32107e-46	694.468	-4.28586	4.83708e-32	694.468	-2.00978	9.84201e-08	694.468	0.898103	0.0236727	694.468	3.17418	1.01305e-18	694.468	2.27608	1.36063e-09	0.46	0.38	0.62	26.05	37.92	82.45	17.29	22.06	28.56	2.86	3.85	3.51
Dll3	ENSMUST00000108315	NM_007866	730.419	-2.75922	4.02684e-21	730.419	-1.93427	4.48103e-11	730.419	0.7398	0.0212991	730.419	0.82495	0.00909175	730.419	3.49902	2.59372e-33	730.419	2.67407	3.24103e-19	6.3	6.16	5.71	35.8	41.31	80.29	23.79	22.61	33.65	3.88	3.03	3.09
Cdh2	ENSMUST00000025166	NM_007664	2947.47	-1.41007	1.58323e-06	2947.47	-1.31047	4.7305e-06	2947.47	-0.121378	0.744341	2947.47	0.0995926	0.798512	2947.47	1.28869	8.50219e-06	2947.47	1.18909	0.000105078	23.09	15.67	18.78	48.02	48.16	78.08	48.9	38.17	67.67	19.02	18.57	25.46
Lef1	ENSMUST00000029611	NM_010703	1735.63	-1.693	1.21832e-29	1735.63	-1.2689	3.20235e-17	1735.63	-0.241812	0.163099	1735.63	0.424098	0.00940629	1735.63	1.45119	2.80665e-22	1735.63	1.02709	4.40267e-11	16.74	14.58	20.41	50.19	53.65	71.62	40.36	37.74	47.03	21.94	20.55	18.91
Arid3b	ENSMUST00000171444,ENSMUST00000098686,ENSMUST00000167670,ENSMUST00000164010,	NM_019689	2610.62	-1.41012	1.83426e-54	2610.62	-0.982439	9.21441e-27	2610.62	-0.424711	9.09082e-06	2610.62	0.427685	6.61959e-06	2610.62	0.985412	2.08325e-27	2610.62	0.557728	7.26468e-09	25.28	23.8	24.24	63.01	61.63	76.75	46.9	48	48.34	32.19	30.73	35.35
Etv4	ENSMUST00000164750	NM_008815	1796.89	-1.14718	5.57492e-05	1796.89	-0.766158	0.00678211	1796.89	-0.930222	0.000906702	1796.89	0.381026	0.236212	1796.89	0.216962	0.525748	1796.89	-0.164064	0.712635	25.91	24.31	33.11	70.22	40.3	92.79	50.2	41.12	54.51	52.24	48.46	67.11
Hoxb1	ENSMUST00000019117	NM_008266	1107.61	-6.3615	8.92816e-55	1107.61	-5.71065	1.65823e-44	1107.61	-1.53657	0.00044318	1107.61	0.650854	0.173614	1107.61	4.82493	5.83633e-33	1107.61	4.17408	2.79874e-24	0	0.03	0.08	46.34	65.01	157.24	39.69	41.14	68.53	0.86	0.93	1.28
Msgn1	ENSMUST00000049877	NM_019544	243.514	-3.40284	1.03396e-12	243.514	-3.00891	1.74777e-10	243.514	-0.142755	0.823039	243.514	0.393926	0.514749	243.514	3.26008	5.49083e-12	243.514	2.86616	5.08498e-09	0	0	0	35.49	51.7	202.46	50.68	43.69	90.33	0.15	0.78	0.47
Ifitm1	ENSMUST00000026564	NM_001112715	570.695	-2.91637	8.12483e-35	570.695	-3.02313	1.01632e-37	570.695	-2.0539	9.0945e-18	570.695	-0.106759	0.735568	570.695	0.862467	0.000374206	570.695	0.969226	0.000126328	12.94	10.56	10.39	85.06	66.03	155.57	102.56	93.96	117.72	53.49	51.18	51.85
Cited2	ENSMUST00000038107,	NM_010828	2123.83	-1.94249	9.55516e-42	2123.83	-1.39504	4.87919e-22	2123.83	-1.61916	1.96073e-29	2123.83	0.547454	0.000321664	2123.83	0.323338	0.0418361	2123.83	-0.224116	0.248952	27.37	20.55	30.93	98.04	92.92	128.96	67.24	65.57	74.9	84.7	80.95	81.45
Cluster 2
geneID	ENSEMBL	REFSEQ	D3_WT_FGFvsD3_WT_CHIR_FGF.baseMean	D3_WT_FGFvsD3_WT_CHIR_FGF.log2FoldChange	D3_WT_FGFvsD3_WT_CHIR_FGF.padj	D3_WT_FGFvsD3_SOX2_CHIR_FGF.baseMean	D3_WT_FGFvsD3_SOX2_CHIR_FGF.log2FoldChange	D3_WT_FGFvsD3_SOX2_CHIR_FGF.padj	D3_WT_FGFvsD3_SOX2_CHIR_FGF_DOX.baseMean	D3_WT_FGFvsD3_SOX2_CHIR_FGF_DOX.log2FoldChange	D3_WT_FGFvsD3_SOX2_CHIR_FGF_DOX.padj	D3_WT_CHIR_FGFvsD3_SOX2_CHIR_FGF.baseMean	D3_WT_CHIR_FGFvsD3_SOX2_CHIR_FGF.log2FoldChange	D3_WT_CHIR_FGFvsD3_SOX2_CHIR_FGF.padj	D3_WT_CHIR_FGFvsD3_SOX2_CHIR_FGF_DOX.baseMean	D3_WT_CHIR_FGFvsD3_SOX2_CHIR_FGF_DOX.log2FoldChange	D3_WT_CHIR_FGFvsD3_SOX2_CHIR_FGF_DOX.padj	D3_SOX2_CHIR_FGFvsD3_SOX2_CHIR_FGF_DOX.baseMean	D3_SOX2_CHIR_FGFvsD3_SOX2_CHIR_FGF_DOX.log2FoldChange	D3_SOX2_CHIR_FGFvsD3_SOX2_CHIR_FGF_DOX.padj	D3_WT_FGF_R1.FPKM	D3_WT_FGF_R2.FPKM	D3_WT_FGF_R3.FPKM	D3_WT_CHIR_FGF_R1.FPKM	D3_WT_CHIR_FGF_R2.FPKM	D3_WT_CHIR_FGF_R3.FPKM	D3_SOX2_CHIR_FGF_R1.FPKM	D3_SOX2_CHIR_FGF_R2.FPKM	D3_SOX2_CHIR_FGF_R3.FPKM	D3_SOX2_CHIR_FGF_DOX_R1.FPKM	D3_SOX2_CHIR_FGF_DOX_R2.FPKM	D3_SOX2_CHIR_FGF_DOX_R3.FPKM
Kcnj12	ENSMUST00000108717	NM_010603	143.069	-1.00811	0.00689328	143.069	3.29975	1.91916e-19	143.069	2.70259	2.5775e-14	143.069	4.30786	3.09961e-32	143.069	3.7107	3.32735e-26	143.069	-0.597162	0.248332	2.51	2.5	2.13	9.56	4.05	2.43	0.1	0.1	0.17	0.25	0.29	0.18
Stat5a	ENSMUST00000107356	NM_001164062	162.518	-1.84569	1.33122e-24	162.518	-1.07894	9.02947e-09	162.518	0.496437	0.022214	162.518	0.766743	1.89114e-05	162.518	2.34212	1.3861e-36	162.518	1.57538	1.11841e-15	1.43	1.38	1.32	6.43	4.88	4.94	3.01	3.09	2.81	1.01	0.7	1.11
Antxr2	ENSMUST00000031281	NM_133738	215.764	-1.21372	2.36874e-17	215.764	-0.594201	9.10429e-05	215.764	0.14725	0.4262	215.764	0.619515	1.88674e-05	215.764	1.36097	1.51352e-21	215.764	0.741451	2.99294e-06	2.35	2.32	2.81	6.27	5.55	6.09	3.39	3.81	3.95	2.22	1.92	2.51
Chst2	ENSMUST00000036267	NM_018763	448.502	-1.15804	1.09432e-10	448.502	-0.637943	0.000520128	448.502	-0.900784	4.7703e-07	448.502	0.520093	0.00574071	448.502	0.257253	0.20175	448.502	-0.26284	0.267237	2.53	2.58	2.61	6.65	5.15	6.35	3.9	3.01	5.15	5.31	4.31	5.07
Gfra3	ENSMUST00000025224	NM_010280	57.3892	-3.25538	6.04386e-18	57.3892	0.22131	0.658045	57.3892	-0.460991	0.319179	57.3892	3.47669	1.1229e-19	57.3892	2.79439	3.75386e-14	57.3892	-0.6823	0.189536	0.32	0.44	0.46	9.31	3.1	6.58	0.23	0.15	0.59	0.54	0.75	0.57
Cadm4	ENSMUST00000068023	NM_153112	119.307	-1.56134	2.3029e-18	119.307	-0.741327	0.000115681	119.307	-0.362801	0.0825843	119.307	0.820008	3.29914e-06	119.307	1.19853	4.10005e-12	119.307	0.378527	0.0950763	2.09	2.08	1.96	7.13	6.3	5.71	3.69	3.59	2.98	2.47	2.55	2.95
Hes3	ENSMUST00000094438	NM_008237	51.7859	-2.74997	1.30134e-08	51.7859	-0.0165004	0.978386	51.7859	-1.11523	0.0281297	51.7859	2.73347	1.0995e-08	51.7859	1.63474	0.000964378	51.7859	-1.09873	0.0545585	0.03	0.06	0.05	11.78	7.07	1	0	0.13	0	1.02	1.41	0.42
Rasl11b	ENSMUST00000051937	NM_026878	119.507	-1.07142	3.93808e-07	119.507	-0.251872	0.300081	119.507	-0.470866	0.036551	119.507	0.819551	0.000116462	119.507	0.600557	0.00443447	119.507	-0.218994	0.469948	3.32	2.7	3.32	7.21	5.45	8.22	3.7	3.32	3.99	4.1	5.05	3.9
Dusp18	ENSMUST00000055931	NM_173745	275.38	-1.06848	1.07787e-13	275.38	0.422044	0.00860504	275.38	0.633865	4.88159e-05	275.38	1.49052	2.69483e-24	275.38	1.70234	6.78914e-32	275.38	0.211821	0.328332	3.34	3.18	3.2	6.59	6.69	8.02	2.09	2.4	2.63	1.74	2.03	2.39
Eef2k	ENSMUST00000047875	NM_007908	458.523	-1.26483	7.37398e-12	458.523	-0.21246	0.318451	458.523	-0.655457	0.000568156	458.523	1.05237	1.34249e-08	458.523	0.60937	0.0012744	458.523	-0.442996	0.0452195	2.5	2.83	3.19	9.34	6.7	5.36	3.03	3.82	2.82	4.26	4.94	4.32
Porcn	ENSMUST00000082320	NM_023638	105.843	-3.09048	1.57492e-33	105.843	-2.19153	8.97907e-17	105.843	-2.26399	4.2176e-18	105.843	0.89895	0.000120531	105.843	0.826483	0.000324286	105.843	-0.0724667	0.864445	0.9	0.4	0.79	8.78	7.33	5.34	2.96	3.67	4.17	4.3	3.65	3.64
Slc35g2	ENSMUST00000093792	NM_001101483	67.8487	-2.88234	3.05504e-19	67.8487	-0.957192	0.00667977	67.8487	-0.998817	0.00438598	67.8487	1.92515	8.84805e-10	67.8487	1.88353	1.03779e-09	67.8487	-0.041625	0.949452	0.84	0.75	0.65	11.4	7.13	4.24	1.86	1.51	1.59	1.86	1.87	1.49
Hoxb6	ENSMUST00000173432	NM_008269	42.2161	-2.52256	1.91221e-07	42.2161	-0.211983	0.716474	42.2161	-0.887445	0.0866418	42.2161	2.31057	1.6297e-06	42.2161	1.63511	0.000904134	42.2161	-0.675461	0.288601	0.04	0.14	0	10.02	3.15	10.29	0.16	0.05	0.39	0.53	0.15	2.3
Stra6	ENSMUST00000034880	NM_009291	122.702	-2.60349	1.81702e-09	122.702	-0.974049	0.0325493	122.702	0.346563	0.5133	122.702	1.62944	0.000226494	122.702	2.95005	3.90084e-12	122.702	1.32061	0.00695773	1.01	0.57	0.5	13.93	6.35	3.24	1.73	2.09	1.62	0.47	0.26	0.65
Scn2b	ENSMUST00000170998	NM_001014761	246.786	-3.23528	7.47349e-57	246.786	-2.33246	2.74448e-29	246.786	-0.105279	0.723345	246.786	0.902829	3.45003e-06	246.786	3.13001	1.85274e-54	246.786	2.22718	1.53534e-26	0.46	0.72	1.08	6.53	8.55	8.73	4.1	4.05	3.77	0.86	0.69	0.81
Zfp677	ENSMUST00000162659,	NM_172486	185	-1.34519	4.26138e-09	185	0.191665	0.486544	185	0.0871192	0.776359	185	1.53686	1.6789e-11	185	1.43231	1.91542e-10	185	-0.104546	0.797872	2.71	3.26	2.85	6.49	10.74	6.95	1.81	3.15	2.54	2.91	2.97	2.34
Nme5	ENSMUST00000079287	NM_080637	33.0035	-2.45647	2.68143e-13	33.0035	-1.19705	0.000878298	33.0035	-0.358951	0.404261	33.0035	1.25942	0.000102775	33.0035	2.09752	9.83207e-11	33.0035	0.838097	0.0393292	1.36	0.99	1.03	8.51	8.75	8.44	2.93	3.55	1.64	1.47	1.68	1.94
Tcp11x2	ENSMUST00000078605	NM_027952	89.7759	-1.52264	3.96456e-13	89.7759	0.948669	0.000115044	89.7759	1.65871	4.46774e-11	89.7759	2.47131	1.1868e-27	89.7759	3.18136	4.33281e-41	89.7759	0.710043	0.0260041	2.96	2.85	2.63	9.25	8.38	8.3	1.23	1.11	1.85	0.75	0.57	1.05
Got1l1	ENSMUST00000038174,	NM_029674	71.5082	-1.12885	9.10214e-07	71.5082	1.09848	2.10599e-05	71.5082	2.16121	3.8383e-15	71.5082	2.22732	6.81423e-20	71.5082	3.29006	1.99384e-35	71.5082	1.06273	0.00123303	3.47	4.39	3.53	9.63	8.94	7.66	1.58	1.76	1.52	0.93	0.78	0.35
Epp13	n/a	NM_001177417	60.5599	-1.45691	1.91178e-06	60.5599	-0.859072	0.00665415	60.5599	-1.55397	1.45585e-07	60.5599	0.597839	0.061541	60.5599	-0.097058	0.801732	60.5599	-0.694897	0.0408991	1.7	2.31	4.76	9.73	9.33	7.58	6.81	4.63	4.64	8.93	8.59	10.42
Sgcb	ENSMUST00000081170	NM_011890	356.718	-1.05098	1.82934e-13	356.718	-0.237085	0.143425	356.718	-0.523243	0.000425296	356.718	0.813896	1.54718e-08	356.718	0.527738	0.000249042	356.718	-0.286158	0.112205	4.04	4.27	4.23	10.78	8.59	7.33	4.45	5.14	4.98	6.11	5.83	6.13
Gabra3	ENSMUST00000055966	NM_008067	215.24	-1.07967	5.02679e-10	215.24	1.55586	2.21816e-16	215.24	3.97811	7.42783e-59	215.24	2.63553	2.61427e-46	215.24	5.05778	2.22128e-96	215.24	2.42225	6.22111e-20	3.88	3.92	4.51	7.91	10.39	8.81	1.43	1.52	0.9	0.17	0.25	0.13
Pla2g7	ENSMUST00000024706,	NM_013737	154.312	-1.22989	0.0115627	154.312	-0.535532	0.283076	154.312	-0.712121	0.149337	154.312	0.694356	0.17708	154.312	0.517767	0.325426	154.312	-0.17659	0.821036	4.38	1.4	1.89	14.4	8.39	4.32	4.65	3.96	4.63	3.81	3.04	9.2
Alcam	n/a	NM_001331110	343.316	-2.9421	8.51429e-66	343.316	-1.99256	1.00773e-29	343.316	-0.907069	1.14097e-06	343.316	0.949546	8.25925e-09	343.316	2.03503	1.87509e-35	343.316	1.08549	6.78245e-10	1.01	0.89	1.39	9.13	10.14	8.2	4.77	3.92	4.78	1.68	2.36	2.23
Ada	ENSMUST00000017841	NM_007398	141.466	-1.50903	1.32954e-12	141.466	-0.75669	0.000704341	141.466	-0.558784	0.01537	141.466	0.752335	0.000502983	141.466	0.950242	5.63235e-06	141.466	0.197906	0.529192	2.92	3.23	3.06	9.98	8.15	10.25	5.9	4.35	5.51	5.61	4.86	3.31
Fam222a	ENSMUST00000043650	NM_001004180	200.739	-1.93217	3.63529e-16	200.739	-0.485446	0.0657944	200.739	-0.827364	0.000917533	200.739	1.44672	1.11138e-09	200.739	1.1048	2.86635e-06	200.739	-0.341918	0.29098	2.04	2.17	2.56	13.23	6.94	8.56	3.24	3.05	3.22	4.22	3.08	5.15
Gpr153	ENSMUST00000105651	NM_178406	388.3	-1.15829	1.46711e-09	388.3	-0.0349211	0.889259	388.3	-0.650647	0.000905635	388.3	1.12337	4.08226e-09	388.3	0.507647	0.0106382	388.3	-0.615726	0.00418099	4.37	3.29	5.37	12.41	9.62	8.41	4.34	3.81	4.94	7.51	7	6.14
Pcsk1	ENSMUST00000135349,ENSMUST00000022075,	NM_013628	189.718	-1.11683	2.02728e-10	189.718	2.081	1.89404e-23	189.718	0.185952	0.385944	189.718	3.19784	9.93391e-56	189.718	1.30279	5.14037e-14	189.718	-1.89505	9.31731e-19	4.75	4.52	4.25	10.83	11.06	8.72	0.86	1.28	0.61	4.33	3.34	4.12
Zfp423	ENSMUST00000165770	NM_001310520	502.039	-1.71538	5.4164e-24	502.039	-1.25652	2.29052e-13	502.039	-0.762638	1.66073e-05	502.039	0.458868	0.0116819	502.039	0.952746	1.95284e-08	502.039	0.493878	0.0119543	3.37	2.83	2.89	12.3	10.99	7.99	6.92	7.74	7.11	5.05	6.12	4.35
Mllt3	ENSMUST00000078090,ENSMUST00000134555,ENSMUST00000141526,	NM_027326	641.865	-1.61158	6.07339e-23	641.865	-0.255824	0.173176	641.865	-1.18372	6.00633e-13	641.865	1.35576	1.51407e-16	641.865	0.427865	0.0139234	641.865	-0.927893	7.61402e-08	3	3.43	3.58	13	7.89	11.42	3.77	3.78	4.24	7.18	7.22	8.81
Necab2	ENSMUST00000098363	NM_054095	245.723	-1.04557	6.78258e-08	245.723	-0.0700559	0.777161	245.723	-1.15724	6.99082e-10	245.723	0.975518	4.89499e-07	245.723	-0.111666	0.641925	245.723	-1.08718	3.23484e-08	4.37	5.1	5.78	11.68	8.52	12.87	5.79	4.05	5.82	10.78	11.34	12.62
Cercam	ENSMUST00000047521	NM_207298	376.721	-1.0915	8.15142e-19	376.721	-0.743836	3.81687e-09	376.721	-0.708097	1.71232e-08	376.721	0.34766	0.00730834	376.721	0.383399	0.0021907	376.721	0.0357386	0.874945	5.02	5.72	5.67	13.15	10.67	12.23	8.59	9.98	8.53	9.49	9.02	8.31
Rec8	ENSMUST00000002395	NM_020002	228.556	-1.62716	1.30429e-23	228.556	-1.04727	4.12578e-10	228.556	-0.68422	7.73636e-05	228.556	0.579892	0.000431503	228.556	0.942945	2.53888e-09	228.556	0.363053	0.0658766	2.96	4.61	3.45	10.88	13.31	11.87	7.9	8.27	6.61	5.7	6.11	6.1
Chd3	ENSMUST00000108661	NM_146019	1167.22	-1.73525	3.87967e-34	1167.22	-1.22048	2.3982e-17	1167.22	-2.11104	6.69505e-51	1167.22	0.514767	0.00059608	1167.22	-0.375795	0.0130356	1167.22	-0.890562	1.18201e-09	3.42	3.39	3.54	13.34	13.39	9.41	7.92	8.81	7.48	14.4	18.1	13.61
Adgrb2	ENSMUST00000120204	NM_173071	602.867	-1.13525	9.29846e-08	602.867	-0.544458	0.0129794	602.867	0.35684	0.127564	602.867	0.590789	0.00792669	602.867	1.49209	5.33817e-13	602.867	0.901298	6.15265e-05	4.63	6.25	4.84	10.87	15.87	10.06	6.89	10.05	6.05	4.47	4.41	3.18
Hoxb7	ENSMUST00000049352	NM_010460	67.3366	-4.75411	4.6043e-32	67.3366	-1.11991	0.0140474	67.3366	-2.28976	5.24778e-08	67.3366	3.6342	9.64621e-21	67.3366	2.46435	4.55521e-11	67.3366	-1.16985	0.0119201	0.05	0.15	0.14	18.98	6.57	12.87	0.33	0.26	1.15	1.81	1.53	1.71
Pknox2	ENSMUST00000080754,ENSMUST00000176562,	NM_148950	306.65	-2.88649	7.48201e-44	306.65	-1.88918	5.09818e-19	306.65	0.0419155	0.89299	306.65	0.997309	1.46756e-06	306.65	2.9284	2.98686e-45	306.65	1.93109	4.10477e-19	2	1.57	0.95	13.13	13.64	12.03	5.25	5.8	7.17	1.18	1.64	1.61
Greb1	ENSMUST00000162112	NM_015764	826.969	-1.47575	6.54868e-19	826.969	-0.0322182	0.884169	826.969	0.616771	0.000469843	826.969	1.44353	3.85176e-18	826.969	2.09252	5.81372e-37	826.969	0.648989	0.000565098	4.58	4.2	4.73	15.38	10.05	14.25	4.09	3.94	5.62	2.86	3.21	2.6
Slco5a1	ENSMUST00000115403	NM_172841	966.857	-2.7224	1.02488e-88	966.857	-1.97228	3.45262e-46	966.857	-0.92264	1.28568e-10	966.857	0.750115	4.41794e-08	966.857	1.79975	1.98001e-41	966.857	1.04964	6.54737e-14	2.28	1.84	1.78	14.7	14.33	12.71	9.14	6.83	7.68	3.36	4.07	3.97
Tmc7	ENSMUST00000044195,ENSMUST00000153635,	NM_172476	578.033	-1.13936	2.8046e-15	578.033	-0.36275	0.0193118	578.033	0.83528	3.15586e-08	578.033	0.776608	1.07571e-07	578.033	1.97464	9.50144e-43	578.033	1.19803	2.5842e-15	6.32	7.05	5.29	13.1	14.09	15.81	6.49	8.22	9.13	3.27	3.68	3.32
Efnb1	ENSMUST00000052839	NM_010110	386.887	-2.97226	1.31103e-30	386.887	-1.38417	2.31316e-07	386.887	-2.32431	3.34521e-19	386.887	1.58809	8.87537e-10	386.887	0.647944	0.0182117	386.887	-0.940142	0.000982049	1.93	1.09	1.47	18	17.88	7.85	4.49	4.77	3.55	9.35	9.45	7.54
Meis3	ENSMUST00000175946	NM_001302472	237.466	-1.267	5.99723e-10	237.466	-0.456299	0.0376307	237.466	-0.194156	0.43403	237.466	0.810699	9.64813e-05	237.466	1.07284	1.08649e-07	237.466	0.262144	0.355131	6.54	5.87	5.49	19.5	15.75	10.4	7.65	9.01	7.9	7.57	6.12	6.9
Wnt5a	ENSMUST00000063465	NM_009524	492.632	-3.84874	1.73652e-35	492.632	-2.83254	9.33441e-20	492.632	-2.94229	3.06048e-21	492.632	1.0162	0.00178292	492.632	0.906449	0.00524443	492.632	-0.109752	0.843851	0.95	0.34	0.83	17.44	12.38	16.68	5.48	6	8.95	6.99	7.6	8.98
Sall3	ENSMUST00000057950,	NM_178280	846.07	-3.04285	1.75803e-48	846.07	-1.90832	1.47505e-19	846.07	-1.83267	4.14354e-18	846.07	1.13454	8.73075e-08	846.07	1.21018	7.49485e-09	846.07	0.0756424	0.841972	2.11	1.22	1.56	15.84	15.22	15.61	5.76	5.99	7.9	6.55	7.93	4.35
Usp3	ENSMUST00000127569	NM_001302122	761.244	-1.85101	3.13366e-77	761.244	-1.00619	2.19873e-22	761.244	-0.420882	0.000121442	761.244	0.844828	8.07243e-18	761.244	1.43013	1.31379e-48	761.244	0.585304	4.74749e-08	4.18	4.19	4.09	14.85	16.07	15.78	7.57	8.25	9.09	4.98	6.05	5.69
Shf	ENSMUST00000048635,ENSMUST00000110531,	NM_001013829	242.304	-1.41735	1.27083e-13	242.304	-0.920189	2.39923e-06	242.304	-0.927634	1.80118e-06	242.304	0.497157	0.0137035	242.304	0.489712	0.0132611	242.304	-0.00744529	0.983318	5.82	4.61	6.11	19.39	11.78	15.66	10.29	10.26	10.96	11.26	9.47	11.38
Ephx2	ENSMUST00000070515	NM_007940	231.865	-2.80004	8.11647e-23	231.865	-0.523679	0.106425	231.865	-2.17776	2.53269e-14	231.865	2.27636	1.18784e-15	231.865	0.622276	0.0405953	231.865	-1.65408	2.73354e-08	2	1.88	1.45	17.57	19.06	10.64	2.74	3.41	1.7	10.82	12.32	5.59
Fgfbp3	ENSMUST00000057337	NM_028263	231.962	-1.0759	0.000822859	231.962	1.48892	1.97967e-06	231.962	-0.486493	0.149757	231.962	2.56481	5.87833e-17	231.962	0.589403	0.0756882	231.962	-1.97541	5.34793e-10	5.91	7.61	7.55	28.24	12.63	8.16	2.19	2.4	1.59	10.69	9.92	9.85
Cdx4	ENSMUST00000033689	NM_007674	136.716	-5.46135	2.19945e-45	136.716	-2.79361	2.97347e-12	136.716	-4.05016	2.87016e-25	136.716	2.66775	4.10383e-14	136.716	1.4112	7.32142e-05	136.716	-1.25655	0.00154474	0	0.04	0.05	19.06	5.71	24.48	1.81	1.53	2.15	4.92	4.91	5.78
Slc16a2	ENSMUST00000042664	NM_009197	511.535	-1.33715	7.82046e-12	511.535	-0.0822179	0.73896	511.535	1.68064	5.94737e-17	511.535	1.25493	1.23706e-10	511.535	3.01779	1.51772e-53	511.535	1.76286	7.84121e-18	5.99	6.17	6.29	18.78	19.33	11.2	5.96	8.18	5.04	1.82	1.82	1.72
M1ap	ENSMUST00000113980	NM_033079	219.701	-2.04373	4.65742e-17	219.701	0.344263	0.230564	219.701	-0.158112	0.61694	219.701	2.388	2.50295e-22	219.701	1.88562	5.15866e-15	219.701	-0.502375	0.115398	3.74	4.51	3.05	20.2	16.72	15.85	3.17	3.61	1.67	5.79	3.54	3.33
Sp8	ENSMUST00000063918,	NM_177082	623.752	-5.83811	4.37103e-188	623.752	-4.86601	1.5016e-128	623.752	-4.80313	1.09007e-125	623.752	0.972099	5.55436e-15	623.752	1.03498	3.45245e-17	623.752	0.0628856	0.771295	0.34	0.16	0.14	16.51	18.11	18.17	7.9	9.77	7.88	8.67	8.84	7.28
Smim3	ENSMUST00000042710	NM_134133	300.091	-1.77465	9.36495e-16	300.091	-1.149	2.87086e-07	300.091	-0.311803	0.228118	300.091	0.625646	0.00739348	300.091	1.46285	2.26222e-11	300.091	0.8372	0.000574393	4.69	4.76	5.01	24.16	13.19	16.8	11.75	10.13	11.11	6.61	4.21	7.26
Mmd	ENSMUST00000004050,	NM_026178	540.244	-1.71276	2.76392e-42	540.244	-1.08398	5.51661e-17	540.244	-1.47248	1.66955e-31	540.244	0.628775	6.31293e-07	540.244	0.240281	0.0744339	540.244	-0.388493	0.00593051	4.37	5.72	6.74	17.92	18.19	21.1	11.28	12.04	11.83	15.1	15.3	16.45
Alpl	ENSMUST00000030551	NM_007431	444.909	-1.78072	1.89145e-29	444.909	-0.22875	0.223613	444.909	-1.37919	4.2176e-18	444.909	1.55197	1.55632e-22	444.909	0.401527	0.0159254	444.909	-1.15044	2.7108e-12	5.79	4.52	5.79	18.21	17.56	23.04	6.23	5.3	7.14	15.09	15.22	12.53
Nrp2	ENSMUST00000102822	NM_001077405	2026.5	-3.43515	1.6551e-24	2026.5	-2.87148	1.06907e-17	2026.5	-4.40346	2.77933e-40	2026.5	0.563673	0.151246	2026.5	-0.968313	0.00705411	2026.5	-1.53199	2.23569e-05	1.32	0.78	1.32	31.86	14.55	16.16	13.98	10.06	14.81	37.87	34.92	63.48
Pam	ENSMUST00000097625,ENSMUST00000161567,	NM_013626	923.806	-1.35963	3.69397e-24	923.806	-0.681191	8.15013e-07	923.806	-0.472821	0.00088185	923.806	0.678441	8.19625e-07	923.806	0.886812	4.05692e-11	923.806	0.208371	0.251514	8.15	8.28	8.82	27.95	20.98	18.21	13.7	13.14	13.26	11.55	10.97	12.55
Rps6ka3	ENSMUST00000033671,	NM_148945	1964.46	-1.32676	7.151e-38	1964.46	-0.711286	1.57286e-11	1964.46	-1.05753	1.59987e-24	1964.46	0.615469	5.82637e-09	1964.46	0.269227	0.0159917	1964.46	-0.346242	0.0033468	8.95	8.69	9.15	24.46	24.27	20.45	15.14	15.84	12.22	17.06	19.61	19.21
Hoxb8	ENSMUST00000052650,	NM_010461	270.378	-5.88881	1.21642e-47	270.378	-1.58873	0.00027177	270.378	-3.27617	2.53515e-15	270.378	4.30008	2.04899e-27	270.378	2.61263	3.2094e-11	270.378	-1.68745	0.000119895	0.08	0.02	0.03	32.91	12.61	24.81	0.55	0.49	0.54	1.82	1.76	4.2
Atp1a2	ENSMUST00000085913,ENSMUST00000137679,	NM_178405	839.187	-6.02824	5.76921e-201	839.187	-4.62305	1.58815e-116	839.187	-0.94998	4.38038e-05	839.187	1.40519	1.93547e-18	839.187	5.07826	6.43716e-177	839.187	3.67307	2.32444e-90	0.31	0.22	0.34	20.36	23.86	27.44	8.2	9.31	7.81	0.75	0.69	0.36
Mospd1	ENSMUST00000152743,	NM_001290514	494.329	-1.18436	6.50023e-23	494.329	-0.4027	0.00184804	494.329	0.104688	0.499699	494.329	0.781664	1.1616e-10	494.329	1.28905	4.50863e-27	494.329	0.507388	0.000197121	10.82	9.44	10.63	26.14	20.96	25.55	12.58	14.41	13.25	8.66	9.71	10.15
Mob1b	ENSMUST00000125171,ENSMUST00000113229,	NM_026735	673.031	-1.55035	5.13943e-33	673.031	-0.59251	1.42637e-05	673.031	-0.138076	0.393541	673.031	0.957836	2.17797e-13	673.031	1.41227	5.61465e-28	673.031	0.454434	0.0025054	8.35	7.57	8.41	29.13	23.07	21.84	12.12	12.57	11.59	8.05	10.29	8.34
Ptn	ENSMUST00000101534	NM_008973	374.532	-1.30023	0.00328947	374.532	1.41535	0.000769078	374.532	-0.357197	0.471181	374.532	2.71558	3.43119e-11	374.532	0.943037	0.0331956	374.532	-1.77254	5.57686e-05	10.52	6.79	7.85	46.64	25.82	8.93	1.93	2.11	2.18	12.13	14.23	8.25
Ntn1	ENSMUST00000021284	NM_008744	951.627	-2.85724	7.46626e-18	951.627	-0.0126658	0.976751	951.627	-0.980245	0.00528004	951.627	2.84458	8.79237e-18	951.627	1.877	2.04894e-08	951.627	-0.96758	0.0124471	4.26	1.82	2.45	38.02	29.05	20.01	2.28	3.14	3.1	7.56	6.82	4.65
Foxb1	ENSMUST00000071281	NM_022378	520.781	-5.90207	3.52388e-56	520.781	-4.18348	1.14387e-28	520.781	-4.3377	9.66107e-31	520.781	1.71858	4.17006e-06	520.781	1.56437	2.67335e-05	520.781	-0.154212	0.809703	0.07	0.07	0.11	39.1	31.9	17.54	5.51	8.85	6.66	9.19	10.68	4.29
Igdcc3	n/a	NM_001357257	1240.76	-1.24607	1.58682e-16	1240.76	-0.194073	0.261632	1240.76	-0.183635	0.303679	1240.76	1.052	4.04502e-12	1240.76	1.06244	1.66774e-12	1240.76	0.0104375	0.972203	12.1	11.23	13.53	38.67	29.16	23.23	14.45	14.54	12.6	14.18	14.63	13.03
Ror2	ENSMUST00000021918	NM_013846	975.375	-2.16447	1.82663e-54	975.375	-1.1245	3.67457e-15	975.375	-0.443031	0.00375282	975.375	1.03998	1.32206e-13	975.375	1.72144	1.69e-35	975.375	0.681467	7.73975e-06	7.25	5.69	6.92	38.28	29.37	26.34	14.28	14.3	14.78	8.87	9.86	8.35
Wnt3a	ENSMUST00000010044	NM_009522	410.475	-7.15628	1.88137e-130	410.475	-4.81988	3.12773e-58	410.475	-1.49501	1.16034e-05	410.475	2.33639	7.54636e-32	410.475	5.66127	7.05424e-125	410.475	3.32488	2.77742e-41	0.11	0.04	0.12	28.5	26.18	42.25	5.03	7.02	5.19	0.38	0.59	0.45
Cdc42ep4	ENSMUST00000106616	NM_020006	1059.06	-1.3696	6.00997e-36	1059.06	-0.531657	3.73188e-06	1059.06	-0.836773	5.61917e-14	1059.06	0.837948	3.45779e-14	1059.06	0.532831	1.65128e-06	1059.06	-0.305117	0.0193322	11.89	13.27	14.7	37.35	33.28	35.6	19.12	17.13	20.29	26.35	23.57	21.17
Zic3	ENSMUST00000088627,ENSMUST00000088629,	NM_009575	1221.04	-2.11881	7.1555e-40	1221.04	-0.914162	3.39338e-08	1221.04	-0.973317	3.67114e-09	1221.04	1.20465	1.1762e-13	1221.04	1.14549	1.31738e-12	1221.04	-0.0591555	0.84171	9.32	7.22	7.19	35.21	45.18	30.13	14.25	16	14.74	15.39	18.76	13.4
B3gnt7	ENSMUST00000113306	NM_145222	1071.52	-1.14165	1.55738e-15	1071.52	-0.596123	4.87427e-05	1071.52	-0.756618	1.63117e-07	1071.52	0.545524	0.000247351	1071.52	0.38503	0.0111734	1071.52	-0.160494	0.432877	15.2	18.06	15.81	42.19	39.02	31.07	24.87	29.35	19.12	28.14	26.58	28.68
Notum	ENSMUST00000055439,ENSMUST00000106178,	NM_175263	371.3	-5.76269	1.25626e-89	371.3	-3.60905	7.09159e-35	371.3	-2.53089	2.85403e-17	371.3	2.15364	1.70608e-17	371.3	3.2318	2.04681e-37	371.3	1.07816	0.000160885	0.42	0.26	0.5	57.2	34.76	21.73	7.73	7.74	6.59	3.57	3.15	3.2
Rtl8a	ENSMUST00000088779	NM_024170	378.869	-1.59102	7.33734e-18	378.869	-0.264919	0.212951	378.869	1.05094	9.63604e-08	378.869	1.3261	8.7402e-13	378.869	2.64196	2.38641e-45	378.869	1.31586	5.27644e-11	16.88	13.21	13.09	59.02	44.03	35.42	16.44	19.81	14.91	6.21	6.69	7.06
Apln	ENSMUST00000039026	NM_013912	907.138	-2.68477	6.84041e-20	907.138	-1.10369	0.000287038	907.138	-0.0766969	0.849687	907.138	1.58108	1.39003e-07	907.138	2.60807	4.31715e-19	907.138	1.02699	0.00196669	4.36	4.84	8.45	52.12	58.37	32.89	11.77	18.37	10.72	6.24	6.15	6.14
Slc4a7	ENSMUST00000057015,	NM_001033270	3895.32	-1.20501	5.22774e-30	3895.32	-0.659636	9.04308e-10	3895.32	-0.211463	0.0752102	3895.32	0.545378	6.7394e-07	3895.32	0.993552	6.84341e-21	3895.32	0.448173	0.000126553	21.67	21.74	19.62	53.75	46.45	49.93	34.81	28.08	35.54	23.13	23.14	26.59
Pcdhgc3	ENSMUST00000076807	NM_033581	2299.31	-1.7255	1.26097e-120	2299.31	-1.07104	9.47321e-46	2299.31	-0.39176	7.33826e-07	2299.31	0.654463	1.23441e-18	2299.31	1.33374	5.68938e-74	2299.31	0.679276	9.15476e-19	16.41	14.87	15.48	56.5	51.11	51.59	30.33	34.34	32.43	20.35	20.86	20.03
Tnfrsf19	ENSMUST00000111236,ENSMUST00000111234,	NM_013869	2028.41	-3.05647	2.49066e-41	2028.41	-2.25078	5.64016e-23	2028.41	-2.37018	2.42137e-25	2028.41	0.805692	0.00090398	2028.41	0.686288	0.00486437	2028.41	-0.119404	0.759401	7.3	4.2	5.27	64.64	40.79	56.89	28.15	26.23	32.23	32.99	33.82	29.35
Hoxb9	ENSMUST00000000010	NM_008270	616.912	-5.07081	5.08216e-33	616.912	-0.640598	0.187139	616.912	-1.97489	7.11596e-06	616.912	4.43021	1.73134e-25	616.912	3.09592	3.70801e-13	616.912	-1.33429	0.00681977	0.12	0.44	0.57	86.11	23.43	54.94	0.73	0.81	0.95	2.64	2.67	5
Wls	ENSMUST00000068952,	NM_026582	1417.89	-1.05196	7.58428e-11	1417.89	-0.0657488	0.744641	1417.89	0.716322	1.2869e-05	1417.89	0.986209	9.09263e-10	1417.89	1.76828	2.65843e-29	1417.89	0.782071	5.04923e-06	29.58	24.94	21.3	70.36	50.69	49.03	24.84	30.72	26.36	14.31	16.26	16.22
Syngr2	ENSMUST00000026649	NM_009304	772.029	-1.2467	3.66755e-34	772.029	-0.707069	1.93209e-11	772.029	0.233502	0.0480816	772.029	0.539629	2.41566e-07	772.029	1.4802	2.52219e-47	772.029	0.94057	1.96234e-18	22.04	24.74	23.82	60.97	50.28	61.4	37.59	38.87	36.71	20.94	17.82	20.57
1190002N15Rik	ENSMUST00000113028	NM_001033145	2744.1	-2.55459	6.22909e-54	2744.1	-1.67802	8.66446e-24	2744.1	-2.55506	3.63732e-54	2744.1	0.876573	3.14347e-07	2744.1	-0.000467792	0.998655	2744.1	-0.877041	6.71335e-07	9.44	10.17	11.27	88.95	60.72	46.68	35.45	31.77	33.65	62.07	61.02	68.53
Prtg	ENSMUST00000055535	NM_175485	5977.03	-1.1738	4.19147e-08	5977.03	-0.164501	0.507507	5977.03	-0.426706	0.0615082	5977.03	1.0093	2.43633e-06	5977.03	0.747096	0.000593575	5977.03	-0.262205	0.368604	34.98	24.24	24.95	71.74	56.73	74.72	29.95	28.24	35.29	35.9	46.04	32.84
Gbx2	ENSMUST00000036954	NM_010262	991.331	-3.75935	4.06493e-37	991.331	-1.70921	1.72402e-08	991.331	-2.92207	6.16683e-23	991.331	2.05014	7.02971e-12	991.331	0.83728	0.00826424	991.331	-1.21286	0.000187088	4.15	2.27	4.3	87	66.42	56.02	10.83	11.35	18.86	40.2	38.46	28.33
F2rl1	ENSMUST00000022185	NM_007974	1963.59	-1.66612	1.14019e-36	1963.59	-1.12485	2.78094e-17	1963.59	-0.993502	1.096e-13	1963.59	0.541274	9.39802e-05	1963.59	0.672619	6.34962e-07	1963.59	0.131345	0.505616	19.45	22.97	21.94	78.73	71.23	63.12	49.83	50.36	39.49	40.34	36.82	51.95
Fzd10	ENSMUST00000117102	NM_175284	1417.9	-6.76857	2.59297e-298	1417.9	-5.17164	1.82864e-171	1417.9	-4.66086	8.03357e-139	1417.9	1.59693	2.67169e-34	1417.9	2.10772	2.67873e-59	1417.9	0.510789	0.000616266	0.55	0.67	0.38	93.01	76.38	67.24	24.69	27.13	21.84	18.44	18.22	15.38
Cenpx	ENSMUST00000055424,ENSMUST00000026137,	NM_016665	319.246	-1.07328	4.12472e-12	319.246	0.267617	0.129431	319.246	0.623503	0.000165144	319.246	1.3409	6.27826e-18	319.246	1.69679	3.71994e-28	319.246	0.355886	0.0774282	39.01	40.41	32.52	95.42	75.39	69.66	27.54	33.62	29.29	23.92	22.69	24.09
Wnt8a	ENSMUST00000012426	NM_009290	776.413	-4.80226	2.88456e-45	776.413	-1.91185	5.22861e-08	776.413	-1.28826	0.000381839	776.413	2.89041	2.44683e-17	776.413	3.514	2.78847e-25	776.413	0.62359	0.159361	2.56	1.43	2.86	148.67	143.86	71.19	11.66	13.48	9.35	8.09	8.56	4.16
Cdx2	ENSMUST00000031650	NM_007673	1429.49	-8.10917	3.02665e-145	1429.49	-5.55179	7.61173e-68	1429.49	-6.4421	1.94215e-91	1429.49	2.55738	1.75946e-21	1429.49	1.66706	8.07848e-10	1429.49	-0.890315	0.003795	0.1	0	0.12	172.86	92	107.09	16.87	15.92	19.27	37.58	26.96	39.04
Rtl8b	ENSMUST00000088778	NM_001018063	824.601	-2.92644	1.43198e-48	824.601	-1.49727	2.38037e-13	824.601	0.954234	1.22987e-05	824.601	1.42916	1.45399e-12	824.601	3.88067	3.24836e-81	824.601	2.45151	8.84342e-32	15.12	13.78	15.44	157.37	142.31	80.14	43.58	48.93	36.6	8.63	7.27	5.8
Lhpp	ENSMUST00000033241	NM_029609	1308.08	-2.63819	2.30778e-96	1308.08	-0.495883	0.000317597	1308.08	0.1356	0.403226	1308.08	2.14231	6.58762e-64	1308.08	2.77379	1.18751e-105	1308.08	0.631483	1.07137e-05	20.59	20.49	27.01	171.07	137.55	136.54	31.07	32.2	30.8	22.45	21.27	17.28
Nkx1-2	ENSMUST00000054562	NM_009123	1600.88	-7.41128	1.12326e-139	1600.88	-4.68161	1.15811e-55	1600.88	-3.95684	8.29091e-40	1600.88	2.72968	1.56896e-23	1600.88	3.45444	2.62327e-37	1600.88	0.724761	0.0277625	0.42	0.4	0.62	237.8	193.5	135.66	22.27	28.81	18.37	15.68	15.38	9.36
Oat	ENSMUST00000084500	NM_016978	4463.57	-2.12368	2.79896e-143	4463.57	-1.44801	3.38902e-66	4463.57	-0.943905	1.69979e-28	4463.57	0.675669	1.68566e-15	4463.57	1.17978	1.07636e-45	4463.57	0.504108	1.50994e-08	53.5	50.51	56.82	269.11	225.17	228.93	139.99	154.52	138.61	98.25	100.9	109.71
Ptk7	ENSMUST00000044442	NM_175168	9151.5	-2.09056	2.67822e-100	9151.5	-1.14401	1.71142e-30	9151.5	-0.471387	5.61939e-06	9151.5	0.946553	4.1566e-21	9151.5	1.61917	1.70576e-60	9151.5	0.672618	1.21112e-10	61.37	56.13	61.08	300.03	224.82	265.11	134.03	127.32	129.63	89.45	80.44	77.35
Ddit4	ENSMUST00000020308	NM_029083	5795.44	-1.7437	4.16621e-103	5795.44	-1.25339	2.7809e-53	5795.44	-0.730318	1.27501e-18	5795.44	0.490314	5.12087e-09	5795.44	1.01338	1.10057e-35	5795.44	0.523068	1.18201e-09	99.97	114.53	115.01	391.6	407.93	334.7	254.29	256.82	260.91	193.3	174.87	175.42
Rbbp7	ENSMUST00000112326,ENSMUST00000033720,	NM_009031	10552.5	-1.39536	1.02453e-31	10552.5	-0.94135	3.88501e-15	10552.5	-0.972629	4.71872e-16	10552.5	0.454014	0.000345351	10552.5	0.422734	0.000827579	10552.5	-0.0312796	0.890756	160.87	156.71	158.56	506	464.37	328.44	300.96	315.54	289.19	303.6	316.96	318.29
Grsf1	ENSMUST00000078945	NM_178700	12768.2	-3.75868	1.5209e-269	12768.2	-2.44442	1.99133e-113	12768.2	-1.99631	1.09666e-75	12768.2	1.31426	1.02811e-33	12768.2	1.76237	1.80738e-60	12768.2	0.448115	0.000202295	51.96	51.95	57.87	827.13	621.36	864.96	286.05	285.84	308.66	215.37	208.77	230.23
Cluster 3
geneID	ENSEMBL	REFSEQ	D3_WT_FGFvsD3_WT_CHIR_FGF.baseMean	D3_WT_FGFvsD3_WT_CHIR_FGF.log2FoldChange	D3_WT_FGFvsD3_WT_CHIR_FGF.padj	D3_WT_FGFvsD3_SOX2_CHIR_FGF.baseMean	D3_WT_FGFvsD3_SOX2_CHIR_FGF.log2FoldChange	D3_WT_FGFvsD3_SOX2_CHIR_FGF.padj	D3_WT_FGFvsD3_SOX2_CHIR_FGF_DOX.baseMean	D3_WT_FGFvsD3_SOX2_CHIR_FGF_DOX.log2FoldChange	D3_WT_FGFvsD3_SOX2_CHIR_FGF_DOX.padj	D3_WT_CHIR_FGFvsD3_SOX2_CHIR_FGF.baseMean	D3_WT_CHIR_FGFvsD3_SOX2_CHIR_FGF.log2FoldChange	D3_WT_CHIR_FGFvsD3_SOX2_CHIR_FGF.padj	D3_WT_CHIR_FGFvsD3_SOX2_CHIR_FGF_DOX.baseMean	D3_WT_CHIR_FGFvsD3_SOX2_CHIR_FGF_DOX.log2FoldChange	D3_WT_CHIR_FGFvsD3_SOX2_CHIR_FGF_DOX.padj	D3_SOX2_CHIR_FGFvsD3_SOX2_CHIR_FGF_DOX.baseMean	D3_SOX2_CHIR_FGFvsD3_SOX2_CHIR_FGF_DOX.log2FoldChange	D3_SOX2_CHIR_FGFvsD3_SOX2_CHIR_FGF_DOX.padj	D3_WT_FGF_R1.FPKM	D3_WT_FGF_R2.FPKM	D3_WT_FGF_R3.FPKM	D3_WT_CHIR_FGF_R1.FPKM	D3_WT_CHIR_FGF_R2.FPKM	D3_WT_CHIR_FGF_R3.FPKM	D3_SOX2_CHIR_FGF_R1.FPKM	D3_SOX2_CHIR_FGF_R2.FPKM	D3_SOX2_CHIR_FGF_R3.FPKM	D3_SOX2_CHIR_FGF_DOX_R1.FPKM	D3_SOX2_CHIR_FGF_DOX_R2.FPKM	D3_SOX2_CHIR_FGF_DOX_R3.FPKM
Grrp1	ENSMUST00000060050	NM_001099296	46.0884	-2.37892	1.71745e-14	46.0884	-2.15048	3.9978e-12	46.0884	0.201629	0.649686	46.0884	0.228436	0.511914	46.0884	2.58055	1.20122e-16	46.0884	2.35211	3.23105e-13	0.85	0.76	0.66	5.02	6.11	4.13	3.61	3.48	5.49	0.63	0.66	0.61
Smox	ENSMUST00000028806	NM_145533	151.525	-1.19936	7.29173e-10	151.525	-1.1569	1.95409e-09	151.525	-1.3864	1.73589e-13	151.525	0.0424537	0.868664	151.525	-0.187044	0.387052	151.525	-0.229498	0.357104	2.29	2.05	2.18	6.12	4.38	5.2	4.46	5.54	6.04	6.63	6.06	6.5
Sema4f	ENSMUST00000000641	NM_011350	328.274	-2.28761	1.47663e-36	328.274	-2.29641	6.58195e-37	328.274	-2.83398	3.28453e-57	328.274	-0.0088069	0.972631	328.274	-0.546371	0.00141498	328.274	-0.537564	0.00371943	0.93	1.3	0.85	6.75	4.48	5.37	5.16	5.45	5.53	8.41	7.19	8.38
Pura	ENSMUST00000051301	NM_008989	124.439	-1.44738	4.73353e-14	124.439	-1.83509	6.43744e-23	124.439	-1.64736	9.7991e-19	124.439	-0.387714	0.035728	124.439	-0.199987	0.314057	124.439	0.187727	0.424614	2.06	1.79	1.88	5.56	5.73	5.63	6.45	7.87	7.04	7.01	6.25	5.68
Ttc28	ENSMUST00000156290	NM_001267622	828.418	-2.70887	7.56374e-68	828.418	-2.81815	1.71393e-73	828.418	-2.80143	6.79043e-73	828.418	-0.109279	0.571409	828.418	-0.0925577	0.635325	828.418	0.0167213	0.956398	0.92	0.74	0.77	5.7	4.68	7.01	6.86	5.79	5.36	5.59	5.88	6.58
Tgfbr3	ENSMUST00000031224,ENSMUST00000146591,	NM_011578	600.551	-1.68962	1.16866e-14	600.551	-1.72115	1.46686e-15	600.551	-2.53617	5.87544e-33	600.551	-0.0315305	0.919247	600.551	-0.846548	0.000109522	600.551	-0.815018	0.000466637	1.68	1.51	1.82	6.85	7.32	3.44	6.27	5.81	5.36	11.38	12.06	8.59
4930461G14Rik	ENSMUST00000181967	NR_040736	34.901	-2.91806	8.04612e-17	34.901	-2.52668	8.44701e-13	34.901	-2.32457	5.47701e-11	34.901	0.391377	0.254898	34.901	0.593484	0.0605846	34.901	0.202107	0.667141	0.34	0.36	0.66	6.81	6.3	4.65	3.56	5.03	4.23	4.17	3.61	3.37
Erap1	ENSMUST00000169114,	NM_030711	222.989	-2.14068	1.36264e-14	222.989	-1.99512	4.16501e-13	222.989	-0.518367	0.097411	222.989	0.145558	0.686245	222.989	1.62231	3.66656e-09	222.989	1.47675	2.73934e-07	1.13	0.9	1.36	3.4	8.78	5.62	5.05	6.23	4.03	1.67	1.95	1.41
Tmem176a	ENSMUST00000101426,	NM_025326	54.2431	-2.04114	1.27844e-10	54.2431	-2.20156	1.27377e-12	54.2431	0.14338	0.747811	54.2431	-0.160421	0.672462	54.2431	2.18452	3.93321e-12	54.2431	2.34494	2.66765e-13	1.01	1.46	1.05	4.35	7.09	7.02	5.45	7.63	6.61	1.49	0.98	0.6
Bicc1	n/a	NM_001347189	384.468	-1.86665	1.64521e-27	384.468	-1.66201	4.51594e-22	384.468	-0.892733	6.05147e-07	384.468	0.204633	0.31341	384.468	0.973913	9.67893e-09	384.468	0.76928	2.32136e-05	1.66	1.8	1.7	6.4	8.2	5.51	5.37	5.84	5.57	2.66	3.04	4.1
Rdh10	ENSMUST00000027053	NM_133832	188.567	-1.0163	1.98809e-05	188.567	-1.28041	1.71358e-08	188.567	-0.138031	0.639384	188.567	-0.264109	0.328747	188.567	0.878269	0.000173455	188.567	1.14238	1.59267e-06	2.91	3.38	3.12	5.48	9.58	5.23	7.02	8.71	8	3.1	3	4.28
2510009E07Rik	ENSMUST00000053336	NM_001001881	361.151	-4.37759	1.14459e-66	361.151	-4.61098	3.6953e-74	361.151	-2.98576	7.78046e-31	361.151	-0.233398	0.39341	361.151	1.39182	5.71616e-10	361.151	1.62522	9.67652e-13	0.29	0.16	0.23	5.38	5.17	9.93	7.2	7.76	8.24	2.1	2.36	2.69
Tmem145	ENSMUST00000108409	NM_183311	157.721	-1.61328	2.17572e-10	157.721	-1.80759	2.90436e-13	157.721	0.619005	0.030835	157.721	-0.194307	0.528805	157.721	2.23228	1.53412e-18	157.721	2.42659	3.67612e-21	1.6	2.36	2.11	6.47	9.05	5.04	6.95	6.87	9.12	1.64	1.23	0.84
Ifngr2	ENSMUST00000023687	NM_008338	232.51	-1.08244	3.28747e-10	232.51	-1.19068	1.63701e-12	232.51	-1.78063	5.15573e-28	232.51	-0.108236	0.607023	232.51	-0.698185	1.19827e-05	232.51	-0.589948	0.000622699	3.29	3.37	3.02	8.2	7.11	6.07	6.77	8.12	7.54	9.89	11.49	13.23
Morc4	ENSMUST00000033811,	NM_029413	411.001	-1.19258	4.25114e-11	411.001	-1.4882	2.2859e-17	411.001	-0.890973	8.63621e-07	411.001	-0.295621	0.141138	411.001	0.301607	0.127009	411.001	0.597227	0.0021902	2.58	2.93	3.44	6.34	7.08	8.11	7.9	9.72	7.9	4.54	5.1	7.24
Ttbk2	ENSMUST00000085840	NM_001024856	1007.23	-1.24974	4.69617e-30	1007.23	-1.34448	5.62263e-35	1007.23	-0.524958	4.67548e-06	1007.23	-0.0947385	0.492107	1007.23	0.724783	3.89492e-11	1007.23	0.819521	2.04984e-13	3.02	3.01	2.75	6.4	6.94	8.39	8.13	7.22	6.85	4.17	4.19	4.3
Adcy2	ENSMUST00000022013	NM_153534	333.645	-2.49276	7.66812e-52	333.645	-2.58968	4.996e-56	333.645	-1.42583	6.5881e-17	333.645	-0.0969215	0.623669	333.645	1.06694	3.99147e-12	333.645	1.16386	1.11929e-13	1.27	1.26	1.07	5.9	7.59	8.87	7.48	7.32	8.06	3.6	3.2	3.31
Gm20498	ENSMUST00000164386	NM_001309848	101.19	-1.09829	2.35161e-05	101.19	-1.18221	2.42142e-06	101.19	-1.01582	6.1752e-05	101.19	-0.0839145	0.79778	101.19	0.0824705	0.804541	101.19	0.166385	0.659785	3.31	4.58	2.21	7.87	6.1	9.05	7.13	6.52	8.43	6.88	7.54	4.82
Lpar1	ENSMUST00000107570	NM_001290486	345.503	-1.5821	5.57134e-14	345.503	-1.67307	6.21011e-16	345.503	-1.24369	3.35009e-09	345.503	-0.090968	0.743125	345.503	0.338409	0.144848	345.503	0.429377	0.0886385	3.1	1.89	2.64	8.1	7.18	9.46	7.07	9.63	8.7	5	5.79	8.05
Efemp1	ENSMUST00000020759	NM_146015	189.723	-1.0091	0.000157613	189.723	-1.2084	1.95201e-06	189.723	0.325963	0.277525	189.723	-0.199306	0.530065	189.723	1.33506	1.98728e-07	189.723	1.53436	4.97413e-09	2.88	4.72	3.98	6.79	11.18	7.07	9.55	11.4	6.91	2.66	3.91	2.37
Dram2	ENSMUST00000067630	NM_026013	314.874	-1.00809	8.5767e-11	314.874	-1.26628	4.23242e-17	314.874	-0.792764	3.18591e-07	314.874	-0.258192	0.126774	314.874	0.215321	0.20961	314.874	0.473514	0.00462249	4.13	4.21	4.08	8.58	8.19	9.14	8.94	11.25	9.54	6.18	6.45	8.87
Tmem176b	ENSMUST00000166247	NM_001164209	89.4204	-1.76631	2.00999e-09	89.4204	-1.95623	8.82606e-12	89.4204	0.638981	0.0615082	89.4204	-0.189919	0.595191	89.4204	2.40529	4.97087e-16	89.4204	2.59521	5.65105e-18	1.88	2.84	1.7	5.91	11.26	8.79	9.77	11.34	7.34	1.73	0.86	1.13
Slc25a20	ENSMUST00000035222	NM_020520	200.871	-1.00376	2.97078e-09	200.871	-0.876522	2.09391e-07	200.871	-1.15657	1.48612e-12	200.871	0.127234	0.534823	200.871	-0.152811	0.425652	200.871	-0.280044	0.168636	4.29	3.92	4.28	9.65	6.94	9.66	6.97	8.24	7.74	9.38	9.04	9.97
Rreb1	ENSMUST00000124268	NR_033615	993.478	-2.53108	1.47278e-88	993.478	-2.72968	4.95088e-103	993.478	-2.56344	4.6619e-91	993.478	-0.198598	0.156416	993.478	-0.0323595	0.850766	993.478	0.166238	0.310743	1.48	1.51	1.3	8.66	9.04	8.91	11.08	10.11	7.99	7.67	9.6	9.24
Jak2	ENSMUST00000065796	NM_008413	945.942	-1.20485	3.02772e-40	945.942	-1.20445	6.67662e-40	945.942	-2.49695	2.22751e-184	945.942	0.000400555	0.998264	945.942	-1.2921	4.07654e-58	945.942	-1.2925	2.6612e-56	3.77	4.41	3.95	9.04	9.82	10.14	9.22	9.75	8.68	22.44	24.35	22.58
Znrf3	ENSMUST00000109867	NM_001080924	779.261	-1.10886	6.77963e-28	779.261	-0.872249	1.58092e-17	779.261	-0.18794	0.108796	779.261	0.236615	0.0331806	779.261	0.920924	4.93724e-20	779.261	0.68431	9.13955e-11	4.08	4.43	4.78	10.42	10.18	8.61	8.7	7.59	7.68	4.86	5.22	5.11
Lhfpl2	ENSMUST00000054274,ENSMUST00000121618,	NM_172589	545.467	-1.73036	1.72719e-33	545.467	-1.42208	8.79751e-23	545.467	-1.71232	3.36877e-33	545.467	0.308275	0.0484829	545.467	0.0180348	0.930408	545.467	-0.29024	0.0948335	2.84	2.84	3.2	11.44	11.29	7.99	8.25	8.49	7.13	8.97	9.94	10.85
Aldh5a1	ENSMUST00000037615	NM_172532	725.176	-1.12525	1.35608e-34	725.176	-1.13087	7.25727e-35	725.176	-0.538956	1.72762e-08	725.176	-0.00561493	0.966415	725.176	0.586295	9.72665e-11	725.176	0.59191	2.63533e-10	4.13	5	4.62	9.88	10.36	10.67	9.86	10.85	9	6.68	6.73	6.53
Pdgfa	ENSMUST00000076095,ENSMUST00000046901,	NM_008808	186.305	-1.53627	5.44785e-10	186.305	-1.63176	1.62081e-11	186.305	-2.87573	4.00799e-35	186.305	-0.095496	0.760863	186.305	-1.33946	2.19036e-09	186.305	-1.24397	9.63846e-08	3.73	2.88	3.53	15.49	9.38	7.53	11.52	11.76	10.52	25.19	27.35	32.97
Plcb4	n/a	NM_001355153	838.31	-1.08673	4.83973e-18	838.31	-1.0932	1.48179e-18	838.31	-1.18661	6.94307e-22	838.31	-0.00647105	0.972645	838.31	-0.0998795	0.51931	838.31	-0.0934085	0.626011	4.69	5.22	4.95	9.68	12.93	10.06	10.88	9.9	10.81	10.62	12.75	10.82
Mllt6	ENSMUST00000044730	NM_139311	1017.26	-1.50996	2.995e-20	1017.26	-1.42905	1.45767e-18	1017.26	-1.08101	5.19564e-11	1017.26	0.0809081	0.711717	1017.26	0.428954	0.0142065	1017.26	0.348045	0.0833027	2.79	4.35	4.37	11.42	13.74	9.23	11.6	9.41	10.26	8.09	8.49	8.13
Lxn	ENSMUST00000058981	NM_016753	121.84	-1.65646	3.12322e-17	121.84	-1.50776	2.0288e-14	121.84	-1.19392	2.34906e-09	121.84	0.148691	0.513998	121.84	0.462531	0.0164059	121.84	0.31384	0.18283	3.75	3.11	3.06	10.11	11.52	12.84	9.04	11.21	8.96	8	7.07	8.68
Cask	ENSMUST00000115438	NM_001284504	1242.14	-1.19017	4.82363e-41	1242.14	-0.999913	5.13573e-29	1242.14	-0.939075	6.5824e-26	1242.14	0.190258	0.0542943	1242.14	0.251096	0.00734864	1242.14	0.0608386	0.667981	5.22	4.85	4.83	11.73	12.24	11.09	10.07	10.37	9.09	10.05	9.96	8.67
Dgkk	ENSMUST00000145302	NM_177914	910.354	-2.09144	6.45971e-23	910.354	-2.304	4.2219e-28	910.354	-0.987205	6.62949e-06	910.354	-0.21256	0.420195	910.354	1.10424	2.7267e-07	910.354	1.3168	1.78017e-09	2.88	1.9	2.62	8.85	12.48	13.81	14.56	11.73	13.09	3.97	4.3	6.99
Tap1	ENSMUST00000170086	NM_001161730	492.313	-1.01351	1.50594e-22	492.313	-1.12963	4.55285e-28	492.313	-0.569734	1.06997e-07	492.313	-0.116121	0.339804	492.313	0.443774	1.73536e-05	492.313	0.559895	1.15807e-07	6.22	6.05	6.58	12.87	12.43	13.95	12.77	13.54	14.54	9.6	9.7	8.59
Fam53b	n/a	NM_001347630	824.756	-1.47158	9.35888e-56	824.756	-1.61655	3.06164e-67	824.756	-0.628411	1.63917e-10	824.756	-0.14497	0.169656	824.756	0.843166	2.72223e-20	824.756	0.988137	7.72619e-27	4.63	4.5	4.96	12.67	13.83	13.83	14.55	13.96	14.41	7.72	7.63	6.44
Susd4	n/a	NM_001356463	489.427	-1.21717	6.07011e-29	489.427	-1.33703	5.33165e-35	489.427	0.0288131	0.856259	489.427	-0.119856	0.351395	489.427	1.24599	1.64316e-30	489.427	1.36584	1.0381e-35	5.6	6.5	5.8	14.23	15.57	12.95	14.63	16.35	13.7	5.64	6.06	5.68
Cdc42ep5	ENSMUST00000076831	NM_021454	140.125	-1.07543	3.98835e-07	140.125	-0.901653	1.94336e-05	140.125	-0.835793	7.85926e-05	140.125	0.173778	0.491874	140.125	0.239639	0.309986	140.125	0.0658604	0.858022	6.81	8.15	6.77	16.33	15.1	17.41	11.81	18.4	10.43	13.66	13.6	12.38
Tdrd5	ENSMUST00000121146	NM_001134741	640.13	-2.25975	2.08562e-25	640.13	-2.41679	2.20707e-29	640.13	-1.6215	1.18513e-13	640.13	-0.157048	0.571409	640.13	0.638246	0.00504194	640.13	0.795294	0.000789971	2.3	3.61	3.39	10.81	21.84	17.44	17.58	22.06	14.8	10.52	9.82	10.37
Ccne2	ENSMUST00000029866	NM_001282943	731.914	-1.19279	7.02904e-22	731.914	-1.48355	4.69084e-34	731.914	-1.19553	2.08667e-22	731.914	-0.290761	0.0288406	731.914	-0.00273695	0.988665	731.914	0.288024	0.0468159	7.49	7.11	6.96	14.34	19.31	17.71	19.03	21.23	20.12	15.11	18.32	16.54
Tapbp	ENSMUST00000025161	NM_009318	507.975	-1.77525	1.55295e-17	507.975	-1.93095	4.8439e-21	507.975	-0.366539	0.121459	507.975	-0.155696	0.555434	507.975	1.40872	9.9832e-12	507.975	1.56441	1.02905e-13	4.69	4.85	4.51	11.94	24.12	16.53	18.5	22.98	15.03	5.81	6.31	6.18
Tasp1	ENSMUST00000046656	NR_110350	405.945	-1.23375	2.3808e-12	405.945	-0.975267	2.90335e-08	405.945	-0.0138837	0.960194	405.945	0.258486	0.202462	405.945	1.21987	2.19024e-12	405.945	0.961383	1.53486e-07	7.85	7.47	6.44	13.68	20.01	20.88	13.83	16.39	13.12	7.89	8.1	6.08
Frem2	ENSMUST00000091137	NM_172862	3022.81	-1.00662	0.00201634	3022.81	-0.833562	0.00824378	3022.81	-0.927849	0.00321975	3022.81	0.173054	0.664909	3022.81	0.0787671	0.855185	3022.81	-0.094287	0.865521	11.67	6.29	6.4	22.27	18.4	14.31	19.32	15.62	11.35	15.69	19.82	14.92
Usp11	ENSMUST00000033383	NM_145628	815.754	-1.11973	2.55053e-19	815.754	-0.829262	4.04268e-11	815.754	-1.13091	3.8538e-20	815.754	0.290463	0.0331509	815.754	-0.0111858	0.951096	815.754	-0.301649	0.0407589	7.22	9.89	7.45	18.19	20.16	16.85	13.75	16.17	13.33	18.2	18.94	17.13
Arid3a	ENSMUST00000019708	NM_001288625	1150.52	-1.13825	4.20622e-39	1150.52	-1.14146	2.43263e-39	1150.52	0.0221228	0.859935	1150.52	-0.00321114	0.980541	1150.52	1.16037	7.72228e-41	1150.52	1.16358	4.16105e-40	8.72	7.75	8.47	19.25	17.27	20.15	18.11	18.53	18.07	8.08	7.55	8.8
Ints6l	ENSMUST00000134138,	NM_172779	743.829	-1.64019	1.50593e-24	743.829	-1.43198	3.93529e-19	743.829	-0.46969	0.00678875	743.829	0.208214	0.277808	743.829	1.1705	2.51463e-13	743.829	0.96229	8.49671e-09	4.71	5.76	6.98	14.67	20.14	22.54	14.84	15.4	17.13	7.3	8.67	8.18
Rgs12	ENSMUST00000128161,ENSMUST00000030984,	NM_173402	909.167	-1.0695	2.54564e-25	909.167	-1.00907	8.68556e-23	909.167	-0.0535349	0.697548	909.167	0.0604308	0.653811	909.167	1.01597	2.78445e-23	909.167	0.955538	5.89018e-20	6.39	8	7.36	18	20.06	19.43	19.51	20.61	16.09	8.65	7.48	8.64
Nkd1	ENSMUST00000034086	NM_027280	820.598	-3.55085	7.90136e-70	820.598	-3.18504	3.48078e-56	820.598	-2.89527	1.81836e-46	820.598	0.365806	0.100895	820.598	0.655574	0.00137236	820.598	0.289768	0.274242	1.43	1.35	1.48	27.17	18.82	12.45	14.58	13.95	14.75	12.21	12.27	11.06
Mcc	ENSMUST00000164666	NM_001085374	1459.47	-4.3132	1.37373e-153	1459.47	-3.7638	3.18009e-116	1459.47	-3.62484	6.33698e-108	1459.47	0.549404	0.000756844	1459.47	0.688364	1.37165e-05	1459.47	0.138961	0.550829	0.73	0.91	0.99	24.46	20.27	14.45	14.18	12.35	12.05	12.05	11.59	11.77
Slc43a1	ENSMUST00000111624	NM_024497	603.406	-1.13393	8.60994e-12	603.406	-1.25613	1.04298e-14	603.406	-0.0849646	0.69309	603.406	-0.1222	0.558964	603.406	1.04897	1.6272e-10	603.406	1.17116	2.43535e-12	9.32	8.52	9.97	17.91	19.05	26.83	22.9	18.63	24.77	10.76	9.32	9.35
Irf1	ENSMUST00000108922	NM_001159393	443.438	-1.61679	2.19059e-10	443.438	-1.52942	1.00139e-09	443.438	-0.297428	0.317545	443.438	0.0873761	0.798058	443.438	1.31937	1.79878e-07	443.438	1.23199	3.26871e-06	5.96	5.88	6.79	11.93	31.42	20.49	19.72	23.27	14.32	7.79	8.14	7.16
Ndrg3	ENSMUST00000072298	NM_013865	655.393	-1.35224	4.05014e-18	655.393	-1.3963	1.22575e-19	655.393	-0.398462	0.0186017	655.393	-0.0440632	0.836242	655.393	0.953775	8.24793e-10	655.393	0.997838	3.99156e-10	9.61	6.9	8.2	17.43	24.02	25.32	21.41	24.25	20.1	10.72	10.57	11.49
Ric1	ENSMUST00000160221,ENSMUST00000043610,	NM_001081319	1701.66	-1.22869	1.16925e-48	1701.66	-1.18457	3.03296e-45	1701.66	-0.501604	8.7919e-09	1701.66	0.0441236	0.694599	1701.66	0.727085	3.5465e-18	1701.66	0.682961	1.66716e-15	9.36	9	9.65	22.42	20.88	24.32	22.65	19.74	20.54	12.51	13.79	13.29
Nt5e	ENSMUST00000034992	NM_011851	815.868	-3.18136	1.40603e-77	815.868	-3.14286	1.12544e-75	815.868	-2.22552	7.2322e-38	815.868	0.0384951	0.868941	815.868	0.955837	8.95189e-09	815.868	0.917342	1.08971e-07	2.7	2.05	1.91	23.27	23.7	20.82	22.2	26.02	15.23	10.94	10.6	11.83
Wnt6	ENSMUST00000006716	NM_009526	452.517	-6.66482	1.14471e-108	452.517	-7.16178	1.17169e-125	452.517	-4.03566	9.26459e-39	452.517	-0.496965	0.00564951	452.517	2.62916	3.77994e-50	452.517	3.12612	1.89117e-70	0.03	0	0.08	29.12	19.11	19.72	32.57	30.54	30.21	3.62	2.88	3.58
Adam10	ENSMUST00000067880	NM_007399	1459.71	-1.07233	3.4066e-28	1459.71	-0.949398	2.06343e-22	1459.71	-0.698711	1.41981e-12	1459.71	0.122931	0.297304	1459.71	0.373618	0.0002086	1459.71	0.250687	0.0306344	12.03	10.06	13.02	26.62	25.39	23.72	23.05	22.43	21.42	17.72	19.08	20.11
Lrp8	ENSMUST00000143601,ENSMUST00000106731,	NM_001080926	1981.32	-1.98954	5.10695e-34	1981.32	-1.93905	1.11015e-32	1981.32	-1.02954	7.38125e-10	1981.32	0.0504813	0.825756	1981.32	0.959992	7.9181e-09	1981.32	0.909511	1.43265e-07	4.81	5.89	7.15	17.87	27.52	30.36	22.51	24.21	23.54	11.35	12.74	12.94
Tpd52l1	ENSMUST00000000305,	NM_009413	286.51	-2.0078	1.11658e-26	286.51	-1.72094	7.36738e-20	286.51	-0.973634	6.78895e-07	286.51	0.28686	0.175991	286.51	1.03416	1.96737e-08	286.51	0.747303	0.000196014	5.71	5.59	6.45	19.16	28.63	29.95	19.77	18.42	22.01	11.56	10.07	14.01
B4galt5	ENSMUST00000109221	NM_019835	1454.8	-1.7221	6.62744e-48	1454.8	-2.00577	3.22068e-65	1454.8	-0.52019	3.58204e-05	1454.8	-0.283671	0.0293975	1454.8	1.20191	2.17879e-24	1454.8	1.48558	2.71233e-36	8.24	9.27	8.48	34.21	29.39	25.49	38.82	35.12	30.86	13.5	11.45	12.37
Skap2	ENSMUST00000078214,	NM_018773	486.805	-1.52563	1.89144e-32	486.805	-1.19773	3.9182e-20	486.805	-0.795983	2.27084e-09	486.805	0.327898	0.0168562	486.805	0.729645	9.25331e-09	486.805	0.401746	0.00585748	11.02	8.45	10.53	32.84	26.81	30.28	21.49	25.38	21.55	16.81	17.36	18.17
Ebp	ENSMUST00000033509	NM_007898	579.077	-1.90434	3.01385e-66	579.077	-2.05343	6.13835e-77	579.077	-1.29657	2.8516e-30	579.077	-0.149094	0.222503	579.077	0.607773	7.96894e-09	579.077	0.756867	1.37422e-12	7.49	7	8.74	30.43	29.19	30.42	29	34.26	32.61	18.56	17.75	20.86
Tcea3	ENSMUST00000102533	NM_011542	370.927	-2.65884	1.53875e-80	370.927	-2.73558	6.59241e-85	370.927	-1.74019	2.24389e-33	370.927	-0.0767364	0.627657	370.927	0.918649	8.53081e-14	370.927	0.995386	2.1332e-15	4.29	4.6	5.2	31.29	32.05	31.35	34.75	34.66	25.79	16.09	15.47	16.58
Man2a1	ENSMUST00000086723	NM_008549	2643.44	-1.23859	6.28075e-31	2643.44	-1.18365	1.36582e-28	2643.44	-1.14894	4.9501e-27	2643.44	0.0549388	0.70492	2643.44	0.0896518	0.509071	2643.44	0.034713	0.860734	13.38	12.74	14.06	32.03	29.76	36.25	34.03	28.42	28.11	27.05	29.1	33.47
Echdc2	ENSMUST00000052999,ENSMUST00000133049,	NM_001254754	531.253	-1.09285	3.26903e-15	531.253	-1.35241	1.92245e-23	531.253	-0.920656	2.63395e-11	531.253	-0.259557	0.0874017	531.253	0.172195	0.279678	531.253	0.431752	0.00446123	15.17	14.5	14.75	29.72	33.97	35.03	34.6	41.06	37.43	24.42	25.85	34.4
Cdx1	ENSMUST00000025521	NM_009880	444.487	-6.94636	4.39382e-103	444.487	-6.67217	5.23178e-95	444.487	-5.02431	1.93019e-53	444.487	0.274191	0.298052	444.487	1.92205	1.4623e-18	444.487	1.64786	2.66765e-13	0	0	0	36.14	21.76	43.01	28.04	25.54	25.52	9.55	6.23	8.26
Tcn2	ENSMUST00000109990	NM_001130459	818.603	-1.28023	4.58378e-10	818.603	-1.27177	2.62839e-10	818.603	-0.911567	9.44427e-06	818.603	0.00845631	0.977902	818.603	0.368664	0.101585	818.603	0.360207	0.160756	12.08	13.63	13.39	29.91	34.47	36.97	27.49	34.7	34.38	19.93	18.7	36.82
Crot	ENSMUST00000003720	NM_023733	1154.04	-1.13475	2.627e-19	1154.04	-1.18713	1.89562e-21	1154.04	-0.474575	0.000324285	1154.04	-0.0523821	0.759383	1154.04	0.660175	2.17548e-07	1154.04	0.712558	5.56139e-08	14.93	15.91	14.51	30.02	39.85	33.39	34.19	40	28.61	19.77	21.44	21.87
Slc29a1	ENSMUST00000051574	NM_001199116	961.45	-1.96165	3.14961e-39	961.45	-2.1665	4.1745e-48	961.45	-2.21505	1.97447e-50	961.45	-0.204845	0.243317	961.45	-0.253401	0.127298	961.45	-0.0485555	0.856911	8.41	7.87	9.52	42.88	35.54	27.5	38.93	42.27	36.5	41.58	35.95	45.69
Epha2	ENSMUST00000006614	NM_010139	1504.59	-2.52667	5.20726e-81	1504.59	-2.41691	4.68515e-74	1504.59	-1.88783	3.04556e-45	1504.59	0.109762	0.514074	1504.59	0.638841	1.95878e-06	1504.59	0.529079	0.000242154	6.09	5.22	6.19	39.99	35.56	31.27	34.51	31.5	29.13	23.98	17.95	24.43
Ppic	ENSMUST00000025419	NM_008908	525.031	-1.40999	2.34544e-33	525.031	-1.27742	2.21635e-27	525.031	-0.932787	5.77641e-15	525.031	0.132563	0.340252	525.031	0.4772	4.59471e-05	525.031	0.344638	0.00911524	12.77	15.99	13.79	35.41	41.01	41.29	30.3	35.64	36.45	26.63	28.12	26.69
Mfge8	ENSMUST00000032825	NM_008594	1013.82	-1.22118	1.15256e-13	1013.82	-1.24842	1.23916e-14	1013.82	-1.01062	6.59098e-10	1013.82	-0.0272408	0.907362	1013.82	0.210562	0.271623	1013.82	0.237803	0.277475	16.13	17.01	16.27	43.8	33.23	43.34	37.88	38.35	40.61	28.38	27.66	43.93
Spred1	ENSMUST00000028829	NM_033524	3695.23	-1.25422	6.8201e-53	3695.23	-1.04394	8.30816e-37	3695.23	-1.64632	1.24347e-91	3695.23	0.210281	0.020919	3695.23	-0.392096	3.03385e-06	3695.23	-0.602376	8.53298e-13	16.98	15.43	17.51	40.14	44.25	37.88	35.14	33.99	32.35	49.34	50.92	56.3
Hadhb	ENSMUST00000114786	NM_001289798	1036.63	-1.24628	3.86817e-13	1036.63	-1.44279	8.48756e-18	1036.63	-0.237979	0.228589	1036.63	-0.196509	0.341512	1036.63	1.0083	3.59597e-09	1036.63	1.20481	3.66112e-12	17.12	17.3	19.57	31.37	44.01	59.64	49.15	49.81	49.45	20.51	23.04	19.99
Lgalsl	ENSMUST00000047028	NM_173752	1575.99	-1.97038	3.35932e-128	1575.99	-1.51747	1.16991e-74	1575.99	-0.528321	1.45132e-09	1575.99	0.452905	3.79024e-08	1575.99	1.44206	4.55451e-72	1575.99	0.989151	6.04259e-33	10.98	12.37	11.61	44.64	44.66	52.44	33.9	32.28	32.85	16.61	16.1	17.59
Tmem185a	ENSMUST00000101506,	NM_001033328	1110.16	-1.87381	4.42438e-31	1110.16	-1.7554	1.19729e-27	1110.16	-0.0363442	0.873756	1110.16	0.118411	0.572958	1110.16	1.83746	3.64867e-30	1110.16	1.71905	7.88764e-26	12.49	11.72	12.34	33.93	55.43	53.75	40.5	49.14	36.08	12.6	13.17	11.47
Alox15	ENSMUST00000019068	NM_009660	1071.36	-3.89779	5.25489e-48	1071.36	-3.95264	1.2026e-49	1071.36	-2.08835	2.09999e-14	1071.36	-0.0548473	0.885337	1071.36	1.80944	1.45461e-11	1071.36	1.86428	1.02031e-11	2.89	2	2.41	29.02	62.82	57.81	47.84	56.13	45.66	13.68	10.83	12.46
Lamp2	ENSMUST00000074913	NM_001290485	2370.84	-1.078	1.84976e-42	2370.84	-1.04572	4.54891e-40	2370.84	-0.866852	7.12895e-28	2370.84	0.0322877	0.76736	2370.84	0.211151	0.0131452	2370.84	0.178863	0.065266	25.22	26.18	27.03	57.2	53.75	57.61	48.2	56.53	52.41	47.2	49.58	44.56
Plekhf2	ENSMUST00000054776	NM_175175	2819.49	-1.16557	6.54189e-16	2819.49	-1.38522	1.21074e-22	2819.49	-0.843241	5.51804e-09	2819.49	-0.21965	0.194167	2819.49	0.322328	0.0405375	2819.49	0.541978	0.000606086	31.16	33.68	29.64	52.51	85.48	83.03	84.23	86.91	76.64	57.03	54.76	59.18
Epop	ENSMUST00000052281	NM_175332	2137.65	-1.10159	9.4575e-12	2137.65	-1.08169	9.67362e-12	2137.65	-0.78822	1.11989e-06	2137.65	0.0199014	0.931619	2137.65	0.313368	0.0773942	2137.65	0.293466	0.148419	34.08	31.47	34.65	94.88	62.99	66.41	70.55	68.87	73	56.39	46.84	71.6
Axin2	ENSMUST00000052915	NM_015732	3092.46	-3.54369	1.8266e-120	3092.46	-3.03407	4.09481e-88	3092.46	-2.99091	1.1553e-85	3092.46	0.509617	0.00171727	3092.46	0.552778	0.000527045	3092.46	0.0431616	0.881043	5.32	5.35	6.96	90.63	55.98	78.38	52.46	44.37	53.56	51.39	45.61	50.91
Ccnd2	ENSMUST00000000188,	NM_009829	5304.4	-3.85432	0	5304.4	-3.69294	0	5304.4	-3.98102	0	5304.4	0.161375	0.0448397	5304.4	-0.126705	0.11913	5304.4	-0.28808	0.000247365	4.58	5.1	5.31	76.92	71.46	77.11	66.85	63.68	63.2	72.71	84.4	82.91
Rai14	ENSMUST00000090339,ENSMUST00000169385,	NM_030690	5227.89	-1.35903	7.28564e-58	5227.89	-1.50576	3.58289e-71	5227.89	-1.49256	4.35957e-70	5227.89	-0.146728	0.141335	5227.89	-0.133534	0.177936	5227.89	0.0131942	0.938429	28.13	27.75	30.72	82.16	67.47	79.22	85.38	75.67	82.4	82.29	78.21	84.28
Sp5	ENSMUST00000100043	NM_022435	1459.25	-8.14833	5.04947e-169	1459.25	-7.77895	6.68077e-154	1459.25	-6.55985	4.75936e-109	1459.25	0.369383	0.117243	1459.25	1.58848	8.29723e-15	1459.25	1.2191	1.23862e-08	0.03	0.03	0.04	112.62	60.24	95.1	64.73	56.43	75.39	30.42	21.08	30.81
Rtl8c	ENSMUST00000063384	NM_028375	523.747	-4.90176	1.52752e-131	523.747	-4.2297	4.52625e-97	523.747	-1.49214	9.00336e-12	523.747	0.672063	0.000138558	523.747	3.40962	8.75063e-83	523.747	2.73756	2.91994e-52	2.5	2.83	2.57	108.3	108.77	76.71	51.16	68.99	53.72	9.53	8.76	6.27
Igfbp3	ENSMUST00000020702	NM_008343	3244.57	-2.97117	1.33648e-32	3244.57	-3.1609	3.44418e-37	3244.57	-0.574476	0.0375515	3244.57	-0.189731	0.562628	3244.57	2.39669	1.00799e-21	3244.57	2.58642	1.51686e-24	14.45	16.97	13.91	100.88	190.29	141.74	157.78	176.56	144.56	20.57	18	31.1
Fst	ENSMUST00000022287	NM_008046	6296.81	-6.4965	0	6296.81	-6.0101	0	6296.81	-4.32469	1.65438e-237	6296.81	0.486403	6.48935e-05	6296.81	2.17181	1.63791e-80	6296.81	1.68541	4.85993e-48	4.1	2.4	2.68	310.51	334.45	324.92	214.02	208.88	235.72	72.9	67.48	63.09
T	ENSMUST00000074667	NM_009309	7069.73	-8.89573	4.6196e-257	7069.73	-9.09275	2.08977e-268	7069.73	-6.76333	7.57743e-148	7069.73	-0.197013	0.489135	7069.73	2.1324	5.27375e-22	7069.73	2.32942	1.78715e-25	0.36	0.28	0.24	260.64	418.07	496.54	424.9	431.16	444.93	77.74	71.79	89.62
Cluster 4
geneID	ENSEMBL	REFSEQ	D3_WT_FGFvsD3_WT_CHIR_FGF.baseMean	D3_WT_FGFvsD3_WT_CHIR_FGF.log2FoldChange	D3_WT_FGFvsD3_WT_CHIR_FGF.padj	D3_WT_FGFvsD3_SOX2_CHIR_FGF.baseMean	D3_WT_FGFvsD3_SOX2_CHIR_FGF.log2FoldChange	D3_WT_FGFvsD3_SOX2_CHIR_FGF.padj	D3_WT_FGFvsD3_SOX2_CHIR_FGF_DOX.baseMean	D3_WT_FGFvsD3_SOX2_CHIR_FGF_DOX.log2FoldChange	D3_WT_FGFvsD3_SOX2_CHIR_FGF_DOX.padj	D3_WT_CHIR_FGFvsD3_SOX2_CHIR_FGF.baseMean	D3_WT_CHIR_FGFvsD3_SOX2_CHIR_FGF.log2FoldChange	D3_WT_CHIR_FGFvsD3_SOX2_CHIR_FGF.padj	D3_WT_CHIR_FGFvsD3_SOX2_CHIR_FGF_DOX.baseMean	D3_WT_CHIR_FGFvsD3_SOX2_CHIR_FGF_DOX.log2FoldChange	D3_WT_CHIR_FGFvsD3_SOX2_CHIR_FGF_DOX.padj	D3_SOX2_CHIR_FGFvsD3_SOX2_CHIR_FGF_DOX.baseMean	D3_SOX2_CHIR_FGFvsD3_SOX2_CHIR_FGF_DOX.log2FoldChange	D3_SOX2_CHIR_FGFvsD3_SOX2_CHIR_FGF_DOX.padj	D3_WT_FGF_R1.FPKM	D3_WT_FGF_R2.FPKM	D3_WT_FGF_R3.FPKM	D3_WT_CHIR_FGF_R1.FPKM	D3_WT_CHIR_FGF_R2.FPKM	D3_WT_CHIR_FGF_R3.FPKM	D3_SOX2_CHIR_FGF_R1.FPKM	D3_SOX2_CHIR_FGF_R2.FPKM	D3_SOX2_CHIR_FGF_R3.FPKM	D3_SOX2_CHIR_FGF_DOX_R1.FPKM	D3_SOX2_CHIR_FGF_DOX_R2.FPKM	D3_SOX2_CHIR_FGF_DOX_R3.FPKM
Letmd1	n/a	NM_001357982	239.314	-1.28049	3.54314e-14	239.314	-2.03107	1.82788e-36	239.314	-2.13971	3.82365e-41	239.314	-0.750578	1.03463e-06	239.314	-0.859218	8.2618e-09	239.314	-0.108639	0.630118	1.86	2.12	1.92	5.08	4.76	5.38	7.78	8.14	9.14	8.54	7.89	10.71
Ttc39b	ENSMUST00000102823,ENSMUST00000048274,	NM_027238	766.09	-1.15332	1.46456e-18	766.09	-1.6767	1.91868e-39	766.09	-1.36411	2.34162e-26	766.09	-0.523378	7.10413e-05	766.09	-0.210787	0.145251	766.09	0.312591	0.0381577	2.02	2.58	2.33	5.25	5.26	5.49	8.38	8.02	5.8	5.75	6.29	6.04
Plagl1	ENSMUST00000121325,ENSMUST00000121646,ENSMUST00000121325,ENSMUST00000121646,	NM_009538	538.53	-1.65537	3.25862e-22	538.53	-2.04659	2.94674e-34	538.53	-2.73931	5.87681e-62	538.53	-0.391219	0.0294104	538.53	-1.08393	1.48214e-11	538.53	-0.692713	5.98253e-05	1.35	1.4	2.07	5.01	5.29	5.77	7.3	5.76	7.33	10.27	13.4	10.16
Ccno	ENSMUST00000038404	NM_001081062	200.388	-2.37812	1.46183e-08	200.388	-3.99244	2.04112e-23	200.388	-0.855994	0.0577673	200.388	-1.61433	0.000105569	200.388	1.52212	0.000297769	200.388	3.13645	1.68695e-14	0.43	0.78	0.31	3.24	5.13	8.09	20.26	12.53	29.03	1.22	0.77	1.91
Mkx	ENSMUST00000079788	NM_177595	300.003	-2.65266	4.02074e-42	300.003	-3.73371	1.12873e-85	300.003	-2.7897	3.78461e-47	300.003	-1.08105	4.51455e-11	300.003	-0.137044	0.512816	300.003	0.944009	2.15431e-08	0.64	0.87	0.78	4.19	6.62	5.7	11.35	10.95	11.77	6.32	5.82	5.46
Dusp2	ENSMUST00000028846	NM_010090	100.411	-1.83404	1.73669e-06	100.411	-2.49141	9.55085e-12	100.411	0.287588	0.542737	100.411	-0.657379	0.109937	100.411	2.12162	1.47396e-08	100.411	2.779	1.56739e-13	1.16	1.1	1.12	3.47	3.82	9.57	8.32	5.69	13.17	0.79	0.44	1.33
Has2	ENSMUST00000050544	NM_008216	342.115	-1.76613	2.53431e-21	342.115	-2.29359	2.53508e-36	342.115	-1.44329	1.08164e-14	342.115	-0.527463	0.00530531	342.115	0.322834	0.107684	342.115	0.850297	6.17226e-06	1.32	1.92	1.48	4.95	6.68	5.73	8.67	7.38	8.28	4.77	5.18	3.43
Slc16a10	ENSMUST00000092566	NM_028247	533.68	-1.15967	2.59135e-09	533.68	-2.41339	2.84603e-39	533.68	-0.267118	0.230179	533.68	-1.25372	1.37516e-11	533.68	0.892555	3.79179e-06	533.68	2.14627	6.24859e-31	2.15	2.83	2.89	4.29	6.11	7.1	14.88	11.8	14.46	2.95	2.39	3.67
Emp3	ENSMUST00000038876	NM_010129	50.0854	-1.13381	0.000964265	50.0854	-1.5379	1.54818e-06	50.0854	-1.14115	0.000531234	50.0854	-0.404092	0.265216	50.0854	-0.00733717	0.98774	50.0854	0.396755	0.340576	1.49	2.55	2.85	4.88	5.15	7.6	7.5	7.46	7.47	5.47	3.52	7.75
Svop	ENSMUST00000058472,ENSMUST00000140151,	NM_026805	299.968	-1.38877	1.22891e-12	299.968	-1.76539	1.40703e-20	299.968	-1.75352	1.99491e-20	299.968	-0.376617	0.0705098	299.968	-0.364744	0.0745923	299.968	0.0118728	0.97365	2.52	2.08	1.88	7.88	4.67	5.67	7.43	7.56	8.13	8.55	7.54	7.11
Bmp7	ENSMUST00000009143,ENSMUST00000137247,	NM_007557	489.221	-1.75343	2.88054e-29	489.221	-2.85041	1.01692e-79	489.221	-2.78586	1.57272e-76	489.221	-1.09698	6.19354e-15	489.221	-1.03243	1.54024e-13	489.221	0.0645506	0.785031	1.48	2.03	1.6	5.24	5.61	7.81	13.1	12.86	12.47	12.76	12.2	12.25
Mpc1	ENSMUST00000155364	NM_018819	115.367	-1.02718	6.36009e-05	115.367	-2.49113	1.4243e-27	115.367	-1.98327	1.28558e-17	115.367	-1.46395	1.62131e-11	115.367	-0.956085	1.86797e-05	115.367	0.507861	0.0405128	2.68	2.23	3.55	4.9	6.38	7.77	16.42	16.73	18.49	9.95	11.97	14.38
Apcdd1	ENSMUST00000096554	NM_133237	299.823	-1.27042	7.76735e-08	299.823	-2.13462	1.59711e-21	299.823	-1.33884	5.78399e-09	299.823	-0.864198	0.000192233	299.823	-0.0684213	0.827868	299.823	0.795776	0.00120565	2.55	1.98	2.83	6.69	4.89	7.77	11.69	8.16	15.04	6.29	6.04	7.4
Tdgf1	ENSMUST00000035075	NM_011562	288.051	-2.30247	2.37814e-07	288.051	-3.84013	1.35019e-19	288.051	-2.36921	4.83461e-08	288.051	-1.53766	0.000632584	288.051	-0.0667397	0.915712	288.051	1.47092	0.00210968	0.39	0.57	0.39	1.64	10.27	7.74	23.56	27.39	25.01	7.39	8.61	4.27
Wnt3	ENSMUST00000000127	NM_009521	303.64	-3.73624	6.48806e-75	303.64	-4.80226	3.54924e-126	303.64	-2.8311	6.35314e-42	303.64	-1.06601	6.56985e-14	303.64	0.905145	2.57108e-09	303.64	1.97116	9.30361e-42	0.38	0.36	0.51	6.66	7.92	5.64	13.98	14.54	13.02	3.35	3.15	3.94
Tmprss2	ENSMUST00000000395,	NM_015775	304.304	-2.08367	3.02174e-07	304.304	-2.83371	3.65526e-13	304.304	-1.48417	0.000264082	304.304	-0.750042	0.091287	304.304	0.599502	0.184808	304.304	1.34954	0.00203381	0.66	1.21	1.06	3.91	6.25	10.36	10.26	14.24	12.82	2.34	2.82	6.63
Slc5a6	ENSMUST00000114665	NM_177870	346.339	-1.04838	4.73292e-16	346.339	-1.38571	2.8598e-28	346.339	-1.28999	7.09294e-25	346.339	-0.337328	0.00954569	346.339	-0.241608	0.0683916	346.339	0.0957201	0.600326	3.29	3.44	2.98	7.08	6.42	7.6	8.55	8.56	8.48	8.71	7.05	8.4
Pcdh7	ENSMUST00000191837	NM_001122758	444.562	-3.21233	6.58554e-58	444.562	-3.43012	3.00674e-66	444.562	-0.0864529	0.767917	444.562	-0.217788	0.344755	444.562	3.12587	9.78425e-56	444.562	3.34366	3.83282e-63	0.67	0.71	0.67	5.68	6.48	8.99	8.06	6.2	10.59	0.54	0.64	0.71
Sh3pxd2a	ENSMUST00000081619,	NM_008018	1221.37	-1.0027	1.13744e-10	1221.37	-1.60263	8.01999e-27	1221.37	-0.887719	7.44929e-09	1221.37	-0.599926	0.000138626	1221.37	0.114981	0.552432	1221.37	0.714907	8.76039e-06	3.77	3.08	3.63	5.77	7.03	9.13	12.24	9.51	10.5	6.56	6.48	6.6
Nodal	ENSMUST00000049339	NM_013611	408.982	-3.07496	4.80099e-16	408.982	-4.96459	1.45882e-41	408.982	-3.06558	2.53059e-16	408.982	-1.88963	3.94184e-07	408.982	0.00937806	0.986808	408.982	1.89901	7.38311e-07	0.41	0.63	0.16	4.39	11.49	7.36	34.73	43.62	26.57	9.34	7.37	5.67
Zfpm1	ENSMUST00000054052	NM_009569	488.801	-1.17177	0.00429489	488.801	-1.94923	2.23837e-07	488.801	-0.803809	0.0486781	488.801	-0.777461	0.0642904	488.801	0.367961	0.424798	488.801	1.14542	0.00746905	2.3	3.03	2.86	4.1	5.47	13.68	12.67	10.69	19.38	4.94	4.74	6.78
Plekhg3	ENSMUST00000075249,	NM_153804	618.738	-1.03691	2.40741e-17	618.738	-1.62214	9.45508e-43	618.738	-0.946687	6.45841e-15	618.738	-0.585237	1.00614e-06	618.738	0.0902188	0.549182	618.738	0.675456	2.74087e-08	3.25	3.93	4.19	8.41	8.16	7.32	11.49	12.7	10.59	6.62	7.03	8.3
Tex15	ENSMUST00000124496,ENSMUST00000009772,	NM_031374	1388.44	-2.05913	1.30402e-16	1388.44	-3.37757	2.66867e-44	1388.44	-2.0949	1.54123e-17	1388.44	-1.31844	1.35858e-07	1388.44	-0.0357653	0.921523	1388.44	1.28268	6.6828e-07	1.62	1.57	2	8.87	10.73	5.27	20.36	22.38	21.23	6.43	9.54	8.99
Vgll4	n/a	NM_001356371	303.322	-1.06496	5.49317e-12	303.322	-1.42613	1.4213e-21	303.322	-0.363413	0.0309956	303.322	-0.361171	0.0240012	303.322	0.701548	4.42251e-06	303.322	1.06272	2.80891e-12	4.01	3.77	3.59	8.09	7.49	9.38	10.01	10.03	10.9	4.62	4.2	6.04
St3gal6	n/a	NM_001357433	245.739	-2.2967	3.15005e-19	245.739	-2.87807	1.6771e-30	245.739	-1.16099	1.28608e-05	245.739	-0.581371	0.0302082	245.739	1.13572	7.35779e-06	245.739	1.71709	1.00145e-11	1.48	1.41	1.36	5.59	8.21	11.24	11.77	12.51	12.83	2.68	2.91	5.16
Efna3	ENSMUST00000029673	NM_010108	203.718	-1.38736	1.04132e-07	203.718	-2.90525	5.29263e-33	203.718	-1.79034	7.12893e-13	203.718	-1.51789	1.74181e-10	203.718	-0.40298	0.138263	203.718	1.11491	7.29998e-06	2.92	2.71	2.88	7.35	6.12	11.93	23.11	21.54	28.74	9.42	9.11	14.25
Hotairm1	ENSMUST00000159006	NR_131181	7.83929	-1.56115	0.00235416	7.83929	-1.99576	3.18989e-05	7.83929	-1.1994	0.0177026	7.83929	-0.434607	0.459628	7.83929	0.361757	0.544704	7.83929	0.796364	0.189556	0.77	0	0	10.37	4.6	10.91	5.4	13.04	18.54	6.25	6.83	3.32
Dennd2c	ENSMUST00000172288,ENSMUST00000174486,	NM_177857	711.788	-1.42182	3.59234e-11	711.788	-2.34694	5.33761e-30	711.788	-1.40156	3.10144e-11	711.788	-0.925114	1.59728e-05	711.788	0.0202644	0.94855	711.788	0.945379	2.05424e-05	2.46	2.96	3.85	5.49	9.01	11.9	16.5	16.2	16.11	7.53	7.9	9.74
Kctd6	ENSMUST00000022272	NM_027782	296.296	-1.29624	2.50568e-18	296.296	-2.31307	5.84986e-61	296.296	-2.09629	2.66264e-50	296.296	-1.01683	2.99906e-15	296.296	-0.800047	6.26662e-10	296.296	0.216786	0.175839	3.29	3.54	4.02	9.38	9.38	8.86	19.14	15.86	19.75	16.04	15.43	17.15
Kdelr3	ENSMUST00000010974	NM_134090	303.309	-1.33663	8.3548e-06	303.309	-2.82623	3.72281e-24	303.309	-2.13544	3.99134e-14	303.309	-1.48961	1.42303e-07	303.309	-0.798815	0.00712983	303.309	0.690794	0.0357672	3.1	2.63	4.23	8.57	6.94	13.47	21.04	28.07	36.47	14.36	12.17	24.99
Dnaaf3	ENSMUST00000094897	NM_001033548	304.031	-1.89872	1.15572e-14	304.031	-2.89291	4.39241e-34	304.031	-0.885256	0.000580387	304.031	-0.994197	4.03977e-05	304.031	1.01346	3.67076e-05	304.031	2.00766	3.97494e-17	2.03	2.46	2.38	5.68	10.53	13.2	17.59	17.03	23.54	4.12	4.59	4.62
Pcdh18	ENSMUST00000035931,	NM_130448	647.096	-1.07552	1.40625e-18	647.096	-1.4335	3.49972e-33	647.096	0.353073	0.00923603	647.096	-0.357983	0.0049213	647.096	1.42859	1.11888e-31	647.096	1.78657	8.15508e-49	5.22	4.07	4.51	10.53	9.13	10.54	12.33	11.58	13.46	3.43	3.8	3.5
Pdgfrl	ENSMUST00000143216,ENSMUST00000034004,	NM_026840	231.394	-2.60255	1.46923e-39	231.394	-3.94634	1.99151e-94	231.394	-1.21248	1.26881e-08	231.394	-1.34379	1.58318e-17	231.394	1.39006	2.42517e-15	231.394	2.73386	2.1828e-59	1.56	1.29	1.58	8.51	11.07	11.33	23.12	28.4	24.64	3.3	3.37	4.29
Dusp9	ENSMUST00000019701	NM_029352	891.753	-1.01469	8.42468e-07	891.753	-3.06889	1.99387e-58	891.753	-2.09702	1.51727e-27	891.753	-2.05419	3.08786e-27	891.753	-1.08233	2.89255e-08	891.753	0.971863	1.34156e-06	4.75	4.79	5.41	9.55	9.7	12.85	44.3	46.74	44.51	18.94	16.88	32.36
Ssbp4	ENSMUST00000049908	NM_133772	320.566	-1.06963	4.70669e-08	320.566	-2.36405	1.34003e-38	320.566	-1.76631	9.76205e-22	320.566	-1.29443	4.43244e-13	320.566	-0.696686	0.000179623	320.566	0.597741	0.00237046	4.16	5.12	5.33	9.59	9.58	13.51	24.63	26.98	26.79	15.94	14.1	21.81
Cabp1	ENSMUST00000112113	NM_001310712	124.244	-2.09087	3.18194e-09	124.244	-2.6617	5.67201e-15	124.244	-0.607868	0.121852	124.244	-0.570832	0.13912	124.244	1.483	2.19386e-05	124.244	2.05383	5.13846e-09	1.65	2.1	2.39	4.57	10.5	18.85	14.46	14.43	21.28	2.98	3.36	3.55
Lgals3	ENSMUST00000142734,	NM_010705	158.572	-2.99599	2.72101e-19	158.572	-3.6103	2.53126e-28	158.572	-0.749742	0.0457643	158.572	-0.61431	0.0840112	158.572	2.24625	4.94614e-12	158.572	2.86056	1.73945e-18	0.98	0.79	1.03	5.48	10.61	17.93	15.93	16.59	19.34	1.53	1.21	2.66
Ppp4r4	ENSMUST00000021631,	NM_028980	931.329	-2.45122	5.0437e-19	931.329	-4.11698	1.79474e-53	931.329	-2.28699	5.21831e-17	931.329	-1.66576	8.73253e-10	931.329	0.164233	0.644988	931.329	1.82999	3.18095e-11	1.34	1.9	1.92	6.73	15.59	12.61	37.67	44.99	35.29	10.05	10.96	8.96
Zfp703	ENSMUST00000154256	NM_001101502	836.162	-3.05165	3.57932e-44	836.162	-4.625	1.93699e-102	836.162	-2.58332	6.23893e-32	836.162	-1.57335	3.57334e-14	836.162	0.468322	0.0421102	836.162	2.04168	1.0787e-22	1.34	1.15	1.69	12.33	10.95	17.91	39.09	33.78	50.57	8.72	7.58	12.1
Evx1os	ENSMUST00000125305	NR_038163	415.343	-6.04342	9.43697e-60	415.343	-6.36342	1.81021e-66	415.343	-3.73939	3.71299e-23	415.343	-0.319998	0.443283	415.343	2.30403	6.25917e-12	415.343	2.62403	1.09634e-14	0	0	0	13.9	9.36	22.12	18.32	17.08	20.44	2.07	1.71	3.22
Itpr1	ENSMUST00000032192,	NM_010585	3016.45	-1.47675	3.2365e-28	3016.45	-2.37822	3.12355e-73	3016.45	-2.15171	5.11581e-60	3016.45	-0.901474	2.03247e-11	3016.45	-0.674966	6.85889e-07	3016.45	0.226509	0.191768	5.02	5.49	5.46	12.56	14.81	19.13	30.6	25.47	28.3	22.8	22.85	27.23
Dsp	ENSMUST00000124830	NM_023842	2476.48	-2.12382	2.84502e-39	2476.48	-3.22295	1.15738e-90	2476.48	-1.45894	4.38675e-19	2476.48	-1.09913	1.56352e-11	2476.48	0.664877	7.88701e-05	2476.48	1.76401	1.00078e-27	3.9	3.37	2.79	14.89	15.57	16.82	36.74	30.61	32.28	7.53	8.69	12.43
Tgfb1	ENSMUST00000002678	NM_011577	452.73	-2.23185	1.26056e-21	452.73	-2.79719	3.34881e-34	452.73	-1.70096	4.27721e-13	452.73	-0.565335	0.0230313	452.73	0.530897	0.0329853	452.73	1.09623	5.62102e-06	2.87	2.8	3.47	12.93	13.61	22.79	22.67	21.03	27.59	9.2	8.4	14.7
Hsd17b7	ENSMUST00000027989,ENSMUST00000111353,	NM_010476	1213.8	-1.03784	1.89436e-07	1213.8	-1.55559	3.05736e-16	1213.8	-0.654887	0.00113967	1213.8	-0.517751	0.0130046	1213.8	0.382948	0.0737005	1213.8	0.9007	1.08666e-05	7.39	8.11	9.7	12.02	18.02	24.59	23.94	23.62	28.51	12.12	13.14	14.94
Lrig1	ENSMUST00000101126,ENSMUST00000032105,	NM_008377	1180.78	-1.53205	1.45592e-09	1180.78	-1.96562	1.06443e-15	1180.78	-0.820488	0.00156049	1180.78	-0.433571	0.127899	1180.78	0.711562	0.00696716	1180.78	1.14513	1.45238e-05	6.1	4.33	6.51	11.75	18.19	24.7	22.45	23.59	26.4	11.1	10.94	9.2
Npl	ENSMUST00000041874	NM_028749	708.566	-2.69162	2.20122e-13	708.566	-4.24799	5.7968e-33	708.566	-3.95402	1.23665e-28	708.566	-1.55637	2.58535e-05	708.566	-1.2624	0.00072202	708.566	0.293969	0.590508	1.2	1.26	2.51	28.41	12.42	16.08	51.35	74.81	70.02	40.27	40.55	76.23
Sgk1	ENSMUST00000120509	NM_001161845	986.648	-1.28868	6.46092e-10	986.648	-2.17645	1.12945e-27	986.648	-2.40854	9.89058e-34	986.648	-0.887772	1.96022e-05	986.648	-1.11986	3.19676e-08	986.648	-0.232086	0.414578	5.83	5.71	9.82	14.81	18.8	23.57	30.91	34.58	38.59	38.42	35.21	51.49
Klf5	ENSMUST00000005279,	NM_009769	614.548	-1.51336	3.80067e-13	614.548	-2.49643	1.45984e-35	614.548	-2.23182	1.41557e-28	614.548	-0.98306	1.65574e-06	614.548	-0.718454	0.000573607	614.548	0.264606	0.33369	6.29	5.99	6.42	18.08	17.72	22.2	39.04	35.49	38.59	27.36	22.08	45.41
Exoc6b	ENSMUST00000160197,ENSMUST00000051531,	NM_177077	2622.79	-1.41201	1.05029e-31	2622.79	-2.48978	4.62964e-99	2622.79	-1.96475	1.00551e-61	2622.79	-1.07776	1.13942e-19	2622.79	-0.552739	6.4337e-06	2622.79	0.525022	4.24857e-05	9.21	8.02	9.02	23.84	20.95	27.97	49.52	44.64	54.95	33.94	32.44	38.09
Ass1	ENSMUST00000102840	NM_007494	983.661	-1.03806	5.89854e-19	983.661	-2.46822	4.53644e-111	983.661	-2.42346	1.09966e-107	983.661	-1.43016	3.59386e-41	983.661	-1.3854	2.96228e-39	983.661	0.0447608	0.808432	11.57	10.75	12.02	24.04	25.64	23.09	60.22	67.25	63.18	71.51	60.79	55
Gm5424	n/a	NR_002687	660.036	-1.37454	1.54162e-05	660.036	-2.35285	3.70829e-15	660.036	-1.66054	5.10524e-08	660.036	-0.978315	0.00225259	660.036	-0.285999	0.442987	660.036	0.692315	0.0579448	5.26	8.82	10.92	23.01	20.54	31.56	56.92	53.74	43.15	18.89	31.39	41.01
Amot	ENSMUST00000112836	NM_153319	3330.79	-1.57524	4.60599e-07	3330.79	-2.65539	4.10923e-19	3330.79	-1.38473	6.62745e-06	3330.79	-1.08014	0.000678541	3330.79	0.190509	0.630974	3330.79	1.27065	0.000100335	8.04	6.71	7.81	16.03	27.02	36.85	60.12	57	60.6	16.14	18.99	31.97
Evx1	ENSMUST00000031787	NM_007966	845.326	-6.92452	1.03001e-100	845.326	-7.37516	2.89504e-114	845.326	-5.08046	5.24078e-54	845.326	-0.450636	0.141491	845.326	1.84406	4.35424e-12	845.326	2.2947	1.08658e-17	0.02	0.02	0.03	26.38	17.56	42.41	36.2	33.15	46.45	7.29	4.56	9.11
Mixl1	ENSMUST00000027778	NM_013729	1055.45	-3.73709	5.85073e-18	1055.45	-4.98635	5.89008e-32	1055.45	-1.09602	0.0185131	1055.45	-1.24927	0.00721834	1055.45	2.64106	1.19569e-09	1055.45	3.89033	2.92039e-19	0.44	0.17	0.65	13.52	22.91	53.53	82.79	65.53	108.8	1.9	1.21	3.12
Commd3	ENSMUST00000061158	NM_147778	546.895	-1.26278	4.2764e-21	546.895	-2.52559	4.09481e-88	546.895	-2.43327	2.73958e-82	546.895	-1.26282	3.01852e-26	546.895	-1.17049	5.20513e-23	546.895	0.0923213	0.606108	12.92	12.88	12.42	31.51	32.58	31.83	68.57	70.22	83.82	62.19	73.19	76.54
Wnt5b	ENSMUST00000178696	NM_009525	775.788	-4.12198	6.81306e-48	775.788	-4.40789	4.98559e-55	775.788	-3.19994	3.01623e-29	775.788	-0.285915	0.408684	775.788	0.922042	0.00158271	775.788	1.20796	5.47695e-05	1.4	1.27	1.14	24.94	24.11	53.7	40.89	39.35	41.91	18.33	14.69	16.3
B4galt6	ENSMUST00000070080	NM_019737	3736.9	-1.11998	7.30637e-15	3736.9	-1.87979	2.4007e-41	3736.9	-1.554	1.68408e-28	3736.9	-0.759811	1.69568e-07	3736.9	-0.434025	0.00403719	3736.9	0.325786	0.0597927	14.31	17.06	15.74	27.33	35.74	43.55	63.18	57.01	55.24	42.72	44.23	54.19
Sat1	ENSMUST00000152463	NM_001291865	806.538	-1.16714	5.33105e-15	806.538	-2.41482	1.4258e-64	806.538	-2.01549	4.51872e-45	806.538	-1.24769	7.69304e-19	806.538	-0.848352	2.77921e-09	806.538	0.399335	0.0139492	14.87	15.73	14.84	33.46	38.65	34.63	85.31	75.09	86.51	60.57	50.54	78.01
Krt19	ENSMUST00000007317	NM_001313963	520.543	-1.28967	0.000134693	520.543	-1.92762	1.2767e-09	520.543	0.47572	0.193712	520.543	-0.637943	0.0749248	520.543	1.76539	4.47318e-08	520.543	2.40334	1.2347e-13	12.22	17.28	11.64	25.03	53.71	32.6	60.15	74.9	42.55	9.03	6.11	10.99
Sprr2a1	ENSMUST00000074449,ENSMUST00000071805,	NM_011468	1785.13	-5.30146	4.20288e-37	1785.13	-6.10102	2.42146e-49	1785.13	-2.78397	5.35218e-11	1785.13	-0.799563	0.0948902	1785.13	2.51749	2.63855e-09	1785.13	3.31706	6.4663e-15	0.01	0	0.02	20.13	34.27	71.02	71.95	70.75	95.65	3.15	2.47	6.3
Sprr2a2	n/a	NM_001164787	1785.13	-5.30146	4.20288e-37	1785.13	-6.10102	2.42146e-49	1785.13	-2.78397	5.35218e-11	1785.13	-0.799563	0.0948902	1785.13	2.51749	2.63855e-09	1785.13	3.31706	6.4663e-15	0.01	0	0.02	20.13	34.27	71.02	71.95	70.75	95.65	3.15	2.47	6.3
Fbxl14	ENSMUST00000032094	NM_133940	2681.71	-1.20125	8.57961e-21	2681.71	-1.74544	7.48348e-44	2681.71	-1.13582	4.93603e-19	2681.71	-0.544183	4.10505e-05	2681.71	0.065434	0.705	2681.71	0.609617	7.50463e-06	17.33	17.16	18.03	39.22	33.74	52.62	58.62	56.94	61.24	40.07	36.18	40.29
Sprr2a3	ENSMUST00000193337	NM_001309382	448.655	-4.24896	3.23973e-22	448.655	-5.13231	1.42504e-32	448.655	-2.02809	7.00809e-06	448.655	-0.883352	0.0724107	448.655	2.22087	5.53373e-07	448.655	3.10422	3.28105e-12	0	0	0	21.72	41.49	89.58	95.65	89.42	131.31	5.36	3.13	8.27
Dock11	ENSMUST00000033419	NM_001009947	4361.82	-1.54333	7.6653e-13	4361.82	-1.87779	4.08397e-19	4361.82	-0.296042	0.22939	4361.82	-0.334454	0.182403	4361.82	1.24729	6.48718e-09	4361.82	1.58175	3.2046e-13	17.8	16.76	16.79	38.49	48.52	75.66	69.47	61.72	68.29	21.15	21.66	20.73
Peg3	ENSMUST00000051209,	NM_008817	6830.85	-1.21762	2.66748e-07	6830.85	-2.2737	4.46421e-24	6830.85	-0.940751	6.22975e-05	6830.85	-1.05608	7.57729e-06	6830.85	0.27687	0.313054	6830.85	1.33295	2.135e-08	21.1	21.77	26.71	39.84	58.46	76.52	124.29	122.66	119.2	35.77	47.74	55.3
Lamb1	ENSMUST00000002979	NM_008482	8388.39	-1.30102	1.69816e-06	8388.39	-2.3037	3.68239e-19	8388.39	-1.43985	4.47422e-08	8388.39	-1.00268	0.000249346	8388.39	-0.138829	0.692491	8388.39	0.863849	0.00343987	28.12	29.17	28.83	56.31	71.19	108.43	166.11	155.25	161.15	65.18	74.76	115.38
Fn1	ENSMUST00000188894	NM_001276409	12267	-1.17148	0.0025011	12267	-2.20097	5.75674e-10	12267	-0.513248	0.208473	12267	-1.02949	0.00740389	12267	0.658231	0.100588	12267	1.68772	8.68884e-06	27.54	26.86	39.03	50.04	58.16	146.15	206.1	149.34	215.31	47.39	51.84	45.5
Glud1	ENSMUST00000022322	NM_008133	8010.14	-1.00416	0.000271664	8010.14	-1.52806	3.35704e-09	8010.14	-1.17272	8.41142e-06	8010.14	-0.523908	0.0729633	8010.14	-0.168562	0.618742	8010.14	0.355346	0.31603	68.75	74.82	76.71	127.53	123.38	229.09	246.14	193.59	243.06	165.67	144.97	220.04
Cdkn1a	ENSMUST00000023829	NM_001111099	3825.85	-2.23451	2.60862e-116	3825.85	-2.67815	1.8753e-167	3825.85	-1.85434	6.75244e-80	3825.85	-0.443637	1.14403e-05	3825.85	0.380172	0.000189464	3825.85	0.823809	7.90831e-17	35.79	29.67	33.44	176.87	150.96	156.83	205.45	202.74	226.05	124.88	111.46	125.13
S100a10	ENSMUST00000045756	NM_009112	1149.6	-1.60663	2.55739e-06	1149.6	-2.2122	1.16395e-11	1149.6	-0.33257	0.399052	1149.6	-0.605575	0.105971	1149.6	1.27406	0.00017873	1149.6	1.87964	3.68246e-08	55.59	50.91	48.57	94.03	195.7	289.78	280.96	288.73	316.2	61.95	52.07	86.46
S100a11	ENSMUST00000029515	NM_016740	912.218	-1.53054	3.47916e-07	912.218	-1.7449	1.83434e-09	912.218	-0.622955	0.0493162	912.218	-0.214366	0.568022	912.218	0.907583	0.00306324	912.218	1.12195	0.000423278	64.77	78.31	81.84	147.51	234.18	365.3	283.58	258.09	285.56	113.08	93.87	149.34
Peg10	ENSMUST00000176204	NM_130877	46394	-2.33168	7.4606e-20	46394	-2.97845	1.81255e-32	46394	-3.95957	1.31417e-56	46394	-0.646773	0.0217863	46394	-1.62789	2.6445e-10	46394	-0.981113	0.000517732	56.18	33.09	50.72	363.89	218.3	256.09	516.33	404.11	390.62	785.09	876.79	1109.51
Supplementary table 4c
Cluster 1
geneID	ENSEMBL	REFSEQ	D3_WT_FGFvsD3_WT_CHIR_FGF.baseMean	D3_WT_FGFvsD3_WT_CHIR_FGF.log2FoldChange	D3_WT_FGFvsD3_WT_CHIR_FGF.padj	D3_WT_FGFvsD3_SOX2_CHIR_FGF.baseMean	D3_WT_FGFvsD3_SOX2_CHIR_FGF.log2FoldChange	D3_WT_FGFvsD3_SOX2_CHIR_FGF.padj	D3_WT_FGFvsD3_SOX2_CHIR_FGF_DOX.baseMean	D3_WT_FGFvsD3_SOX2_CHIR_FGF_DOX.log2FoldChange	D3_WT_FGFvsD3_SOX2_CHIR_FGF_DOX.padj	D3_WT_CHIR_FGFvsD3_SOX2_CHIR_FGF.baseMean	D3_WT_CHIR_FGFvsD3_SOX2_CHIR_FGF.log2FoldChange	D3_WT_CHIR_FGFvsD3_SOX2_CHIR_FGF.padj	D3_WT_CHIR_FGFvsD3_SOX2_CHIR_FGF_DOX.baseMean	D3_WT_CHIR_FGFvsD3_SOX2_CHIR_FGF_DOX.log2FoldChange	D3_WT_CHIR_FGFvsD3_SOX2_CHIR_FGF_DOX.padj	D3_SOX2_CHIR_FGFvsD3_SOX2_CHIR_FGF_DOX.baseMean	D3_SOX2_CHIR_FGFvsD3_SOX2_CHIR_FGF_DOX.log2FoldChange	D3_SOX2_CHIR_FGFvsD3_SOX2_CHIR_FGF_DOX.padj	D3_WT_FGF_R1.FPKM	D3_WT_FGF_R2.FPKM	D3_WT_FGF_R3.FPKM	D3_WT_CHIR_FGF_R1.FPKM	D3_WT_CHIR_FGF_R2.FPKM	D3_WT_CHIR_FGF_R3.FPKM	D3_SOX2_CHIR_FGF_R1.FPKM	D3_SOX2_CHIR_FGF_R2.FPKM	D3_SOX2_CHIR_FGF_R3.FPKM	D3_SOX2_CHIR_FGF_DOX_R1.FPKM	D3_SOX2_CHIR_FGF_DOX_R2.FPKM	D3_SOX2_CHIR_FGF_DOX_R3.FPKM
Pkdcc	ENSMUST00000170794	NM_134117	149.5	0.866357	0.00661492	149.5	-0.387823	0.225293	149.5	-0.135366	0.713962	149.5	-1.25418	2.79832e-05	149.5	-1.00172	0.000925281	149.5	0.252457	0.554196	3.86	4.92	3.1	1.63	3.42	1.07	5.2	6.05	4.46	5	3.9	4.23
Spire2	ENSMUST00000010298,	NM_172287	207.173	1.65129	1.02526e-17	207.173	0.354241	0.0742753	207.173	-0.110223	0.626949	207.173	-1.29705	5.04631e-11	207.173	-1.76152	1.87301e-20	207.173	-0.464464	0.031908	5.84	8.02	8.03	1.63	2.5	2.75	5.8	5.63	5.09	7.49	7.23	8.7
Espn	ENSMUST00000030785	NM_207688	132.678	0.685742	0.00233603	132.678	-0.460016	0.0280984	132.678	-1.11206	5.35781e-09	132.678	-1.14576	3.89553e-08	132.678	-1.7978	6.1711e-20	132.678	-0.652042	0.00191024	3.22	4.3	4.73	2.59	1.84	2.49	6.28	5.34	5.46	8.31	8.27	8
Lockd	ENSMUST00000184504	NR_037955	33.2043	1.14192	0.00254402	33.2043	-0.269277	0.488714	33.2043	-0.361572	0.347566	33.2043	-1.4112	9.55359e-05	33.2043	-1.5035	2.03477e-05	33.2043	-0.0922941	0.879348	3.6	6.89	5.64	2.03	3.09	0.76	6.8	7.16	5.01	5.99	8.27	6.65
Trib3	ENSMUST00000040312	NM_175093	221.324	1.66839	2.99081e-11	221.324	0.566125	0.0283509	221.324	0.112937	0.717157	221.324	-1.10227	2.10256e-05	221.324	-1.55546	4.02e-10	221.324	-0.453188	0.141569	6.6	14.96	8.25	2.99	3.18	2.44	6.24	6.87	6	10.34	7.39	9.42
Chmp4c	ENSMUST00000029049	NM_025519	121.99	0.738395	0.00963689	121.99	-0.262247	0.369032	121.99	0.731143	0.0070582	121.99	-1.00064	0.00019971	121.99	-0.007252	0.985779	121.99	0.99339	0.00042169	4.72	6.04	5.54	2.63	4.46	2.36	6.01	8.59	4.71	3.1	2.54	3.67
Platr10	ENSMUST00000190602	NR_040539	154.857	2.97111	6.5608e-25	154.857	1.68849	1.8314e-09	154.857	1.36991	1.11053e-06	154.857	-1.28261	3.42173e-05	154.857	-1.6012	8.36683e-08	154.857	-0.318582	0.437261	20.65	29.26	27.59	2.57	3.49	1.62	8.43	6.81	5.5	11.3	10.92	4.76
Ap1s3	ENSMUST00000162342	NM_183027	322.768	1.132	1.5184e-11	322.768	0.112171	0.56115	322.768	-0.117558	0.551916	322.768	-1.01983	1.57244e-09	322.768	-1.24956	2.85766e-14	322.768	-0.229729	0.290638	8.36	7.57	8.86	3.07	4.73	3.45	7.31	8	7.09	7.51	9.55	9.73
Csrnp1	n/a	NM_001357560	338.004	1.43821	1.62627e-26	338.004	0.346427	0.0117515	338.004	0.687093	1.8963e-07	338.004	-1.09178	3.95898e-15	338.004	-0.751116	1.0606e-07	338.004	0.340666	0.0317231	10.09	9.83	11.64	3.76	4.24	3.44	8.25	8.1	7.61	7.15	5.35	6.62
Hopx	ENSMUST00000120827	NM_001159901	73.7346	1.99894	9.92819e-08	73.7346	-0.603982	0.109546	73.7346	0.0499607	0.918193	73.7346	-2.60293	8.23306e-13	73.7346	-1.94898	1.28263e-07	73.7346	0.653943	0.13452	5.94	5.63	3.57	0.53	1.27	0.96	6.96	8.77	8.84	2.73	3.58	8.38
Bspry	ENSMUST00000030088,	NM_138653	196.538	1.23167	2.06168e-14	196.538	-0.0617436	0.741151	196.538	-0.335405	0.0316596	196.538	-1.29342	1.00632e-15	196.538	-1.56708	8.30117e-24	196.538	-0.273661	0.140602	7.37	8.46	8.55	3.33	3.02	4.11	8.7	8.71	7.31	11.02	9.09	10.45
Tst	ENSMUST00000058659	NM_009437	112.478	1.13475	1.11966e-09	112.478	-0.0728112	0.730228	112.478	-0.0805283	0.707404	112.478	-1.20756	7.46736e-11	112.478	-1.21528	2.26596e-11	112.478	-0.00771711	0.980919	7.51	8.77	9.14	3.86	3.84	3.55	8.08	9.5	8.34	8.86	8.23	9.41
Fgf5	ENSMUST00000031280	NM_001277268	553.023	3.30503	1.2962e-20	553.023	1.91398	7.88433e-08	553.023	3.48874	3.05943e-23	553.023	-1.39105	0.000208472	553.023	0.183708	0.705966	553.023	1.57476	4.58379e-05	44.72	44.12	40.37	1.29	5.04	2.21	8.8	10.33	7.66	2.66	2.41	2.01
Id2	ENSMUST00000020974	NM_010496	162.106	1.82745	1.06214e-10	162.106	0.117539	0.72496	162.106	-0.422403	0.156341	162.106	-1.70991	1.51611e-09	162.106	-2.24985	2.84094e-16	162.106	-0.539943	0.103637	14.2	8.98	7.2	2.64	3.25	1.53	8.06	10.86	8.45	11.96	11.96	17.85
Cgnl1	ENSMUST00000121322,ENSMUST00000072899,	NM_026599	1108.71	2.38952	1.61722e-56	1108.71	0.90429	2.26937e-09	1108.71	1.06128	1.70689e-12	1108.71	-1.48523	8.04544e-22	1108.71	-1.32824	8.34846e-18	1108.71	0.156992	0.482244	17.64	17.75	19.47	2.56	3.91	3.81	9.31	9.95	9	7.13	8.18	10.35
Nmb	ENSMUST00000026817	NM_026523	66.9022	1.28285	8.98625e-06	66.9022	0.262687	0.397379	66.9022	0.873205	0.00196968	66.9022	-1.02016	0.000544262	66.9022	-0.409646	0.21529	66.9022	0.610517	0.0689915	8.96	13.31	14.06	3.99	4.53	5.49	10.24	8.3	10.15	4.48	5.18	8.68
Lad1	ENSMUST00000038760	NM_133664	407.15	0.779277	1.43696e-08	407.15	-0.352103	0.00952047	407.15	-0.0172722	0.92533	407.15	-1.13138	1.6917e-17	407.15	-0.79655	3.3167e-09	407.15	0.33483	0.028316	7.84	9.7	9.22	4.87	4.78	6.27	11.47	12.06	9.96	8.91	8.21	9.75
Exoc6	ENSMUST00000066439	NM_175353	415.342	0.86295	1.23216e-08	415.342	-0.259232	0.0973645	415.342	-0.386782	0.0100641	415.342	-1.12218	3.03546e-14	415.342	-1.24973	6.80637e-18	415.342	-0.12755	0.54827	8.97	10.45	9.28	4.92	6.06	4.82	9.41	13.13	11.29	11.37	12.23	13.93
Arhgef16	ENSMUST00000030898,	NM_001112744	370.262	1.00607	1.68457e-10	370.262	-0.506524	0.000865753	370.262	-0.466593	0.00233271	370.262	-1.51259	2.99751e-23	370.262	-1.47266	1.71813e-22	370.262	0.0399309	0.883584	7.59	8.86	7.76	3.29	4.67	4.2	11.21	12.95	9.78	11.5	9.93	12.09
Ctgf	ENSMUST00000020171	NM_010217	450.114	2.05556	1.0538e-18	450.114	0.698198	0.00352988	450.114	0.712721	0.0029816	450.114	-1.35736	1.27286e-08	450.114	-1.34284	1.37361e-08	450.114	0.0145232	0.974355	14.84	20.09	25.63	2.71	5.29	5.55	12.02	14.16	9.09	11.45	11.2	12.76
Dgka	ENSMUST00000026414	NM_016811	498.834	0.640979	0.000481365	498.834	-0.430078	0.0155391	498.834	-0.822204	1.07881e-06	498.834	-1.07106	5.16451e-10	498.834	-1.46318	2.47529e-18	498.834	-0.392126	0.0506907	8.27	9.95	10.14	6.05	6.55	5.56	13.94	12.14	11.62	14.2	14.24	22.22
Ank	ENSMUST00000022875,	NM_020332	590.829	1.20728	5.17799e-14	590.829	-0.179349	0.312433	590.829	-0.163849	0.374193	590.829	-1.38663	2.30981e-18	590.829	-1.37113	3.11711e-18	590.829	0.0154996	0.961311	11.12	12.11	11.31	5.18	5.06	4.58	12.02	13.74	12.75	10.7	10.96	16.97
Psors1c2	ENSMUST00000025273	NM_020576	92.1516	1.52713	1.08583e-06	92.1516	0.105137	0.777777	92.1516	3.16882	7.10229e-23	92.1516	-1.42199	5.31852e-06	92.1516	1.64169	1.57921e-06	92.1516	3.06368	1.3128e-20	9.67	16.81	18.47	3.26	5.22	5.68	14.75	16.84	8.3	1.17	0.7	1.34
Prss8	ENSMUST00000032988	NM_133351	307.864	0.780078	1.1477e-08	307.864	-0.25879	0.0608025	307.864	0.174469	0.240143	307.864	-1.03887	5.80683e-15	307.864	-0.605609	1.0446e-05	307.864	0.433259	0.00272503	10.47	12.19	13.43	6.41	6.88	8.11	14.02	13.51	14.71	10.37	9.8	11.33
Etl4	ENSMUST00000114610,ENSMUST00000045555,	NM_001177630	2132.89	1.4592	1.16008e-27	2132.89	0.0565944	0.736617	2132.89	-0.900038	1.01581e-11	2132.89	-1.4026	1.64688e-25	2132.89	-2.35924	3.41955e-72	2132.89	-0.956632	1.86805e-12	17.72	16.28	17.06	5.62	6.6	6.51	18.77	15.76	13.34	28.1	31.22	37.15
Sdc4	ENSMUST00000017153	NM_011521	690.291	1.60793	5.83395e-21	690.291	-0.473697	0.00564468	690.291	-1.52443	7.68048e-22	690.291	-2.08163	6.60565e-35	690.291	-3.13237	1.34957e-80	690.291	-1.05074	2.07105e-10	12.4	11.46	14.43	4.22	4.84	2.98	17.34	19.76	15.38	33.64	33.16	45.87
Lrp2	ENSMUST00000080953	NM_001081088	3187.76	3.62716	1.39771e-29	3187.76	-0.140351	0.730228	3187.76	0.204298	0.619376	3187.76	-3.76751	8.39152e-32	3187.76	-3.42286	1.40086e-26	3187.76	0.344649	0.465447	20.03	17.9	10.83	0.76	1.04	0.76	22.17	17.03	14.55	8.06	13.11	20.3
Crb3	n/a	NM_001347408	256.303	1.9874	8.69206e-19	256.303	0.214282	0.392047	256.303	0.196958	0.44907	256.303	-1.77312	4.77009e-15	256.303	-1.79044	1.40433e-15	256.303	-0.0173232	0.969198	16.99	31.22	22.89	4.88	5.43	6.26	18.68	23.33	15.74	22.63	16.07	22.66
Gadd45a	ENSMUST00000043098	NM_007836	505.573	0.896587	6.30728e-07	505.573	-0.209741	0.272659	505.573	-2.00394	2.95796e-36	505.573	-1.10633	2.81822e-10	505.573	-2.90053	6.60598e-70	505.573	-1.7942	1.8615e-28	20.11	17.17	13.75	9.27	9.53	8.55	18.02	19.52	20.78	62.82	62.9	87.12
Ripk4	ENSMUST00000019386	NM_023663	830.763	0.790863	4.30205e-10	830.763	-0.405914	0.00124181	830.763	0.0456736	0.779066	830.763	-1.19678	2.01649e-22	830.763	-0.74519	2.62376e-09	830.763	0.451588	0.000779171	15.02	14.98	15.38	7.32	9.2	10.24	21.14	20.09	17.97	13.81	13.49	16.4
Itga3	ENSMUST00000001548	NM_013565	1249.91	1.85947	4.6043e-32	1249.91	0.137382	0.459789	1249.91	0.895719	1.74419e-08	1249.91	-1.72208	1.84909e-27	1249.91	-0.963748	2.91118e-09	1249.91	0.758336	7.05812e-06	23.86	25.69	21.13	5.92	7.34	5.85	22.52	22.52	17.92	10.94	10.28	15.87
Trh	ENSMUST00000006046	NM_009426	3114.9	1.75554	4.79754e-06	3114.9	0.598768	0.139876	3114.9	-3.28073	9.20664e-20	3114.9	-1.15678	0.00333106	3114.9	-5.03627	8.2951e-45	3114.9	-3.8795	1.9218e-26	46.77	13.82	52.38	7.26	9.09	7.96	26.14	18.77	20.89	675.21	500.83	480.11
Spp1	ENSMUST00000031243	NM_009263	568.788	1.82983	2.04498e-19	568.788	0.0630105	0.801775	568.788	-1.14831	3.60559e-09	568.788	-1.76682	3.76573e-18	568.788	-2.97813	1.40133e-51	568.788	-1.21132	1.83912e-09	22.75	29.4	21.3	5.09	8.11	6.62	27.01	22.22	19.36	50.2	45.97	71.19
Utf1	ENSMUST00000168457	NM_009482	997.231	3.8969	1.59243e-104	997.231	2.33222	5.79727e-41	997.231	1.10329	3.10002e-10	997.231	-1.56468	1.07352e-16	997.231	-2.79361	2.20144e-53	997.231	-1.22894	2.27055e-11	123.89	157.73	155.75	8.35	7.96	10.63	30.69	23.52	25.36	68.19	46.72	80.97
Ap1m2	ENSMUST00000003397	NM_009678	618.848	2.08547	4.45373e-29	618.848	0.159472	0.460549	618.848	0.67712	0.000368133	618.848	-1.926	9.57136e-25	618.848	-1.40835	1.05504e-13	618.848	0.517648	0.0162234	26.41	41.11	38.19	5.79	9.89	8.22	29.97	34.59	27.22	23.99	18.95	21.17
Cth	ENSMUST00000118539	NM_145953	650.438	0.656558	4.99128e-06	650.438	-0.365613	0.0102677	650.438	0.296686	0.0451669	650.438	-1.02217	1.09612e-13	650.438	-0.359872	0.016081	650.438	0.6623	4.52164e-06	25.39	27.7	24.09	14.35	15.41	20.25	32.45	29.18	36.33	22.21	19.56	20.36
Car4	ENSMUST00000103194	NM_007607	624.001	4.36161	4.0159e-39	624.001	1.034	0.00272151	624.001	1.89448	1.35657e-08	624.001	-3.32761	6.20416e-23	624.001	-2.46712	4.39291e-13	624.001	0.860483	0.0294154	78.14	92.93	68.74	2.04	2.62	1.84	26.76	42.62	33.91	11.22	12.17	29.16
Crip1	ENSMUST00000006523	NM_007763	155.933	1.44584	5.03488e-14	155.933	0.239038	0.237014	155.933	-0.235021	0.24093	155.933	-1.20681	7.81759e-10	155.933	-1.68087	2.72596e-19	155.933	-0.474059	0.0233707	39.18	49.41	49.64	16.13	15.18	17.93	41.09	41.04	27.16	58.39	50.01	49.55
Klf6	ENSMUST00000000080	NM_011803	2599.51	1.48182	7.88213e-44	2599.51	0.264777	0.0205533	2599.51	-0.114561	0.369412	2599.51	-1.21704	1.77711e-29	2599.51	-1.59638	5.55947e-51	2599.51	-0.379338	0.00157704	45.87	50.07	44.5	16.96	18.62	14.88	38.04	39.71	36.69	47.76	44.84	58.83
Podxl	ENSMUST00000026698	NM_013723	4012.87	2.51452	7.63704e-59	4012.87	0.562878	0.000556933	4012.87	0.77181	1.51476e-06	4012.87	-1.95164	2.31259e-35	4012.87	-1.74271	1.40385e-28	4012.87	0.208931	0.34133	80.68	77.06	71.89	14.5	13.98	10.34	48.11	58.11	44.93	36.4	39.21	56.3
L1td1	ENSMUST00000154279	NM_001081202	3524.85	2.97901	1.0538e-18	3524.85	1.26488	0.000265502	3524.85	0.704912	0.0560365	3524.85	-1.71413	7.77031e-07	3524.85	-2.27409	1.92503e-11	3524.85	-0.559964	0.206202	148.5	147.76	156.53	8.76	22.46	8.87	55.98	65.18	39.24	87.44	93.97	74.05
Slc7a5	ENSMUST00000045557	NM_011404	4081.34	0.652192	7.94998e-07	4081.34	-0.448853	0.000595472	4081.34	-0.352023	0.00881811	4081.34	-1.10104	3.42059e-18	4081.34	-1.00421	2.0173e-15	4081.34	0.09683	0.624536	56.72	83	64.52	47.37	41.77	42.07	92.83	90.8	90.85	89.07	73.58	97.26
Car2	n/a	NM_001357334	2030.5	0.77675	1.41349e-05	2030.5	-0.478409	0.00725888	2030.5	0.21976	0.266904	2030.5	-1.25516	1.94729e-13	2030.5	-0.55699	0.00196061	2030.5	0.698169	0.0001587	91.79	68.05	88.28	46.17	60.79	37.97	117.14	116.67	108.76	64.62	58.8	86.65
Aars	ENSMUST00000034441	NM_146217	6420.19	0.625441	5.75879e-12	6420.19	-0.400245	9.93672e-06	6420.19	-0.602621	1.1381e-11	6420.19	-1.02569	3.68819e-31	6420.19	-1.22806	7.61494e-45	6420.19	-0.202376	0.0623953	86.59	110.24	91.77	67.97	62.11	59.75	128.19	123.84	122.13	153.44	135.76	147.73
Cldn6	ENSMUST00000024699	NM_018777	2215.26	1.24599	2.34158e-26	2215.26	-0.558596	2.10665e-06	2215.26	-0.173202	0.193009	2215.26	-1.80458	1.00082e-54	2215.26	-1.41919	2.75121e-34	2215.26	0.385394	0.00336291	82.36	113.07	105.57	42.22	42.3	42.8	133.58	168.58	132.61	120.42	102.79	113
Atf4	ENSMUST00000109605	NM_001287180	3559.33	0.83618	7.96084e-22	3559.33	-0.300966	0.00076254	3559.33	-0.537278	4.85048e-10	3559.33	-1.13715	8.6444e-40	3559.33	-1.37346	1.11316e-58	3559.33	-0.236313	0.0194798	134.86	168.93	148.76	90.29	84.04	82.9	182.07	175.5	189.65	230.63	203.29	219.3
Mt2	ENSMUST00000034214	NM_008630	1257.18	1.01918	1.80324e-07	1257.18	-0.384389	0.0571646	1257.18	-1.29193	3.20468e-12	1257.18	-1.40357	1.20707e-13	1257.18	-2.31111	4.79028e-36	1257.18	-0.907541	4.40426e-06	170.43	153.78	157.7	100.62	74.83	57.2	241.12	216.1	154.37	420.31	320.69	457.95
Mt1	ENSMUST00000034215,	NM_013602	1336.2	1.04489	5.7256e-05	1336.2	-0.209934	0.467578	1336.2	-0.674419	0.00931743	1336.2	-1.25482	6.27514e-07	1336.2	-1.71931	2.46125e-12	1336.2	-0.464485	0.134802	223.85	204.84	237.5	141.39	87.84	78.73	267.66	268.54	210.86	384.72	265.55	426.1
Cluster 2
geneID	ENSEMBL	REFSEQ	D3_WT_FGFvsD3_WT_CHIR_FGF.baseMean	D3_WT_FGFvsD3_WT_CHIR_FGF.log2FoldChange	D3_WT_FGFvsD3_WT_CHIR_FGF.padj	D3_WT_FGFvsD3_SOX2_CHIR_FGF.baseMean	D3_WT_FGFvsD3_SOX2_CHIR_FGF.log2FoldChange	D3_WT_FGFvsD3_SOX2_CHIR_FGF.padj	D3_WT_FGFvsD3_SOX2_CHIR_FGF_DOX.baseMean	D3_WT_FGFvsD3_SOX2_CHIR_FGF_DOX.log2FoldChange	D3_WT_FGFvsD3_SOX2_CHIR_FGF_DOX.padj	D3_WT_CHIR_FGFvsD3_SOX2_CHIR_FGF.baseMean	D3_WT_CHIR_FGFvsD3_SOX2_CHIR_FGF.log2FoldChange	D3_WT_CHIR_FGFvsD3_SOX2_CHIR_FGF.padj	D3_WT_CHIR_FGFvsD3_SOX2_CHIR_FGF_DOX.baseMean	D3_WT_CHIR_FGFvsD3_SOX2_CHIR_FGF_DOX.log2FoldChange	D3_WT_CHIR_FGFvsD3_SOX2_CHIR_FGF_DOX.padj	D3_SOX2_CHIR_FGFvsD3_SOX2_CHIR_FGF_DOX.baseMean	D3_SOX2_CHIR_FGFvsD3_SOX2_CHIR_FGF_DOX.log2FoldChange	D3_SOX2_CHIR_FGFvsD3_SOX2_CHIR_FGF_DOX.padj	D3_WT_FGF_R1.FPKM	D3_WT_FGF_R2.FPKM	D3_WT_FGF_R3.FPKM	D3_WT_CHIR_FGF_R1.FPKM	D3_WT_CHIR_FGF_R2.FPKM	D3_WT_CHIR_FGF_R3.FPKM	D3_SOX2_CHIR_FGF_R1.FPKM	D3_SOX2_CHIR_FGF_R2.FPKM	D3_SOX2_CHIR_FGF_R3.FPKM	D3_SOX2_CHIR_FGF_DOX_R1.FPKM	D3_SOX2_CHIR_FGF_DOX_R2.FPKM	D3_SOX2_CHIR_FGF_DOX_R3.FPKM
3830417A13Rik	ENSMUST00000033522	NM_027512	52.3528	0.581077	0.252122	52.3528	-2.1054	8.96199e-08	52.3528	-0.969458	0.0222194	52.3528	-2.68648	1.96035e-11	52.3528	-1.55054	0.000195369	52.3528	1.13594	0.0106855	1	0.5	1.04	0.51	0.45	0.46	7.94	5.79	1.7	2.63	2.09	1.3
Bmp6	ENSMUST00000171970	NM_007556	169.136	-0.0899201	0.863781	169.136	-2.63065	3.83827e-17	169.136	-3.1341	4.52943e-24	169.136	-2.54073	7.47125e-16	169.136	-3.04418	9.36061e-23	169.136	-0.503451	0.198165	0.55	0.48	0.91	0.63	0.48	1.07	4.4	5.25	5.78	5.24	5.55	12.21
Slc15a2	ENSMUST00000023616	NM_021301	215.753	-0.357531	0.354984	215.753	-3.97669	1.44022e-51	215.753	-4.46835	1.39797e-65	215.753	-3.61916	8.79511e-46	215.753	-4.11082	4.8768e-60	215.753	-0.491655	0.0679959	0.21	0.15	0.47	0.2	0.44	0.45	5.19	4.86	5.43	6.37	8.1	7.94
Arhgdib	ENSMUST00000111892	NM_001301305	53.1167	-0.354881	0.389132	53.1167	-1.5678	4.09589e-07	53.1167	-1.15062	0.000305136	53.1167	-1.21292	0.000116902	53.1167	-0.795737	0.0148925	53.1167	0.417185	0.294601	1.08	1.38	2.31	1.65	2.51	2.34	4.29	6.44	4.81	3.29	3.12	5.19
Slc40a1	ENSMUST00000027137,ENSMUST00000191247,	NM_016917	291.126	0.536448	0.0461786	291.126	-0.727791	0.00226161	291.126	-1.73107	1.21134e-14	291.126	-1.26424	1.0054e-07	291.126	-2.26752	1.43788e-23	291.126	-1.00328	3.11526e-05	3	3.19	3.14	2.03	1.76	2.66	5.94	5.75	3.94	8.87	8.66	15.67
Hnf1b	ENSMUST00000108113	NM_001291269	100.707	-0.314181	0.601898	100.707	-4.98977	3.41112e-39	100.707	-4.48209	1.0997e-31	100.707	-4.67559	8.21552e-36	100.707	-4.16791	9.14209e-29	100.707	0.507679	0.245123	0.02	0.05	0.07	0.1	0.02	0.17	4.78	6.18	4.9	2.16	2.82	5.99
Rbm47	ENSMUST00000113726	NM_001127382	227.062	-0.249219	0.452073	227.062	-2.19029	3.1582e-20	227.062	-1.79909	6.67707e-14	227.062	-1.94107	4.80336e-16	227.062	-1.54987	1.21396e-10	227.062	0.391195	0.195928	0.8	1.04	1.33	1.11	1.69	1.03	4.86	5.82	5.29	3.13	3.27	5.71
AA986860	ENSMUST00000039323,ENSMUST00000190859,	NM_177604	104.624	-0.852874	0.0160038	104.624	-3.58883	6.86869e-35	104.624	-2.621	1.02142e-18	104.624	-2.73596	5.71834e-23	104.624	-1.76812	4.84861e-10	104.624	0.967832	0.000797758	0.23	0.31	0.47	0.76	0.5	0.85	5.47	5.44	5.15	2.02	2.05	3.86
Slc25a26	ENSMUST00000061118	NM_026255	134.379	0.456622	0.0508024	134.379	-0.569881	0.00538052	134.379	-0.82794	2.44304e-05	134.379	-1.0265	5.93957e-07	134.379	-1.28456	8.28557e-11	134.379	-0.258058	0.319757	4.34	3.31	3.33	3.07	2.39	2.52	5.25	6	5.08	7.8	6.36	5.79
Myof	ENSMUST00000041475	NM_001099634	349.532	0.591622	0.0473807	349.532	-1.33255	2.25993e-07	349.532	-0.517699	0.0660066	349.532	-1.92417	9.6004e-14	349.532	-1.10932	3.17243e-05	349.532	0.814846	0.00486645	1.89	1.67	2.57	1.1	1.25	1.66	5.52	6.23	4.59	2	2.36	4.64
Ppfibp2	ENSMUST00000098134,ENSMUST00000040056,	NM_001163557	182.7	-0.112216	0.788097	182.7	-1.73542	6.13341e-11	182.7	-1.86447	1.66682e-12	182.7	-1.6232	1.57026e-09	182.7	-1.75225	3.93454e-11	182.7	-0.12905	0.768558	1.05	1.35	1.96	1.34	1.59	2.11	5.24	6.62	4.48	4.72	4.51	8.7
Bend5	ENSMUST00000030274	NM_026279	124.03	0.373789	0.170618	124.03	-0.662935	0.00359233	124.03	-0.758319	0.000716468	124.03	-1.03672	6.0463e-06	124.03	-1.13211	4.02061e-07	124.03	-0.0953838	0.797872	3.65	3.31	3.38	3.12	2.85	1.83	4.79	6.2	5.54	5.07	5.22	7.62
Mtmr11	ENSMUST00000054356	NM_181409	179.021	0.672771	0.0029284	179.021	-0.524831	0.0132125	179.021	-0.114481	0.657856	179.021	-1.1976	9.63892e-09	179.021	-0.787252	0.000242012	179.021	0.410351	0.0992923	3.42	3.91	4.37	2.3	2.27	2.76	4.93	5.35	6.49	3.76	3.28	5.55
Hkdc1	ENSMUST00000020277	NM_145419	111.989	0.00782782	0.992684	111.989	-5.27898	3.79288e-41	111.989	-4.07287	1.21973e-24	111.989	-5.28681	6.79444e-41	111.989	-4.0807	1.11079e-24	111.989	1.20611	0.00223254	0.03	0.05	0	0.02	0.02	0.06	4.12	7.14	5.75	1.34	1.36	3.96
Cd80	ENSMUST00000099816,	NM_009855	73.7587	-1.43634	1.85643e-06	73.7587	-2.48769	5.88812e-19	73.7587	-1.22613	3.9042e-05	73.7587	-1.05135	0.000115208	73.7587	0.210208	0.541053	73.7587	1.26156	6.67825e-06	1.03	0.66	0.85	2.2	2.78	3.27	5.59	4.86	6.7	1.9	1.76	3.09
Pcdh8	ENSMUST00000039568	NM_001042726	155.724	-1.72639	5.40216e-09	155.724	-2.78547	4.32416e-23	155.724	-0.0966112	0.810822	155.724	-1.05908	0.00022826	155.724	1.62977	1.95772e-08	155.724	2.68885	4.66438e-21	0.85	0.4	0.79	3.87	2.35	1.82	6.63	5.37	5.52	0.87	0.79	0.54
Tbx3	ENSMUST00000121021	NM_198052	298.87	-0.431466	0.343388	298.87	-4.99867	2.8465e-57	298.87	-5.61105	2.34883e-72	298.87	-4.5672	2.46716e-51	298.87	-5.17958	9.09411e-67	298.87	-0.61238	0.0576095	0.08	0.06	0.16	0.12	0.19	0.17	5.28	6.49	5.8	6.02	7.67	14.53
Slc25a12	ENSMUST00000151937	NM_172436	192.694	-0.0926046	0.724769	192.694	-1.11989	5.18298e-11	192.694	-0.78305	7.48886e-06	192.694	-1.02729	2.64567e-09	192.694	-0.690445	9.29405e-05	192.694	0.336842	0.102107	2.36	2.7	3.33	3.09	3.3	2.58	6.75	6.27	5.09	4.68	4.34	5.47
Fam198b	ENSMUST00000029567	NM_133187	319.549	-0.302298	0.539431	319.549	-3.26215	4.86517e-21	319.549	-2.90146	8.47046e-17	319.549	-2.95985	2.46833e-17	319.549	-2.59916	1.11989e-13	319.549	0.360687	0.474453	0.31	0.45	0.47	0.42	0.7	0.51	5.32	6.51	6.35	2.82	3.2	7.8
Gsc	ENSMUST00000021513	NM_010351	34.2993	-1.55572	0.000530759	34.2993	-3.20381	3.27806e-15	34.2993	0.441094	0.405085	34.2993	-1.64808	4.78207e-05	34.2993	1.99682	4.40211e-06	34.2993	3.6449	5.20359e-18	0.45	0.43	0.08	0.68	2.52	1.78	5.67	5.02	7.58	0.11	0.17	0.24
P2rx4	ENSMUST00000031429	NM_001310718	189.715	0.255292	0.34005	189.715	-1.13794	1.48323e-08	189.715	-1.22669	7.22039e-10	189.715	-1.39323	8.57065e-12	189.715	-1.48198	1.63587e-13	189.715	-0.0887456	0.791414	2.25	3.34	2.63	1.79	2.29	3.04	6.1	5.86	6.49	6.12	5.94	7.88
Klb	ENSMUST00000031096	NM_031180	143.4	0.0508963	0.943293	143.4	-5.80203	3.70182e-57	143.4	-5.24533	1.16937e-46	143.4	-5.85293	9.97632e-58	143.4	-5.29622	1.24943e-47	143.4	0.556708	0.112672	0	0	0.07	0.01	0	0.06	5.64	7.44	5.42	2.83	3.41	6.13
Mesp1	ENSMUST00000032760	NM_008588	27.821	-0.691257	0.197894	27.821	-1.83846	4.20263e-05	27.821	-0.0395299	0.95236	27.821	-1.14721	0.0175674	27.821	0.651727	0.202558	27.821	1.79893	0.000177975	0	0	0	0.13	0.5	2.85	5.3	4.01	9.22	0	0	0.13
Dmtn	ENSMUST00000022694	NM_001252665	272.877	-1.01119	2.80815e-06	272.877	-2.12384	1.83678e-26	272.877	-2.00238	1.11573e-23	272.877	-1.11264	2.18071e-08	272.877	-0.991188	5.84958e-07	272.877	0.121457	0.698744	1.08	1.81	1.19	2.45	2.65	3.68	6.15	7.08	5.49	5.33	5.43	6.57
Chst15	ENSMUST00000077472,ENSMUST00000080215,	NM_029935	228.091	-1.35293	1.37823e-05	228.091	-2.81731	1.48461e-22	228.091	-2.23943	1.57748e-14	228.091	-1.46438	5.20607e-07	228.091	-0.886495	0.00337625	228.091	0.577883	0.101002	0.77	0.76	0.59	1.5	3.3	1.54	5.58	8.65	4.58	4.39	4.89	2.97
Rhox9	ENSMUST00000089062	NM_023894	29.2402	0.470546	0.444877	29.2402	-2.32026	4.25439e-07	29.2402	-1.52023	0.00140543	29.2402	-2.79081	1.74024e-09	29.2402	-1.99078	2.49736e-05	29.2402	0.800032	0.165813	0.14	0.82	0.67	0.43	0.08	0.14	10.13	6.67	2.06	4.99	2.61	1.46
Cpn1	ENSMUST00000026210	NM_030703	99.5986	0.553498	0.270274	99.5986	-3.47106	2.27035e-22	99.5986	-3.72543	1.00354e-25	99.5986	-4.02456	1.54476e-27	99.5986	-4.27893	2.06655e-31	99.5986	-0.25437	0.618416	0.27	0.23	0.52	0.14	0.1	0.3	5.01	6.1	7.86	4.55	6.24	12.61
Slc38a6	ENSMUST00000140523	NM_001037717	191.832	-0.308913	0.261861	191.832	-1.34827	4.03697e-10	191.832	-0.803717	0.000347434	191.832	-1.03935	2.33079e-06	191.832	-0.494804	0.0358828	191.832	0.54455	0.0296786	2.49	2.3	2.5	3.04	2.91	3.45	5.86	6.19	7.2	3.05	3.96	6.1
Gm32856	n/a	NR_144501	341.473	-0.0304583	0.921326	341.473	-1.19274	9.56582e-11	341.473	-1.64377	8.02532e-20	341.473	-1.16228	4.88403e-10	341.473	-1.61331	5.16024e-19	341.473	-0.451031	0.0340304	2.02	2.86	3.27	2.31	3.14	3.19	6.34	5.48	7.56	7.97	9.76	9.17
Adgre5	ENSMUST00000166939	NM_001163031	167.563	0.575836	0.0702596	167.563	-1.27281	2.37506e-06	167.563	-0.0517749	0.889701	167.563	-1.84865	1.06452e-11	167.563	-0.627611	0.0365478	167.563	1.22104	1.86577e-05	2.77	1.98	2.97	1.1	1.9	2.09	6.8	5.48	7.38	2.26	1.9	3.75
Stard8	ENSMUST00000036606	NM_199018	331.32	-1.48607	1.76433e-06	331.32	-3.98939	7.94344e-45	331.32	-4.28637	9.42169e-52	331.32	-2.50332	4.26393e-20	331.32	-2.8003	3.13485e-25	331.32	-0.296977	0.436198	0.36	0.2	0.31	0.9	0.8	1.41	6.18	7.01	6.62	5.97	6.09	13.03
Ccl20	ENSMUST00000027351	NM_016960	24.554	-0.0296715	0.965144	24.554	-1.98643	1.30954e-07	24.554	1.14695	0.00909112	24.554	-1.95676	3.02107e-07	24.554	1.17662	0.00784549	24.554	3.13338	9.09355e-15	1.95	1.05	0.89	1.72	1.48	0.8	6.39	8.07	5.38	0.09	0.47	0.58
Tead4	ENSMUST00000006311	NM_011567	160.693	0.217188	0.59518	160.693	-2.89705	3.7912e-28	160.693	-2.53642	1.01443e-21	160.693	-3.11424	3.81851e-31	160.693	-2.75361	1.17139e-24	160.693	0.360632	0.284506	0.93	0.54	0.77	0.52	0.58	0.9	6.37	7.45	6.04	3.88	4.19	7.44
Tinagl1	ENSMUST00000030560,ENSMUST00000105998,	NM_023476	81.1498	0.879592	0.0533397	81.1498	-2.3525	4.73099e-10	81.1498	-1.26351	0.00146593	81.1498	-3.23209	5.84195e-17	81.1498	-2.1431	5.44993e-08	81.1498	1.08899	0.0112958	0.3	1.34	1.13	0.4	0.43	0.33	5.68	8.31	6.13	2	1.57	4.74
2200002D01Rik	ENSMUST00000032808	NM_028179	17.1412	-0.216015	0.752087	17.1412	-2.18773	9.54965e-07	17.1412	-1.78172	9.09255e-05	17.1412	-1.97172	1.44195e-05	17.1412	-1.5657	0.000670205	17.1412	0.406015	0.519818	0.81	0.52	0.76	0.73	1.3	0.94	6.6	9.38	4.23	1.92	4.09	8.5
Mme	ENSMUST00000194134,ENSMUST00000193805,	NM_008604	410.942	0.11208	0.731982	410.942	-1.84617	1.65777e-18	410.942	-1.81242	6.908e-18	410.942	-1.95825	3.25064e-20	410.942	-1.9245	8.82914e-20	410.942	0.0337514	0.934304	1.83	2.26	1.24	1.25	2.19	1.63	6.36	7.46	6.51	5.47	6.55	7.98
Nostrin	ENSMUST00000041865	NM_181547	89.0287	-0.0367951	0.961858	89.0287	-5.0056	1.51293e-37	89.0287	-4.85558	2.32559e-35	89.0287	-4.9688	5.1139e-37	89.0287	-4.81878	3.60744e-35	89.0287	0.150018	0.790631	0	0.03	0.05	0	0.1	0	5.55	7.27	7.51	3.9	4.54	9.89
Gprc5a	ENSMUST00000050104	NM_181444	227.048	-0.857983	0.00636124	227.048	-3.19926	3.05689e-34	227.048	-4.64616	2.37947e-73	227.048	-2.34127	2.94105e-21	227.048	-3.78818	9.98084e-57	227.048	-1.4469	3.31679e-10	0.69	0.42	0.64	1.31	1.07	1.29	7.08	5.45	7.96	17	15.77	26.78
Tnnt1	ENSMUST00000071798	NM_011618	41.6761	0.420703	0.45283	41.6761	-1.27091	0.00332871	41.6761	0.330587	0.525669	41.6761	-1.69162	0.000103092	41.6761	-0.0901162	0.884075	41.6761	1.6015	0.000480104	3.04	2.88	0.67	0.83	2.3	1.4	9.35	7.95	3.24	2.27	1.14	1.36
Xylb	ENSMUST00000039610,	NM_001199568	244.327	-1.02083	7.12252e-08	244.327	-2.19585	5.46554e-36	244.327	-1.42028	2.81204e-15	244.327	-1.17502	5.77824e-12	244.327	-0.399454	0.0338752	244.327	0.775567	1.42825e-05	1.47	1.51	1.41	2.77	3.77	2.85	6.12	7.37	7.53	4.29	4.61	3.3
B4galnt3	ENSMUST00000057283	NM_198884	261.649	0.351367	0.0318181	261.649	-0.656403	2.69047e-06	261.649	-0.602061	1.68675e-05	261.649	-1.00777	1.14621e-12	261.649	-0.953428	1.04248e-11	261.649	0.0543413	0.820075	4.07	5.09	4.59	3.42	3.76	3.8	7.57	7.9	5.85	7.2	6.69	7.01
Cltb	n/a	NM_001347512	161.806	0.148172	0.65503	161.806	-0.874724	0.000161552	161.806	-0.13247	0.651427	161.806	-1.0229	1.38583e-05	161.806	-0.280643	0.308484	161.806	0.742254	0.0035722	3.36	4.06	4.19	2.91	4.65	2.98	6.84	8.53	6.17	4.02	3.18	5.49
Foxq1	ENSMUST00000042118	NM_008239	135.989	-0.408844	0.445707	135.989	-5.17735	1.27402e-47	135.989	-4.62212	5.80489e-38	135.989	-4.76851	4.3455e-43	135.989	-4.21328	6.26019e-34	135.989	0.555236	0.147303	0.06	0.08	0.06	0.06	0.1	0.3	5.46	8.49	7.62	3.21	4	7.12
Plat	ENSMUST00000033941	NM_008872	207.378	0.539873	0.103106	207.378	-0.597357	0.0458086	207.378	-0.232993	0.496906	207.378	-1.13723	0.000100675	207.378	-0.772866	0.0102769	207.378	0.364365	0.34345	5.57	3.96	4.53	3.61	2.45	3.43	6.44	7.7	7.68	3.83	3.79	9.17
Ggcx	ENSMUST00000065906	NM_019802	252.74	-0.654093	0.00049052	252.74	-1.71861	8.87148e-25	252.74	-1.40735	7.02787e-17	252.74	-1.06452	1.41887e-10	252.74	-0.753261	8.01364e-06	252.74	0.311255	0.123321	2.12	1.83	2.62	3.72	2.88	4.16	7.35	7.08	7.52	5.96	5.16	6.69
Nrg1	ENSMUST00000073884,	NM_178591	135.39	1.4065	7.80868e-05	135.39	-1.75767	2.57238e-08	135.39	-1.6441	2.20933e-07	135.39	-3.16417	4.27768e-22	135.39	-3.0506	8.27868e-21	135.39	0.113572	0.838055	1.97	2.19	1.46	0.62	0.57	0.51	6.38	8.06	7.69	4.31	4.36	11.89
Adamts9	ENSMUST00000113438,ENSMUST00000125490,	NM_175314	341.641	-0.578357	0.0302705	341.641	-2.82748	1.07222e-36	341.641	-1.86059	3.00801e-16	341.641	-2.24912	5.19777e-24	341.641	-1.28223	1.95772e-08	341.641	0.966887	4.29985e-05	0.87	0.78	1.21	0.92	2.01	1.58	7.43	7.94	7.12	3.19	3.64	4.41
Trim67	ENSMUST00000167588	NM_198632	361.719	-2.63446	2.04385e-08	361.719	-4.20713	8.60691e-21	361.719	-1.64987	0.000509035	361.719	-1.57267	0.00110927	361.719	0.984597	0.0503614	361.719	2.55727	7.67063e-08	0.03	0.05	0	0.71	3.35	1.14	7.1	10.53	4.87	0.64	0.73	0.36
Dram1	ENSMUST00000020249	NM_027878	137.128	-0.796068	0.0334183	137.128	-3.84136	3.92067e-36	137.128	-2.76965	5.55504e-19	137.128	-3.04529	9.76884e-25	137.128	-1.97358	7.22946e-11	137.128	1.0717	0.000616524	0.37	0.26	0.49	0.73	0.64	0.92	5.79	9.12	8.16	2.51	2.47	5.41
Erbb3	ENSMUST00000082059	NM_010153	421.434	0.213975	0.36698	421.434	-0.825729	6.40896e-06	421.434	-1.17959	4.0005e-11	421.434	-1.0397	1.7541e-08	421.434	-1.39356	7.63016e-15	421.434	-0.35386	0.111198	3.48	5.08	4.53	3.71	4.49	3.15	8.87	8.69	5.59	9.64	10.51	10.17
Sox17	ENSMUST00000192650	NM_011441	177.936	-0.656013	0.220102	177.936	-4.42717	2.25994e-26	177.936	-3.98708	1.63358e-21	177.936	-3.77116	1.48981e-19	177.936	-3.33106	1.44501e-15	177.936	0.440099	0.459007	0.02	0.07	0.17	0.1	0.35	0.22	6.16	9.04	8.06	3.65	4.12	8.41
Ccdc120	ENSMUST00000033490	NM_207202	313.877	0.488936	0.000699713	313.877	-0.763773	1.98768e-09	313.877	-0.228956	0.110592	313.877	-1.25271	5.76785e-22	313.877	-0.717892	8.76239e-08	313.877	0.534817	8.52046e-05	4.48	5.08	4.51	3.3	3.56	3.3	7.82	8.42	7.42	5.44	4.72	6.32
Bcar3	ENSMUST00000029766	NM_013867	283.347	0.586864	0.00654685	283.347	-0.684854	0.000492	283.347	-0.0376075	0.887188	283.347	-1.27172	7.85038e-11	283.347	-0.624471	0.00247274	283.347	0.647246	0.00252433	4.42	5.7	4.79	2.74	3.75	3.56	8.48	9.56	5.86	5.02	5.9	4.26
Cxcl16	ENSMUST00000019064,	NM_023158	89.9723	0.756347	0.0418893	89.9723	-1.36654	1.71971e-05	89.9723	-0.226331	0.568028	89.9723	-2.12288	4.29835e-11	89.9723	-0.982678	0.00419825	89.9723	1.14021	0.000947686	2.32	3.56	2.26	0.97	2.52	1.12	8.03	10.33	5.97	2.96	2.29	4.54
Hprt	ENSMUST00000026723	NM_013556	98.213	-0.660545	0.0810224	98.213	-3.58091	1.44211e-35	98.213	-3.92198	4.28365e-43	98.213	-2.92036	9.58403e-28	98.213	-3.26143	2.55368e-35	98.213	-0.341072	0.261321	0.29	0.55	0.66	0.86	1.09	0.75	6.85	9.7	7.81	11.3	12.13	8.17
Itga8	n/a	NR_138462	348.128	-1.20929	0.00136712	348.128	-2.6318	2.12662e-14	348.128	-1.18829	0.00107276	348.128	-1.42252	7.57833e-05	348.128	0.0209948	0.968723	348.128	1.44351	0.000116508	1.16	0.78	0.92	2.15	2.19	3.79	7.91	5.77	10.95	2.05	1.85	3.87
Cobll1	ENSMUST00000112429,ENSMUST00000112431,	NM_027225	454.63	0.492369	0.0654215	454.63	-1.32089	5.46226e-09	454.63	-1.38461	9.11749e-10	454.63	-1.81326	1.88126e-15	454.63	-1.87698	1.09902e-16	454.63	-0.0637218	0.879348	3.06	2.66	3.75	1.9	2.47	2.33	7.79	8.01	8.89	6.43	6.71	13.05
Wdr45	ENSMUST00000043045	NM_172372	145.817	0.306297	0.195991	145.817	-0.76252	5.99874e-05	145.817	-0.661406	0.000564922	145.817	-1.06882	2.92473e-08	145.817	-0.967702	4.29408e-07	145.817	0.101115	0.738784	4.53	4.55	5.83	3.93	4.46	3.34	8.42	7.69	8.62	7.19	6.59	9.45
Pitx2	ENSMUST00000174661	NM_011098	88.0847	-1.30505	0.00931104	88.0847	-3.29427	1.65035e-13	88.0847	-1.53741	0.00109275	88.0847	-1.98921	1.69391e-05	88.0847	-0.232356	0.700422	88.0847	1.75686	0.000324677	0.11	0.1	0.38	0.29	2.21	1.08	6.8	11.37	6.71	1.68	1.87	1.22
Smarca2	ENSMUST00000025862,	NM_011416	346.572	0.565416	0.0226549	346.572	-1.19953	2.33481e-08	346.572	-0.973094	8.09369e-06	346.572	-1.76495	3.77437e-16	346.572	-1.53851	1.30987e-12	346.572	0.226438	0.460298	6	5.36	5.24	3.99	4.13	4.08	6.92	9.4	8.56	5.92	8.32	11.15
Epas1	ENSMUST00000024954	NM_010137	293.956	-0.124483	0.844006	293.956	-2.98911	2.55927e-14	293.956	-2.01262	5.28939e-07	293.956	-2.86463	5.3476e-13	293.956	-1.88814	3.09503e-06	293.956	0.976495	0.0379749	0.46	0.45	0.87	0.56	0.44	1.06	6.33	10.11	8.61	2.37	2.47	6.24
Pvr	ENSMUST00000043517,ENSMUST00000160572,	NM_027514	251.554	-0.212749	0.43681	251.554	-1.59113	1.17824e-15	251.554	-1.38272	4.69785e-12	251.554	-1.37838	6.1841e-12	251.554	-1.16997	5.74957e-09	251.554	0.208415	0.457918	2.3	2.79	3.16	2.77	3.26	3.86	8.93	8.64	7.98	6.3	6.02	9.98
Gadd45b	ENSMUST00000015456	NM_008655	67.9498	-0.240155	0.63305	67.9498	-1.80876	2.13976e-07	67.9498	0.021425	0.970133	67.9498	-1.56861	1.06526e-05	67.9498	0.26158	0.56501	67.9498	1.83019	5.04445e-07	1.59	3.39	0.99	2.14	3.07	2.35	7.66	12.41	5.61	1.46	1.95	2.47
Bmi1	ENSMUST00000028071,	NM_007552	364.082	-0.185946	0.343186	364.082	-1.80137	2.32329e-37	364.082	-2.18934	2.6894e-56	364.082	-1.61543	1.19588e-30	364.082	-2.00339	1.75485e-48	364.082	-0.387963	0.0102778	2.25	2.32	2.76	3.02	3.09	2.21	8.31	8.21	9.18	10.43	11.07	12.69
Habp2	n/a	NM_001329936	140.249	-0.110061	0.875954	140.249	-5.65487	5.00739e-47	140.249	-4.83203	2.14276e-34	140.249	-5.54481	1.36533e-45	140.249	-4.72197	2.34536e-33	140.249	0.822844	0.0464755	0	0.04	0	0.06	0.02	0.04	6.95	11.03	7.76	2.71	2.66	9.28
Tmem51	ENSMUST00000036572	NM_145402	187.617	0.10353	0.694671	187.617	-1.01953	3.57319e-09	187.617	-1.14367	1.70983e-11	187.617	-1.12306	1.45638e-10	187.617	-1.2472	3.22882e-13	187.617	-0.124139	0.628198	4.31	3.74	4.68	4.32	3.36	4.37	7.64	9.4	8.79	10.16	8.04	10.38
Arid5b	ENSMUST00000020106,	NM_023598	606.454	-0.0661691	0.828845	606.454	-1.69866	1.88394e-19	606.454	-2.77327	4.12658e-51	606.454	-1.63249	8.84575e-18	606.454	-2.7071	1.0471e-48	606.454	-1.07461	1.95167e-08	2.74	1.98	3.07	2.99	2.11	3.25	9.29	8.43	8.35	16.08	17.22	23.98
Pgpep1	ENSMUST00000070173	NM_023217	482.751	-0.593434	1.51813e-06	482.751	-1.60011	3.63059e-46	482.751	-1.49285	1.24107e-40	482.751	-1.00668	5.37098e-20	482.751	-0.899415	1.95379e-16	482.751	0.10726	0.492207	2.68	2.86	3.12	4.58	4.28	4.52	8.45	8.37	9.34	9.11	7.74	7.65
Pxdc1	ENSMUST00000021847	NM_025831	114.39	-0.355858	0.36698	114.39	-1.72739	9.61861e-09	114.39	0.333597	0.366428	114.39	-1.37153	8.57753e-06	114.39	0.689455	0.0415118	114.39	2.06099	3.29001e-11	1.9	2.28	2.88	1.43	3.4	4.89	8.87	9.57	7.75	1.7	1.98	1.64
Tnni3	ENSMUST00000098859	NM_009406	47.8912	-1.25348	0.000854018	47.8912	-2.29605	1.81454e-11	47.8912	-0.196194	0.671867	47.8912	-1.04257	0.00285758	47.8912	1.05728	0.00384159	47.8912	2.09986	2.27203e-09	1.16	1.4	1.6	2.02	5.48	4.87	6.95	8.81	10.47	1.43	2.06	1.37
Arhgap8	ENSMUST00000172307	NM_001164628	110.959	0.796523	0.00449239	110.959	-0.743828	0.00374939	110.959	0.796986	0.00287937	110.959	-1.54035	1.74437e-09	110.959	0.000462766	0.999003	110.959	1.54081	3.7552e-09	4.17	6.22	5.32	2.73	3.25	2.73	7.83	11.44	7.28	2.2	2.3	4.03
Ndrg1	ENSMUST00000005256,ENSMUST00000171569,	NM_008681	252.004	0.27196	0.330615	252.004	-1.34874	1.79998e-10	252.004	-0.988485	4.73705e-06	252.004	-1.6207	3.94245e-14	252.004	-1.26045	5.41628e-09	252.004	0.360257	0.180679	3.44	2.98	3.74	2.74	3.5	2.14	9.84	8.74	8.07	6.06	5.37	9.38
Rpph1	ENSMUST00000175096	NR_002142	7.24672	0.0243312	0.975467	7.24672	-1.31429	0.00532083	7.24672	-0.336994	0.545796	7.24672	-1.33862	0.00574688	7.24672	-0.361326	0.525493	7.24672	0.977295	0.0797877	0.4	0.84	1.26	1.15	0.93	0	1.4	0.43	25.22	0.41	2.23	3.57
Dusp5	ENSMUST00000038287	NM_001085390	85.1044	0.767278	0.0120884	85.1044	-0.884319	0.00106301	85.1044	0.0736482	0.837966	85.1044	-1.6516	1.48368e-09	85.1044	-0.69363	0.0199599	85.1044	0.957967	0.000964034	4.81	4.71	4.76	2.08	2.86	3.33	10.47	7.94	8.65	4.38	2.77	6.24
Mtus1	ENSMUST00000059115,ENSMUST00000118835,	NM_001286413	572.049	-0.542017	1.39903e-05	572.049	-1.83206	8.16471e-61	572.049	-1.6578	4.16692e-50	572.049	-1.29004	3.16958e-32	572.049	-1.11578	1.2771e-24	572.049	0.174261	0.209795	2.17	2.6	2.98	3.87	4.65	4.07	9.3	9.2	8.76	7.15	7.9	8.89
Mttp	n/a	NM_001355051	339.521	-0.571422	0.017048	339.521	-1.95584	3.20631e-21	339.521	-0.830305	0.000146997	339.521	-1.38442	3.50414e-11	339.521	-0.258882	0.302432	339.521	1.12553	1.92695e-07	2.34	2.4	2.07	3.49	3.89	3.21	7.83	10.37	10.02	3.15	3.36	6.04
Cdkn2b	ENSMUST00000097981	NM_007670	114.974	-0.214317	0.654689	114.974	-2.13959	3.38654e-11	114.974	-2.08477	1.12868e-10	114.974	-1.92528	3.78022e-09	114.974	-1.87046	8.14113e-09	114.974	0.0548173	0.929398	1.34	1.14	2.85	1.51	1.32	3.79	8.27	9.8	10.33	8.59	7.82	11.18
Shtn1	ENSMUST00000047511	NM_001114312	337.872	-0.21602	0.377156	337.872	-2.04616	1.77728e-30	337.872	-1.40592	9.88347e-15	337.872	-1.83014	1.40545e-24	337.872	-1.1899	6.57937e-11	337.872	0.640232	0.000955655	2.14	2.19	2.32	2.39	2.8	2.77	9.06	9.83	9.53	4.71	5.31	8.2
AI413582	ENSMUST00000154473	NM_001002895	47.2274	-0.111163	0.81775	47.2274	-1.43909	1.80796e-06	47.2274	-1.36114	6.50334e-06	47.2274	-1.32793	1.4222e-05	47.2274	-1.24997	3.66748e-05	47.2274	0.0779568	0.881527	2.25	3.5	4.05	2.63	3.72	4.86	8.54	10.61	9.38	7.87	7.92	11.63
Ctsc	ENSMUST00000032779	NM_009982	532.55	-0.369677	0.218826	532.55	-2.30339	2.60433e-22	532.55	-1.09651	9.04545e-06	532.55	-1.93372	7.30915e-16	532.55	-0.726833	0.00456855	532.55	1.20688	1.67946e-06	1.49	2.02	1.82	2.25	2.64	2.13	8.28	10.28	10.04	2.87	2.76	6.19
Nxf7	ENSMUST00000033784,ENSMUST00000113163,	NM_130888	117.389	0.436592	0.356286	117.389	-4.25346	1.83107e-41	117.389	-2.8448	1.12078e-18	117.389	-4.69006	1.84177e-46	117.389	-3.28139	6.78374e-23	117.389	1.40867	2.66529e-06	0.24	0.21	0.59	0.18	0.29	0.14	9.54	11.83	7.33	2.56	2.73	4.81
Dpp4	ENSMUST00000047812,	NM_001159543	341.764	0.726039	0.142689	341.764	-4.19437	1.18556e-26	341.764	-3.5731	1.48549e-19	341.764	-4.92041	7.80797e-35	341.764	-4.29914	5.87228e-27	341.764	0.62127	0.232553	0.15	0.24	0.3	0.08	0.06	0.13	7.8	10.44	10.55	3.29	3.95	10.34
Rhox6	ENSMUST00000006362	NM_008955	51.4426	0.889168	0.0676158	51.4426	-3.14326	1.11937e-17	51.4426	-2.83369	1.67544e-14	51.4426	-4.03243	4.0807e-25	51.4426	-3.72286	1.08956e-21	51.4426	0.309569	0.536426	0.59	0.5	1.03	0.22	0.25	0	13.38	11.04	4.48	7.15	7.42	8.53
Clic6	ENSMUST00000023670	NM_172469	331.787	0.353501	0.227936	331.787	-1.04429	1.10565e-05	331.787	0.0895771	0.776359	331.787	-1.39779	4.66682e-09	331.787	-0.263924	0.360678	331.787	1.13387	5.25476e-06	4.1	5.22	4.32	3.31	3.23	4.21	7.15	12.49	9.35	3.18	3.41	6.1
Miip	ENSMUST00000030886,ENSMUST00000119975,	NM_001025365	167.324	0.224908	0.42622	167.324	-1.47252	2.67198e-13	167.324	-1.19516	4.45853e-09	167.324	-1.69743	1.2542e-16	167.324	-1.42007	5.13606e-12	167.324	0.277365	0.293074	2.57	3.66	4.16	2.37	2.68	4.11	8.94	10.16	10.22	8.08	7.44	8.79
Eps8l2	ENSMUST00000026577	NM_133191	302.617	0.275419	0.191054	302.617	-1.20311	2.96617e-13	302.617	-0.655248	0.000141763	302.617	-1.47853	9.97381e-19	302.617	-0.930668	5.48579e-08	302.617	0.547861	0.00279621	3.94	4.29	4.79	3.63	3.91	3.25	9.66	11.11	9.27	6.21	5.61	8.81
Mageb16	ENSMUST00000114016	NM_001113734	213.95	-0.05851	0.86554	213.95	-2.03348	1.62819e-24	213.95	-2.77412	2.96575e-46	213.95	-1.97497	4.81126e-23	213.95	-2.71561	1.01336e-44	213.95	-0.740641	0.000182157	2.47	2.12	2.42	2.39	2.66	2.43	10.93	12.61	6.9	17.5	17.2	18.07
Gas1	ENSMUST00000065086	NM_008086	260.804	-0.043548	0.916261	260.804	-1.15523	7.25402e-06	260.804	1.50077	1.56403e-08	260.804	-1.11168	2.39369e-05	260.804	1.54431	6.61214e-09	260.804	2.656	3.04622e-24	4.62	4.35	4.33	2.93	4.09	7.22	8.75	9.1	13.13	1.52	1.51	1.17
Plec	ENSMUST00000073418	NM_001163540	1832.9	0.0904485	0.729428	1832.9	-0.928177	1.31777e-07	1832.9	-0.601102	0.000960911	1832.9	-1.01863	9.91374e-09	1832.9	-0.691551	0.000138629	1832.9	0.327075	0.140929	5.38	5.5	5.36	5.64	4.67	5.19	12.53	9.46	9.01	6.77	6.79	11.3
Fhod1	ENSMUST00000014922	NM_177699	539.088	0.23734	0.211002	539.088	-0.865002	1.15242e-08	539.088	-1.15733	7.10566e-15	539.088	-1.10234	5.63405e-13	539.088	-1.39467	1.03764e-20	539.088	-0.292326	0.116439	5.5	6.36	5.2	5.55	4.85	4.21	9.41	10.72	10.93	11.37	11.57	15.78
Klf15	ENSMUST00000032174,	NM_023184	327.541	0.389465	0.0143736	327.541	-0.74925	4.17414e-08	327.541	-1.06146	1.04126e-15	327.541	-1.13872	2.49194e-16	327.541	-1.45093	4.68409e-27	327.541	-0.31221	0.0471856	5.95	6.1	7.08	5.03	4.29	5.44	9.75	11.86	9.59	13.41	14.28	11.58
Serpinb6c	ENSMUST00000110273,ENSMUST00000172184,	NM_148942	74.3479	0.282054	0.66347	74.3479	-4.93937	4.27931e-36	74.3479	-3.9147	8.63225e-23	74.3479	-5.22142	1.40998e-38	74.3479	-4.19676	3.36591e-25	74.3479	1.02467	0.00895471	0	0.05	0.2	0	0	0.09	7.92	12.85	10.69	3.38	3.19	7.82
Tdrp	ENSMUST00000062613,	NM_173744	306.1	0.111228	0.575009	306.1	-1.40222	3.79778e-27	306.1	-1.69335	1.66449e-40	306.1	-1.51345	1.45719e-30	306.1	-1.80458	5.16365e-45	306.1	-0.291127	0.0451621	3.65	4.28	4.25	4.41	3.53	3.27	10.92	10.56	10.6	13.39	12.53	13.98
Mvp	ENSMUST00000165096	NM_080638	242.706	0.775381	0.00546477	242.706	-1.7483	4.13586e-13	242.706	-0.843976	0.000906318	242.706	-2.52369	1.12077e-24	242.706	-1.61936	1.12521e-10	242.706	0.904329	0.000617345	2.96	3.01	3.34	1.69	1.53	2.1	11.62	13.45	8.35	4.87	3.97	8.53
Creb3l2	ENSMUST00000041093	NM_178661	378.526	-1.06448	1.50618e-07	378.526	-2.45373	4.88719e-39	378.526	-2.39765	2.00135e-37	378.526	-1.38925	5.517e-14	378.526	-1.33317	4.00399e-13	378.526	0.0560775	0.866811	1.77	1.62	2.48	3.97	3.43	5.67	11.13	12.22	10.39	9.78	10.15	12.94
Gata6	ENSMUST00000047762,	NM_010258	445.898	-1.00675	0.0240484	445.898	-4.53111	5.2991e-33	445.898	-5.37964	3.64637e-46	445.898	-3.52436	6.80489e-21	445.898	-4.37289	5.18474e-32	445.898	-0.848526	0.0591461	0.08	0.12	0.3	0.37	0.52	0.77	10.28	12.49	11.26	14.92	17.28	36.29
Mkx	ENSMUST00000079788	NM_177595	300.003	-2.65266	4.02074e-42	300.003	-3.73371	1.12873e-85	300.003	-2.7897	3.78461e-47	300.003	-1.08105	4.51455e-11	300.003	-0.137044	0.512816	300.003	0.944009	2.15431e-08	0.64	0.87	0.78	4.19	6.62	5.7	11.35	10.95	11.77	6.32	5.82	5.46
Glrx	ENSMUST00000022082	NM_053108	137.806	0.600991	0.0214985	137.806	-1.06523	1.79027e-06	137.806	-0.541015	0.0232697	137.806	-1.66623	2.33274e-13	137.806	-1.14201	8.7564e-07	137.806	0.524219	0.0443289	5.23	5.52	5.77	3.33	4.2	3.16	12.82	14.12	8.04	9.85	7.93	6.5
Fbxo15	ENSMUST00000037718	NM_015798	196.356	-1.10496	5.83214e-05	196.356	-2.39263	1.64848e-21	196.356	-2.47552	4.62249e-23	196.356	-1.28767	2.83817e-07	196.356	-1.37056	2.8147e-08	196.356	-0.0828894	0.850631	2.14	2.04	1.67	2.62	5.76	5.95	12.23	13.5	9.42	11.94	12.04	13.96
Tmem144	ENSMUST00000168038,ENSMUST00000029568,	NM_027495	224.441	-0.588683	0.023698	224.441	-2.24977	1.68638e-24	224.441	-1.55716	4.21281e-12	224.441	-1.66109	4.01251e-14	224.441	-0.968479	1.97079e-05	224.441	0.692613	0.00439584	2.55	1.82	2.59	3.4	3.95	3.68	10.05	13.7	11.97	5.15	6.89	9.83
Folr1	ENSMUST00000001882	NM_001252552	102.226	0.552609	0.242236	102.226	-3.79852	1.28712e-30	102.226	-3.21811	4.30029e-22	102.226	-4.35112	2.01702e-36	102.226	-3.77072	1.1912e-27	102.226	0.580403	0.125235	0.32	0.57	0.77	0.23	0.39	0.35	10.44	13.62	11.72	5.08	6.12	12.44
Glipr1	ENSMUST00000074805	NM_028608	72.6215	0.155027	0.834572	72.6215	-3.24135	3.97984e-12	72.6215	-2.62017	3.06758e-08	72.6215	-3.39638	6.00425e-13	72.6215	-2.7752	4.87159e-09	72.6215	0.621177	0.33623	0.05	0.06	0.26	0.04	0.06	0	8.88	13.22	14.66	2.68	3.2	14.65
Mgmt	ENSMUST00000081510	NM_008598	92.1773	0.0563991	0.886226	92.1773	-1.73949	2.93186e-15	92.1773	-2.05455	1.37847e-21	92.1773	-1.79588	7.62243e-16	92.1773	-2.11095	1.61871e-22	92.1773	-0.315068	0.221135	3.31	4.33	2.84	3.4	3.21	3.89	12.4	11.92	12.88	18.3	14.06	14.87
Mios	ENSMUST00000040017	NM_145374	557.966	-0.146115	0.291265	557.966	-1.37617	2.08833e-41	557.966	-1.59504	6.43844e-57	557.966	-1.23005	1.59634e-33	557.966	-1.44893	4.97723e-48	557.966	-0.218875	0.0631793	4.35	5.23	4.94	5.41	5.8	5.13	12.12	13.42	11.77	13.98	15.85	14.3
Myo6	ENSMUST00000035889,ENSMUST00000113268,	NM_001039546	945.804	0.170028	0.521447	945.804	-1.4713	8.71592e-15	945.804	-0.857457	1.19313e-05	945.804	-1.64133	9.16221e-18	945.804	-1.02748	1.38933e-07	945.804	0.613843	0.00454993	3.72	5.04	4.41	4.02	4.3	3.51	11.09	14.96	11.43	6.09	7.05	11.23
Zfp948	ENSMUST00000088787	NM_001002008	336.287	-0.088769	0.676311	336.287	-1.17769	5.04167e-17	336.287	-0.411994	0.00696713	336.287	-1.08892	1.59872e-14	336.287	-0.323225	0.0408428	336.287	0.765695	1.60909e-07	5.38	5.77	5.56	5.59	6.71	5.91	11.91	14.58	11.37	6.3	7.6	8.45
Amn	ENSMUST00000021707,	NM_033603	123.822	0.434989	0.405886	123.822	-4.12997	1.91558e-30	123.822	-3.17163	3.46388e-18	123.822	-4.56496	6.1655e-35	123.822	-3.60662	3.61486e-22	123.822	0.958338	0.0157463	0.39	0.52	0.2	0.12	0.18	0.45	10.25	15.06	12.57	3.79	3.82	10.48
Bmp7	ENSMUST00000009143,ENSMUST00000137247,	NM_007557	489.221	-1.75343	2.88054e-29	489.221	-2.85041	1.01692e-79	489.221	-2.78586	1.57272e-76	489.221	-1.09698	6.19354e-15	489.221	-1.03243	1.54024e-13	489.221	0.0645506	0.785031	1.48	2.03	1.6	5.24	5.61	7.81	13.1	12.86	12.47	12.76	12.2	12.25
Snx25	ENSMUST00000176410,ENSMUST00000170416,	NM_207213	430.039	-0.368529	0.0185578	430.039	-2.07625	1.00655e-59	430.039	-2.31451	1.23817e-75	430.039	-1.70772	1.07405e-42	430.039	-1.94598	5.27604e-57	430.039	-0.238264	0.100617	2.9	3.22	2.91	4.49	3.32	4.16	12.09	13.26	13.18	14.51	14.91	16.7
Triml2	ENSMUST00000163869,	NM_001160412	169.494	-0.619023	0.105863	169.494	-4.6148	4.89121e-63	169.494	-5.02262	2.59318e-75	169.494	-3.99577	8.07314e-58	169.494	-4.4036	1.28901e-71	169.494	-0.407827	0.0769351	0.34	0.45	0.18	0.64	0.51	0.91	13.85	14.42	10.28	15.2	16.76	20.55
Ephb3	ENSMUST00000006112	NM_010143	540.286	-0.541687	0.000178292	540.286	-1.80612	1.10967e-44	540.286	-1.40435	3.23578e-27	540.286	-1.26443	4.4643e-23	540.286	-0.862666	2.75596e-11	540.286	0.401766	0.00486645	3.83	3.43	3.82	5.61	5.26	5.77	12.41	13.32	13.28	8.93	8.81	12.05
F3	ENSMUST00000029771	NM_010171	222.804	0.787904	0.066756	222.804	-1.41249	0.000171054	222.804	-1.30692	0.000586273	222.804	-2.2004	4.13787e-09	222.804	-2.09483	1.90928e-08	222.804	0.10557	0.877267	3.1	3.52	5.57	1.64	1.52	3.04	10.71	15.47	12.83	8.26	8.07	19.95
Retreg1	ENSMUST00000022881	NM_001277317	415.881	0.376265	0.1337	415.881	-0.925022	1.11023e-05	415.881	-0.478939	0.0328419	415.881	-1.30129	6.94225e-10	415.881	-0.855204	7.58968e-05	415.881	0.446082	0.0789385	5.28	7.26	8.09	4.63	5.33	6.04	11.79	14.49	13.75	7.62	7.73	13.97
Adam15	ENSMUST00000184651	NM_009614	410.684	-0.0427153	0.877581	410.684	-1.25591	8.61301e-14	410.684	-0.785142	5.98158e-06	410.684	-1.2132	1.06485e-12	410.684	-0.742427	2.23414e-05	410.684	0.470771	0.0155543	5.44	5.77	5.97	6.58	5.13	6.24	12.7	13.91	13.97	8.87	7.75	12.82
Nfat5	ENSMUST00000133026,ENSMUST00000148006,ENSMUST00000077440,	NM_001286260	1726.03	-0.116256	0.55628	1726.03	-1.20025	1.0474e-17	1726.03	-0.523828	0.000375443	1726.03	-1.08399	2.23532e-14	1726.03	-0.407572	0.00730825	1726.03	0.676421	7.03899e-06	6.39	5.27	5.77	6.22	7.48	6.21	17.07	11.12	12.41	7.6	8.8	8.95
Rpia	ENSMUST00000066134	NM_009075	296.995	0.140976	0.473569	296.995	-1.30215	3.76805e-22	296.995	-1.84531	1.07212e-45	296.995	-1.44312	4.69402e-26	296.995	-1.98629	1.54743e-51	296.995	-0.543166	4.96099e-05	4.99	5.88	5.8	5.35	5.44	4.28	13.02	14.3	13.56	19.48	18.6	22.7
Slc16a10	ENSMUST00000092566	NM_028247	533.68	-1.15967	2.59135e-09	533.68	-2.41339	2.84603e-39	533.68	-0.267118	0.230179	533.68	-1.25372	1.37516e-11	533.68	0.892555	3.79179e-06	533.68	2.14627	6.24859e-31	2.15	2.83	2.89	4.29	6.11	7.1	14.88	11.8	14.46	2.95	2.39	3.67
Fbxo6	ENSMUST00000105706	NM_015797	149.623	0.131198	0.69547	149.623	-1.08854	1.23011e-06	149.623	-0.433593	0.0793825	149.623	-1.21974	8.5798e-08	149.623	-0.56479	0.0210333	149.623	0.65495	0.00940582	4.83	8.44	5.79	4.84	5.42	7.04	13.42	14.55	13.25	7.9	7.05	10.99
Pex26	ENSMUST00000139393,ENSMUST00000088561,	NM_001304773	479.643	-0.842776	2.10906e-10	479.643	-2.27096	1.85705e-77	479.643	-1.42178	4.95981e-30	479.643	-1.42819	3.9956e-34	479.643	-0.579009	2.75403e-06	479.643	0.849179	6.72528e-13	2.72	2.77	2.89	5.06	4.58	6.03	14.05	13.45	13.81	7.61	6.88	8.42
Wnt3	ENSMUST00000000127	NM_009521	303.64	-3.73624	6.48806e-75	303.64	-4.80226	3.54924e-126	303.64	-2.8311	6.35314e-42	303.64	-1.06601	6.56985e-14	303.64	0.905145	2.57108e-09	303.64	1.97116	9.30361e-42	0.38	0.36	0.51	6.66	7.92	5.64	13.98	14.54	13.02	3.35	3.15	3.94
Rab11fip5	ENSMUST00000060837	NM_177466	625.247	-0.582476	0.0144339	625.247	-3.28882	2.24103e-60	625.247	-2.82065	1.81156e-44	625.247	-2.70634	4.29436e-42	625.247	-2.23817	3.50218e-29	625.247	0.468168	0.0480876	1.22	1.38	1.57	1.86	2.03	2.37	13.11	15.23	13.22	7.7	7.71	14.9
Gata4	ENSMUST00000067417,ENSMUST00000118022,	NM_008092	342.336	-0.765442	0.107719	342.336	-4.15931	1.97064e-26	342.336	-3.65223	1.5197e-20	342.336	-3.39387	6.04608e-18	342.336	-2.88679	2.49418e-13	342.336	0.50708	0.349802	0.22	0.36	0.35	0.29	0.59	1.38	12.41	15.83	14.79	7.73	7.62	13.24
Rnf17	ENSMUST00000095793,	NM_001033043	837.313	0.259031	0.0829829	837.313	-2.20062	3.26031e-82	837.313	-2.61134	1.23816e-117	837.313	-2.45965	5.71745e-98	837.313	-2.87037	9.80635e-137	837.313	-0.410715	0.000602962	3.16	3.19	2.98	2.43	3	2.51	14.51	14.91	13.82	18.44	22.33	17.68
Sipa1l2	ENSMUST00000108775,	NM_001081337	1211.3	0.146584	0.478729	1211.3	-0.966435	2.08283e-10	1211.3	-0.923592	1.40923e-09	1211.3	-1.11302	3.80747e-13	1211.3	-1.07018	2.34557e-12	1211.3	0.0428431	0.880455	7.23	7.76	7.82	8.56	6.34	5.97	16.53	15.68	12.15	14.27	12.42	17.09
Ahnak	ENSMUST00000092955,	NM_001039959	2132.4	0.696031	0.0382321	2132.4	-1.70951	5.94129e-09	2132.4	-0.8946	0.00374962	2132.4	-2.40554	2.31357e-16	2132.4	-1.59063	9.34738e-08	2132.4	0.814906	0.0175809	4.09	3.97	4.12	2.08	2.56	2.81	19.11	15.03	10.35	5.3	7.27	11.58
Akr1b8	ENSMUST00000038406	NM_008012	187.477	1.08382	8.32318e-06	187.477	-0.921793	3.67628e-05	187.477	-0.814229	0.000313291	187.477	-2.00562	1.32896e-18	187.477	-1.89805	5.73449e-17	187.477	0.107564	0.769511	8.59	7.67	6.85	3.16	4.19	3.14	12.08	17.55	14.9	11.42	11.61	18.78
Pdgfra	n/a	NM_001347719	796.662	-2.48559	2.09703e-08	796.662	-3.71581	2.61575e-18	796.662	-3.2259	5.29733e-14	796.662	-1.23021	0.00823763	796.662	-0.740305	0.130383	796.662	0.48991	0.427389	0.19	0.25	0.34	1.84	3.44	9.66	13.06	16.02	15.85	5.99	8.09	14.88
Arhgap45	ENSMUST00000099501,ENSMUST00000140974,	NM_001142701	413.271	0.613768	7.791e-05	413.271	-2.12638	1.68967e-62	413.271	-1.357	2.15534e-25	413.271	-2.74015	5.95674e-93	413.271	-1.97077	1.07492e-47	413.271	0.769383	1.21279e-09	3.09	4	3.07	2.31	2.45	1.85	13.7	16.71	14.67	8.65	8.88	9.05
Pcbd1	ENSMUST00000020298	NM_025273	103.068	0.621784	0.054141	103.068	-0.695846	0.0161099	103.068	-0.0252287	0.951422	103.068	-1.31763	4.2772e-06	103.068	-0.647012	0.0351503	103.068	0.670617	0.0403947	8.38	10.39	8.71	5.81	5.77	5.73	11.67	18.5	15.07	6.04	7.36	14.33
Pla2g15	n/a	NM_001357319	486.176	-0.225116	0.0845954	486.176	-1.25139	1.71413e-32	486.176	-1.22415	1.35693e-31	486.176	-1.02627	1.72065e-22	486.176	-0.999033	6.85155e-22	486.176	0.0272409	0.886243	6.29	6.86	6.34	7.97	7.31	8.13	15.34	15.87	14.94	15.16	13.74	17.01
Slc39a8	ENSMUST00000167390	NM_001135150	528.362	0.257287	0.531115	528.362	-0.9675	0.00176712	528.362	-0.351565	0.317545	528.362	-1.22479	8.28687e-05	528.362	-0.608852	0.0671071	528.362	0.615935	0.0972007	5.81	9.2	7	6.2	6.59	5.53	12.4	17.22	16.57	6.29	7.95	14.9
Tspan9	ENSMUST00000112173,	NM_175414	581.604	-0.360596	0.0353138	581.604	-2.06464	4.08064e-48	581.604	-1.77614	9.21306e-36	581.604	-1.70404	1.59634e-33	581.604	-1.41555	1.45982e-23	581.604	0.28849	0.0932254	3.11	3.85	3.96	4.81	4.37	5.26	14.66	16.7	14.89	11.56	11.05	15.62
Eogt	ENSMUST00000054344	NM_175313	493.474	-0.998219	2.79761e-09	493.474	-2.13878	5.56148e-42	493.474	-1.78421	2.07037e-29	493.474	-1.14056	2.9521e-13	493.474	-0.785993	7.48282e-07	493.474	0.354567	0.0571368	3.11	3.92	3.3	5.71	6.75	9.44	15.1	15.8	15.86	11.37	12.17	13.29
Zfp42	ENSMUST00000082120,	NM_009556	369.315	-0.76395	8.32318e-06	369.315	-2.55254	3.04336e-66	369.315	-3.52683	5.67881e-132	369.315	-1.78859	1.39574e-38	369.315	-2.76288	2.95225e-97	369.315	-0.97429	4.07963e-15	2.71	2.8	2.12	3.99	5.27	4.63	15.86	17.16	13.76	31.02	32.74	30.64
Slc7a1	ENSMUST00000048116	NM_001301424	1317.28	-0.00342074	0.992082	1317.28	-1.17959	8.58067e-12	1317.28	-1.13363	6.03505e-11	1317.28	-1.17616	1.72698e-11	1317.28	-1.1302	8.60678e-11	1317.28	0.0459604	0.887702	5.72	8.61	6.17	7.74	6.29	6.88	16.79	15.1	14.94	13.57	12.43	19.9
Atf3	ENSMUST00000027941,ENSMUST00000195117,	NM_007498	254.386	-0.204023	0.547482	254.386	-1.49593	6.60769e-10	254.386	-0.0318111	0.928259	254.386	-1.2919	1.69568e-07	254.386	0.172212	0.589014	254.386	1.46412	5.7093e-09	4.9	8.19	3.18	6.61	7.52	5.25	16.7	16.48	15.59	6.37	4.67	5.6
Grtp1	ENSMUST00000165605,	NM_025768	242.074	0.0973543	0.669764	242.074	-1.23366	4.28388e-17	242.074	-1.60213	2.88678e-29	242.074	-1.33101	3.59919e-19	242.074	-1.69948	3.3083e-32	242.074	-0.36847	0.0219842	7.22	6.36	7.36	7.09	5.93	6.85	17.52	17.46	13.87	21.99	19.55	23.06
Slc4a11	ENSMUST00000099362	NM_001081162	474.168	0.0559697	0.910911	474.168	-1.71742	3.06653e-08	474.168	-1.25105	8.25066e-05	474.168	-1.77339	1.66645e-08	474.168	-1.30702	4.18599e-05	474.168	0.46637	0.259726	4.25	4.18	4.75	4.97	3.68	4.2	18.24	13.03	18.59	8.72	7.76	18.73
Lmna	ENSMUST00000120377	NM_001111102	383.426	0.205756	0.450973	383.426	-1.35819	1.13518e-11	383.426	-0.593003	0.00546008	383.426	-1.56394	1.04611e-14	383.426	-0.798759	0.000151334	383.426	0.765183	0.000477767	6.6	6.91	6.9	5.16	5.59	7.2	16.04	18.41	16.71	9.3	7.21	14.4
Mpc1	ENSMUST00000155364	NM_018819	115.367	-1.02718	6.36009e-05	115.367	-2.49113	1.4243e-27	115.367	-1.98327	1.28558e-17	115.367	-1.46395	1.62131e-11	115.367	-0.956085	1.86797e-05	115.367	0.507861	0.0405128	2.68	2.23	3.55	4.9	6.38	7.77	16.42	16.73	18.49	9.95	11.97	14.38
Necap2	ENSMUST00000030760	NM_025383	371.756	0.0350155	0.882494	371.756	-1.03634	2.90442e-13	371.756	-0.901881	2.54539e-10	371.756	-1.07136	8.8511e-14	371.756	-0.936896	6.33098e-11	371.756	0.134459	0.513534	8.49	7.96	9.45	7.43	8.82	9.79	17.52	17.39	18.04	15.69	13.99	19.13
Ostf1	ENSMUST00000025631	NM_017375	332.661	0.238054	0.10206	332.661	-0.775984	5.18044e-11	332.661	-0.435896	0.000404539	332.661	-1.01404	2.96351e-17	332.661	-0.67395	3.46746e-08	332.661	0.340087	0.0110502	10.12	10.65	10.95	7.95	10.09	9.53	17.94	18.44	17.05	13.53	13.68	15.52
Kctd6	ENSMUST00000022272	NM_027782	296.296	-1.29624	2.50568e-18	296.296	-2.31307	5.84986e-61	296.296	-2.09629	2.66264e-50	296.296	-1.01683	2.99906e-15	296.296	-0.800047	6.26662e-10	296.296	0.216786	0.175839	3.29	3.54	4.02	9.38	9.38	8.86	19.14	15.86	19.75	16.04	15.43	17.15
Cdc42bpg	ENSMUST00000025681	NM_001033342	1290.1	-0.335943	0.0129589	1290.1	-1.33831	3.75728e-30	1290.1	-1.10643	6.84995e-21	1290.1	-1.00236	2.93458e-17	1290.1	-0.770489	1.11695e-10	1290.1	0.231873	0.118036	7.04	7.25	8.22	9.16	9.85	10.1	18.63	17.72	20.28	14.6	14.59	19.56
Elf3	ENSMUST00000003135	NM_007921	317.708	-0.175742	0.536114	317.708	-2.05086	1.32437e-25	317.708	-1.57781	1.87446e-15	317.708	-1.87512	1.85002e-21	317.708	-1.40206	1.93136e-12	317.708	0.473052	0.0402266	4.03	4.86	4.27	3.52	6.18	5.78	20.36	21.1	15.6	12.08	12.62	16.38
Nagk	n/a	NM_001347315	207.263	-0.154951	0.652299	207.263	-2.01555	9.61318e-19	207.263	-1.61158	2.84084e-12	207.263	-1.8606	5.42279e-16	207.263	-1.45662	3.12828e-10	207.263	0.403977	0.15449	3.46	5.86	3.91	4.89	4.69	5.69	16.46	21.31	19.57	11.94	11.57	19.79
Klhl2	ENSMUST00000034017,	NM_178633	821.35	0.227815	0.0302705	821.35	-0.848321	3.50629e-22	821.35	-1.02404	1.11471e-32	821.35	-1.07614	1.01718e-33	821.35	-1.25185	5.43153e-47	821.35	-0.175718	0.0992837	10.79	11.07	10.87	9.3	9.81	9.37	18.67	21.07	18.31	21.3	21.02	24.3
Ctsh	ENSMUST00000034915	NM_001312649	190.016	-0.638902	0.203805	190.016	-3.11161	1.15561e-14	190.016	-2.13324	2.2091e-07	190.016	-2.4727	1.58899e-09	190.016	-1.49434	0.000409174	190.016	0.978366	0.0431418	1.05	1.14	1.17	1.94	2.51	2.16	12.82	20.85	24.51	3.88	5.37	16.24
Herpud1	n/a	NM_001357205	380.044	0.194875	0.381177	380.044	-1.05933	2.2058e-10	380.044	-0.596575	0.000616584	380.044	-1.2542	1.08407e-13	380.044	-0.79145	4.6892e-06	380.044	0.462755	0.0162936	8.61	11.62	7.51	9.12	8.07	7.34	17.41	19.28	21.55	14.03	12.27	16.09
Foxp4	ENSMUST00000113265	NM_001110824	890.792	0.463695	0.00024899	890.792	-0.800341	3.28246e-12	890.792	-0.523916	8.76169e-06	890.792	-1.26404	9.88122e-28	890.792	-0.987611	2.11809e-17	890.792	0.276425	0.0447248	10.76	11.24	11.85	7.54	9.28	8.08	19.63	19.19	19.47	15.89	13.87	18.89
Flrt3	ENSMUST00000110057	NM_001172160	723.132	-0.5091	0.0374519	723.132	-1.96889	4.8674e-21	723.132	-1.37115	1.16218e-10	723.132	-1.45979	6.37608e-12	723.132	-0.86205	8.25597e-05	723.132	0.597739	0.0145767	5.29	4.75	4.12	6.81	7.07	7.19	17.24	21.83	19.9	8.93	10.61	19.15
Tex13b	ENSMUST00000044179	NM_031381	314.901	0.218272	0.730202	314.901	-6.94993	4.62964e-99	314.901	-6.84909	3.61255e-96	314.901	-7.1682	2.61072e-100	314.901	-7.06736	2.309e-98	314.901	0.100841	0.734099	0.05	0	0	0	0	0	16.88	18.65	23.7	15.51	20.9	19.38
Pth1r	ENSMUST00000166716	NM_001083935	283.59	-0.0738846	0.901728	283.59	-3.38895	1.74201e-21	283.59	-2.52278	2.77027e-12	283.59	-3.31507	2.71738e-20	283.59	-2.4489	1.4674e-11	283.59	0.866169	0.042358	1.18	1.12	1.21	0.71	1.23	1.99	17.09	21.95	20.45	6.83	6.96	16.31
Cyp26a1	ENSMUST00000025946	NM_007811	190.655	0.541752	0.376256	190.655	-1.24081	0.013027	190.655	1.47406	0.00298501	190.655	-1.78256	0.000333326	190.655	0.932305	0.0779067	190.655	2.71487	3.71028e-08	6.46	7.13	2	0.56	1.34	5.96	14.65	16.2	28.93	0.27	0.21	0.61
Slc12a4	ENSMUST00000034370	NM_009195	822.674	-0.511741	3.18338e-05	822.674	-1.65114	7.00642e-50	822.674	-1.43758	4.79467e-38	822.674	-1.1394	8.34532e-25	822.674	-0.925837	7.61363e-17	822.674	0.213563	0.12111	6.29	6.66	6.18	8.93	8.76	10.56	20.4	18.3	21.44	16.79	16.04	19.59
Rassf1	ENSMUST00000010211	NM_019713	379.585	0.198099	0.271316	379.585	-0.815333	5.56841e-09	379.585	-0.515067	0.000371395	379.585	-1.01343	7.74361e-13	379.585	-0.713166	6.72324e-07	379.585	0.300266	0.0751284	12.46	12.08	9.66	10.81	9.97	9.68	19.91	20.84	19.45	16.51	13.91	18.98
Eps8	ENSMUST00000058210	NM_001271588	1089.86	0.576446	9.62704e-06	1089.86	-1.22857	1.49632e-25	1089.86	-1.47993	5.50102e-37	1089.86	-1.80501	1.9682e-51	1089.86	-2.05638	7.77353e-68	1089.86	-0.251368	0.08162	9.34	8.02	9.44	5.89	6.05	6.04	19.68	21.54	20.44	21.64	24.05	29.79
Ccno	ENSMUST00000038404	NM_001081062	200.388	-2.37812	1.46183e-08	200.388	-3.99244	2.04112e-23	200.388	-0.855994	0.0577673	200.388	-1.61433	0.000105569	200.388	1.52212	0.000297769	200.388	3.13645	1.68695e-14	0.43	0.78	0.31	3.24	5.13	8.09	20.26	12.53	29.03	1.22	0.77	1.91
Homer3	ENSMUST00000140212	NM_011984	538.637	-0.626722	0.000672864	538.637	-2.1745	1.15041e-40	538.637	-2.33445	4.70159e-47	538.637	-1.54778	1.09612e-21	538.637	-1.70773	1.21971e-26	538.637	-0.159955	0.489943	4.99	4.06	4.35	6.06	6.94	8.82	18.32	19.7	24.64	24.05	20.9	26.15
Tex264	ENSMUST00000163441,ENSMUST00000046735,	NM_011573	283.543	-0.265308	0.298696	283.543	-1.63274	4.46919e-17	283.543	-1.22035	6.41023e-10	283.543	-1.36743	3.09575e-12	283.543	-0.955042	1.68869e-06	283.543	0.412387	0.0793089	6.68	6.67	7.48	7.17	7.02	10.83	18.9	23.57	20.75	14.59	12.91	21.02
Tex15	ENSMUST00000124496,ENSMUST00000009772,	NM_031374	1388.44	-2.05913	1.30402e-16	1388.44	-3.37757	2.66867e-44	1388.44	-2.0949	1.54123e-17	1388.44	-1.31844	1.35858e-07	1388.44	-0.0357653	0.921523	1388.44	1.28268	6.6828e-07	1.62	1.57	2	8.87	10.73	5.27	20.36	22.38	21.23	6.43	9.54	8.99
Plaur	ENSMUST00000002284	NM_011113	193.934	0.365191	0.36785	193.934	-2.54631	1.66515e-17	193.934	-1.25253	6.34998e-05	193.934	-2.9115	8.56685e-22	193.934	-1.61772	2.32438e-07	193.934	1.29378	5.41039e-05	2.58	3.08	3.4	1.88	2.36	2.65	21.85	21.01	21.2	5.7	4.25	14.13
Arhgef5	ENSMUST00000031750	NM_133674	1039.18	-0.94534	5.22619e-10	1039.18	-2.51433	1.73856e-69	1039.18	-1.9413	1.62397e-41	1039.18	-1.56899	1.98881e-28	1039.18	-0.995955	4.89738e-12	1039.18	0.573033	0.000211729	2.99	3.71	4.31	5.83	8.53	7.62	21.86	21.76	20.53	13.65	13.3	16.36
Apoc1	ENSMUST00000108451	NM_007469	66.7981	0.666984	0.0174906	66.7981	-0.568018	0.0235632	66.7981	-0.496196	0.0513376	66.7981	-1.235	1.02221e-06	66.7981	-1.16318	3.14019e-06	66.7981	0.0718216	0.86639	13.43	16.63	15.62	7.76	10.56	10.36	23.45	24.1	18.26	17.37	20.22	26.57
Zfp869	ENSMUST00000080987,	NM_181274	698.595	-0.318236	0.0654669	698.595	-2.08942	7.85e-50	698.595	-1.97343	1.2183e-44	698.595	-1.77119	2.46953e-36	698.595	-1.65519	3.35336e-32	698.595	0.115999	0.581937	4.66	4.78	6.07	5.26	6.47	8.21	21.21	23.24	21.86	19.19	22.09	20.67
Tigar	ENSMUST00000039913	NM_177003	1063.31	0.00682555	0.96663	1063.31	-1.20818	4.11709e-43	1063.31	-1.45876	7.42959e-64	1063.31	-1.21501	5.69317e-43	1063.31	-1.46558	4.14398e-64	1063.31	-0.250575	0.0115848	10.79	10.58	9.29	11.11	10.18	9.85	23.59	24.5	22.25	27.75	27.11	30.14
Junb	ENSMUST00000064922	NM_008416	337.436	-0.111722	0.607038	337.436	-1.88526	1.00768e-39	337.436	-0.678062	9.28011e-06	337.436	-1.77354	3.55403e-35	337.436	-0.56634	0.000262605	337.436	1.2072	2.55896e-17	5.9	6.94	6.7	7.54	7.39	6.45	25.31	24.1	23.27	11.41	8.11	11.85
Sfmbt2	ENSMUST00000041105	NM_001198808	1559.97	-0.532217	0.0936593	1559.97	-3.372	9.66741e-38	1559.97	-3.1448	6.74434e-33	1559.97	-2.83979	7.2728e-27	1559.97	-2.61258	5.02997e-23	1559.97	0.227208	0.575167	2.44	1.76	1.52	3.43	3.1	2.56	32.31	24.82	15.65	19.44	18.76	23.12
Efna3	ENSMUST00000029673	NM_010108	203.718	-1.38736	1.04132e-07	203.718	-2.90525	5.29263e-33	203.718	-1.79034	7.12893e-13	203.718	-1.51789	1.74181e-10	203.718	-0.40298	0.138263	203.718	1.11491	7.29998e-06	2.92	2.71	2.88	7.35	6.12	11.93	23.11	21.54	28.74	9.42	9.11	14.25
Eomes	ENSMUST00000035020	NM_010136	444.098	-1.19525	0.00580144	444.098	-4.01558	1.44474e-25	444.098	-0.918635	0.0308331	444.098	-2.82033	4.64902e-13	444.098	0.276618	0.585669	444.098	3.09695	3.88065e-15	0.56	0.8	0.85	0.79	2.57	3.67	22.96	18.57	32.21	1.68	1.75	1.85
Cryab	ENSMUST00000034562	NM_009964	138.024	0.159572	0.820901	138.024	-2.18031	2.02815e-06	138.024	-1.48297	0.00177355	138.024	-2.33988	4.82915e-07	138.024	-1.64254	0.000538568	138.024	0.697342	0.250193	1.61	1.42	4.52	0.96	1.6	4.17	19.99	30.08	25.09	7.77	6.81	23.97
S100a1	ENSMUST00000060738	NM_011309	92.9431	0.609989	0.115234	92.9431	-1.20707	0.000220141	92.9431	-0.179603	0.664524	92.9431	-1.81705	3.29768e-08	92.9431	-0.789592	0.0264256	92.9431	1.02746	0.00431774	8.65	8.15	13.76	5.8	5.82	7.21	19.29	30.61	25.63	7.25	7.67	19.49
Tdgf1	ENSMUST00000035075	NM_011562	288.051	-2.30247	2.37814e-07	288.051	-3.84013	1.35019e-19	288.051	-2.36921	4.83461e-08	288.051	-1.53766	0.000632584	288.051	-0.0667397	0.915712	288.051	1.47092	0.00210968	0.39	0.57	0.39	1.64	10.27	7.74	23.56	27.39	25.01	7.39	8.61	4.27
Pdgfrl	ENSMUST00000143216,ENSMUST00000034004,	NM_026840	231.394	-2.60255	1.46923e-39	231.394	-3.94634	1.99151e-94	231.394	-1.21248	1.26881e-08	231.394	-1.34379	1.58318e-17	231.394	1.39006	2.42517e-15	231.394	2.73386	2.1828e-59	1.56	1.29	1.58	8.51	11.07	11.33	23.12	28.4	24.64	3.3	3.37	4.29
Wwc2	ENSMUST00000057561	NM_133791	1484.44	0.42186	0.000339743	1484.44	-0.834852	6.17488e-15	1484.44	-0.507902	3.91787e-06	1484.44	-1.25671	1.59106e-31	1484.44	-0.929762	9.1743e-18	1484.44	0.32695	0.00799919	14.05	16.94	12.81	11.22	11.41	10.6	26.45	28.53	22.36	20.12	20.89	21.32
Znrf2	ENSMUST00000079869	NM_199143	833.165	0.231048	0.12992	833.165	-0.802417	1.61685e-10	833.165	-0.867456	3.53136e-12	833.165	-1.03346	3.03944e-16	833.165	-1.0985	1.45765e-18	833.165	-0.0650391	0.756429	15.59	15.48	13.93	14.82	13.77	10.09	26.9	27.14	23.76	25.61	29.32	27.72
Gsn	ENSMUST00000028239	NM_001206367	603.164	1.0456	1.39404e-07	603.164	-1.21855	5.5273e-11	603.164	-0.522812	0.00845225	603.164	-2.26415	1.75623e-33	603.164	-1.56841	1.51156e-16	603.164	0.69574	0.000684832	13.03	9.99	9.9	5.32	5.39	4.99	26.13	26.9	25.01	14.22	11.96	21.79
Dkk1	ENSMUST00000025803	NM_010051	320.838	-3.31356	5.09115e-17	320.838	-6.03968	1.62119e-56	320.838	-4.4869	2.14102e-31	320.838	-2.72611	4.81454e-14	320.838	-1.17334	0.00215872	320.838	1.55277	6.15265e-05	0.02	0.05	0.04	1.35	1.56	6.09	21.9	24.09	32.31	5.32	6.91	10.55
Ssbp4	ENSMUST00000049908	NM_133772	320.566	-1.06963	4.70669e-08	320.566	-2.36405	1.34003e-38	320.566	-1.76631	9.76205e-22	320.566	-1.29443	4.43244e-13	320.566	-0.696686	0.000179623	320.566	0.597741	0.00237046	4.16	5.12	5.33	9.59	9.58	13.51	24.63	26.98	26.79	15.94	14.1	21.81
Bhlhe40	ENSMUST00000032194	NM_011498	641.682	-0.0740151	0.785472	641.682	-1.83411	1.3707e-26	641.682	-0.571492	0.00200892	641.682	-1.7601	3.22623e-24	641.682	-0.497477	0.00857418	641.682	1.26262	9.61182e-13	6.31	8.56	6.57	6.44	9.98	6.63	27.83	28.82	21.82	11.01	9.32	11.83
Hook2	ENSMUST00000064495,	NM_133255	756.994	0.025775	0.886943	756.994	-1.54532	4.00207e-50	756.994	-1.67742	7.59769e-60	756.994	-1.5711	5.48129e-51	756.994	-1.7032	3.02838e-61	756.994	-0.132101	0.341857	7.69	10.13	9.45	9.27	9.3	8.56	25.96	27.68	25.15	28.51	27.11	32.07
Gas6	ENSMUST00000033828	NM_019521	602.119	0.539715	0.0470749	602.119	-1.83811	1.22088e-15	602.119	-1.50931	7.81208e-11	602.119	-2.37783	1.11635e-24	602.119	-2.04902	1.088e-18	602.119	0.328806	0.292467	6.6	7.79	6.31	4.87	4.68	4.54	21.78	27.49	29.83	14.3	16.2	32.52
P4ha1	ENSMUST00000009789	NM_001316371	1094.94	-0.236685	0.183873	1094.94	-1.45106	1.71381e-24	1094.94	-0.998127	4.73201e-12	1094.94	-1.21438	2.87446e-17	1094.94	-0.761443	2.05473e-07	1094.94	0.452934	0.00539891	8.45	11	9.4	10.68	12.56	11.57	23.94	27.91	27.37	16.83	17.11	24.34
Slc38a7	ENSMUST00000040481,	NM_172758	941.197	-0.397865	0.00400905	941.197	-1.56927	1.87315e-38	941.197	-1.41986	1.05566e-31	941.197	-1.1714	5.76785e-22	941.197	-1.022	4.04365e-17	941.197	0.149403	0.376039	8.97	8.46	9.42	12.95	11.13	12.16	25.6	27.24	26.78	23.33	20.33	29
Nanog	ENSMUST00000112581	NM_001289831	814.734	0.0256115	0.973417	814.734	-1.13107	0.0136254	814.734	-1.78311	6.11533e-05	814.734	-1.15668	0.0144685	814.734	-1.80873	5.27662e-05	814.734	-0.652041	0.265432	6.99	11.23	8.55	5.97	17	3.53	27.41	36.98	16.99	62.08	63.04	26.04
C1galt1	ENSMUST00000040159	NM_052993	627.64	-0.565274	1.351e-05	627.64	-1.79136	3.50921e-53	627.64	-2.00812	7.47766e-68	627.64	-1.22608	1.35279e-26	627.64	-1.44284	1.63143e-37	627.64	-0.216761	0.121532	7.07	7.66	9.04	11.13	13.15	11.65	29.04	28.3	24.16	29.21	32.45	34.78
Samd1	ENSMUST00000095228	NM_001081415	790.627	0.387257	0.000480474	790.627	-0.664047	2.33664e-11	790.627	-1.2145	5.11746e-37	790.627	-1.0513	1.55987e-25	790.627	-1.60176	4.2844e-61	790.627	-0.550456	3.85674e-08	16.07	19.9	16.77	14.12	13.48	13.31	26.44	28.27	27.61	44.25	40.25	38.12
Rmrp	ENSMUST00000157463	NR_001460	16.4848	-0.269715	0.693768	16.4848	-1.48639	0.00225487	16.4848	-0.467097	0.405833	16.4848	-1.21668	0.0177088	16.4848	-0.197382	0.75895	16.4848	1.01929	0.0778888	4.26	3.84	0	6.96	5.77	3.29	7.83	3.24	71.52	11.82	0.68	9.33
Kdelr3	ENSMUST00000010974	NM_134090	303.309	-1.33663	8.3548e-06	303.309	-2.82623	3.72281e-24	303.309	-2.13544	3.99134e-14	303.309	-1.48961	1.42303e-07	303.309	-0.798815	0.00712983	303.309	0.690794	0.0357672	3.1	2.63	4.23	8.57	6.94	13.47	21.04	28.07	36.47	14.36	12.17	24.99
Jund	n/a	NM_001286944	866.855	0.34732	0.0811705	866.855	-0.752764	1.22292e-05	866.855	0.0946526	0.665968	866.855	-1.10008	1.47493e-10	866.855	-0.252667	0.204443	866.855	0.847416	2.36536e-06	14.43	20.4	17.18	14.19	15.32	11.67	29.17	31.99	26.13	19.94	12.05	16.2
Piezo1	ENSMUST00000067252,	NM_001037298	2871.62	-0.0467597	0.736543	2871.62	-1.09054	8.52668e-34	2871.62	-0.667319	3.2503e-13	2871.62	-1.04378	1.26852e-30	2871.62	-0.62056	1.77559e-11	2871.62	0.42322	1.47036e-05	14.67	14.94	14.29	16.06	14.78	15.48	33.32	30.3	28.9	21.58	21.56	26.61
Nefl	ENSMUST00000022639	NM_010910	877.855	-0.422516	0.0622891	877.855	-1.46473	3.00908e-14	877.855	-2.21994	1.18742e-31	877.855	-1.04222	1.33186e-07	877.855	-1.79742	3.53275e-21	877.855	-0.755205	0.000306214	10.9	12.66	10.2	14.91	12.39	19.81	35.64	26.69	33.33	55.29	41.92	70.41
Cc2d1b	ENSMUST00000030320,	NM_177045	1302.18	0.27752	0.0116419	1302.18	-0.750482	4.95264e-15	1302.18	-0.672133	2.74772e-12	1302.18	-1.028	1.85684e-26	1302.18	-0.949652	5.17941e-23	1302.18	0.078349	0.593424	16.67	21.83	20.15	15.61	18.09	15.39	31.05	34.05	31.98	31.58	30.41	31.14
Gfpt1	ENSMUST00000113658,	NM_013528	2157.39	-0.317901	0.0123918	2157.39	-1.58919	2.25594e-47	2157.39	-1.21332	6.38509e-28	2157.39	-1.27129	1.73365e-30	2157.39	-0.895419	1.15108e-15	2157.39	0.375872	0.00270174	10.95	10.8	11.23	12.65	13.77	15.83	33.35	32.88	32.77	22	24.76	30.31
Dsp	ENSMUST00000124830	NM_023842	2476.48	-2.12382	2.84502e-39	2476.48	-3.22295	1.15738e-90	2476.48	-1.45894	4.38675e-19	2476.48	-1.09913	1.56352e-11	2476.48	0.664877	7.88701e-05	2476.48	1.76401	1.00078e-27	3.9	3.37	2.79	14.89	15.57	16.82	36.74	30.61	32.28	7.53	8.69	12.43
Ufsp2	ENSMUST00000034051	NM_138668	531.105	-0.00924861	0.959472	531.105	-1.55115	1.13629e-59	531.105	-1.34095	6.14108e-45	531.105	-1.5419	1.49069e-58	531.105	-1.3317	2.14316e-44	531.105	0.210205	0.0538412	11.83	12.24	10.75	12.05	12.66	10.97	33.46	35.66	32.22	29.8	30.77	28.28
Tmem150a	ENSMUST00000069695	NM_144916	402.52	-0.286558	0.30729	402.52	-2.75245	5.0314e-40	402.52	-2.45525	5.60997e-32	402.52	-2.4659	1.75395e-32	402.52	-2.16869	1.69532e-25	402.52	0.297208	0.277978	4.27	4.31	5.36	6.76	5.39	5.21	28.95	32.96	39.72	22.72	22.25	38.22
Dnmt3l	ENSMUST00000139539	NM_001284199	514.846	0.14421	0.598967	514.846	-3.18981	3.81038e-77	514.846	-3.45192	5.90509e-91	514.846	-3.33402	1.22208e-81	514.846	-3.59613	2.22128e-96	514.846	-0.262109	0.205299	3.75	3.48	3.25	3.78	3.17	2.43	34.14	38.63	29.59	37.86	36.11	51.17
Phlda1	ENSMUST00000164773	NM_009344	598.66	-0.42066	0.326766	598.66	-2.15447	1.03856e-10	598.66	-2.00608	2.2031e-09	598.66	-1.73381	3.90849e-07	598.66	-1.58542	3.36102e-06	598.66	0.148393	0.799337	6.01	5.42	6.83	6.22	6.81	13.5	36.49	27.17	39.07	25.15	21.6	46.07
Atn1	ENSMUST00000129411,ENSMUST00000088357,	NM_007881	1746.95	-0.232106	0.0704292	1746.95	-1.28646	2.56795e-33	1746.95	-1.12632	9.03035e-26	1746.95	-1.05435	1.6797e-22	1746.95	-0.894213	1.34385e-16	1746.95	0.160139	0.271824	13.79	13.98	15.32	16.94	16.53	18.33	35.59	33.06	35.61	29.67	27.4	37.41
Nodal	ENSMUST00000049339	NM_013611	408.982	-3.07496	4.80099e-16	408.982	-4.96459	1.45882e-41	408.982	-3.06558	2.53059e-16	408.982	-1.88963	3.94184e-07	408.982	0.00937806	0.986808	408.982	1.89901	7.38311e-07	0.41	0.63	0.16	4.39	11.49	7.36	34.73	43.62	26.57	9.34	7.37	5.67
Trappc2l	ENSMUST00000015157	NM_021502	172.185	0.128057	0.573447	172.185	-1.02465	2.87198e-11	172.185	-0.799823	2.94928e-07	172.185	-1.15271	1.67904e-13	172.185	-0.927881	3.3378e-09	172.185	0.224829	0.253653	19.43	17.92	15.25	16.45	17.53	15.06	34.44	39.48	31.89	29.22	29.66	33.41
Fam213a	ENSMUST00000118466	NM_001316736	644.472	0.221356	0.355814	644.472	-0.844973	6.20624e-06	644.472	-0.842416	6.94151e-06	644.472	-1.06633	1.42446e-08	644.472	-1.06377	1.14319e-08	644.472	0.00255646	0.994642	18.69	21.28	19.27	18.54	18.48	14.16	29.48	41.66	35.56	27.45	33.94	47.12
Hspg2	ENSMUST00000171332,ENSMUST00000030547,	NM_008305	4556.99	0.182607	0.670026	4556.99	-1.78445	1.60907e-09	4556.99	-1.2155	6.28762e-05	4556.99	-1.96706	4.11497e-11	4556.99	-1.39811	3.79408e-06	4556.99	0.568947	0.128858	9.61	9.29	8.39	7	7.43	9.76	43.61	36.18	27.68	14.13	21.09	34.93
Tnfrsf12a	ENSMUST00000167059	NM_001161746	240.892	0.263358	0.274941	240.892	-1.54514	1.53974e-17	240.892	-0.358515	0.0834356	240.892	-1.8085	9.6432e-23	240.892	-0.621874	0.00186305	240.892	1.18663	1.90962e-10	8.63	12.68	16	10.62	9.54	11.16	34.28	38.88	35.8	14.52	14.66	18.39
Pltp	ENSMUST00000059954	NM_011125	724.828	-0.484492	0.000651497	724.828	-1.59147	2.77211e-36	724.828	-1.59174	1.5936e-36	724.828	-1.10697	2.46488e-18	724.828	-1.10725	1.22865e-18	724.828	-0.000274086	0.999444	9.77	14.91	12.94	19.43	16.27	18.15	38.56	38	36.32	41.01	37.25	36.28
Hebp1	ENSMUST00000045855	NM_013546	301.337	-0.292492	0.195318	301.337	-2.33077	2.99316e-42	301.337	-1.82237	5.86322e-26	301.337	-2.03827	3.7542e-33	301.337	-1.52987	4.56447e-19	301.337	0.508399	0.00639455	7.2	7.97	6.96	8.55	10.36	9.17	32.81	46.21	36.32	24.68	23.88	33.05
Atp1b1	ENSMUST00000027863	NM_009721	1024.35	0.801951	2.78256e-05	1024.35	-0.976818	5.70659e-08	1024.35	-0.668833	0.000306486	1024.35	-1.77877	3.35915e-23	1024.35	-1.47078	2.84877e-16	1024.35	0.307984	0.183649	17.47	22.89	18.26	11.31	13.06	9.01	34.72	42.8	38.43	26.9	25.58	41.76
Anxa4	ENSMUST00000113675,ENSMUST00000001187,ENSMUST00000129772,	NM_013471	854.449	0.706409	1.2517e-08	854.449	-0.815325	2.05302e-12	854.449	-0.682199	5.32846e-09	854.449	-1.52173	2.4286e-38	854.449	-1.38861	1.93366e-32	854.449	0.133126	0.417452	19.32	23.39	24.75	13.5	14	14.18	37.47	43.71	35.69	31.81	35.12	41.02
Ppp4r4	ENSMUST00000021631,	NM_028980	931.329	-2.45122	5.0437e-19	931.329	-4.11698	1.79474e-53	931.329	-2.28699	5.21831e-17	931.329	-1.66576	8.73253e-10	931.329	0.164233	0.644988	931.329	1.82999	3.18095e-11	1.34	1.9	1.92	6.73	15.59	12.61	37.67	44.99	35.29	10.05	10.96	8.96
Sfn	ENSMUST00000057311	NM_018754	437.703	0.642763	0.0229663	437.703	-1.50257	1.05157e-09	437.703	0.162893	0.604076	437.703	-2.14533	4.24906e-18	437.703	-0.47987	0.0880381	437.703	1.66546	4.90646e-11	11.19	19.33	9.13	7.3	10.09	7.56	46.01	45.69	27.3	11.31	9.46	14.09
Snx10	ENSMUST00000049152	NM_001127349	1191.75	0.355319	0.00245234	1191.75	-0.650741	7.4693e-10	1191.75	-0.53288	6.1632e-07	1191.75	-1.00606	2.30941e-21	1191.75	-0.888199	4.71384e-17	1191.75	0.117861	0.43374	28.06	24.51	24.71	18.31	20.44	23.19	36.87	40.92	42.05	35.02	38.02	38.78
Zfp703	ENSMUST00000154256	NM_001101502	836.162	-3.05165	3.57932e-44	836.162	-4.625	1.93699e-102	836.162	-2.58332	6.23893e-32	836.162	-1.57335	3.57334e-14	836.162	0.468322	0.0421102	836.162	2.04168	1.0787e-22	1.34	1.15	1.69	12.33	10.95	17.91	39.09	33.78	50.57	8.72	7.58	12.1
Rap2c	ENSMUST00000053593	NM_172413	1658.96	-0.244453	0.136761	1658.96	-1.24862	1.69932e-20	1658.96	-1.04651	1.15552e-14	1658.96	-1.00417	2.03106e-13	1658.96	-0.802061	5.3542e-09	1658.96	0.20211	0.270063	17.84	18.55	16	18.82	22.03	22.95	39.98	45.21	39.4	29.85	34.52	45.13
Stx3	ENSMUST00000047698	NM_001286543	1858.45	0.628151	9.04941e-16	1858.45	-0.498186	3.94501e-11	1858.45	-0.734147	2.38158e-23	1858.45	-1.12634	6.95325e-50	1858.45	-1.3623	1.41999e-74	1858.45	-0.235961	0.00544696	30.05	31.04	30.14	19.14	21.06	20.05	40.95	42.03	43.86	50.73	46.4	54.31
Tfpi	ENSMUST00000111711,ENSMUST00000028487,	NM_011576	460.834	-0.781005	0.00488075	460.834	-3.70351	1.10052e-54	460.834	-3.28508	4.48811e-43	460.834	-2.92251	8.66453e-36	460.834	-2.50407	1.17633e-26	460.834	0.418439	0.153792	2.21	2.36	3.51	4.21	4.65	6.57	37.41	47.99	45.92	25.21	28.6	45.12
Hmgxb4	ENSMUST00000145919	NM_001316753	1761.45	0.425509	0.00151667	1761.45	-0.781467	1.48373e-10	1761.45	-0.82189	1.44991e-11	1761.45	-1.20698	4.56312e-23	1761.45	-1.2474	7.11421e-25	1761.45	-0.0404229	0.856593	23.31	27.78	24.68	15.69	20.95	15.63	44.04	50.55	38.6	46.39	49.96	42.06
H19	ENSMUST00000136359	NR_130974	1118.56	0.178035	0.799575	1118.56	-2.73346	2.26419e-09	1118.56	-3.3098	3.32633e-13	1118.56	-2.91149	2.86622e-10	1118.56	-3.48783	1.90125e-14	1118.56	-0.57634	0.36746	1.52	1.2	2.84	0.7	0.59	2.81	69.26	46.87	17.99	73.02	64.06	95.97
Cubn	ENSMUST00000091436	NM_001081084	3282.67	0.461737	0.370228	3282.67	-6.3097	1.28834e-61	3282.67	-5.50445	5.51802e-47	3282.67	-6.77144	1.7974e-69	3282.67	-5.96618	2.18091e-54	3282.67	0.805259	0.0948953	0.08	0.19	0.18	0.05	0.08	0.12	52.87	43.89	37.79	12.84	17.82	40.34
Dusp9	ENSMUST00000019701	NM_029352	891.753	-1.01469	8.42468e-07	891.753	-3.06889	1.99387e-58	891.753	-2.09702	1.51727e-27	891.753	-2.05419	3.08786e-27	891.753	-1.08233	2.89255e-08	891.753	0.971863	1.34156e-06	4.75	4.79	5.41	9.55	9.7	12.85	44.3	46.74	44.51	18.94	16.88	32.36
S100a6	ENSMUST00000001051	NM_011313	289.937	0.864721	5.06125e-05	289.937	-0.995304	2.84504e-07	289.937	-1.10612	8.65922e-09	289.937	-1.86002	4.41092e-21	289.937	-1.97084	5.60429e-24	289.937	-0.110814	0.723324	19.97	23.85	25.99	11.89	14.24	11.33	55.95	50.88	31	53.39	43.1	55.74
Exoc6b	ENSMUST00000160197,ENSMUST00000051531,	NM_177077	2622.79	-1.41201	1.05029e-31	2622.79	-2.48978	4.62964e-99	2622.79	-1.96475	1.00551e-61	2622.79	-1.07776	1.13942e-19	2622.79	-0.552739	6.4337e-06	2622.79	0.525022	4.24857e-05	9.21	8.02	9.02	23.84	20.95	27.97	49.52	44.64	54.95	33.94	32.44	38.09
Cdkn2a	ENSMUST00000060501	NM_001040654	304.969	-0.112204	0.746011	304.969	-3.73672	1.81178e-78	304.969	-3.55125	4.82457e-71	304.969	-3.62452	2.00805e-75	304.969	-3.43905	1.88697e-68	304.969	0.185471	0.455787	2.47	3.09	4.72	3.33	2.68	5.61	49.61	49.34	50.27	47.04	38.05	46.08
Colgalt1	ENSMUST00000047903	NM_146211	1909.67	-0.237125	0.0033477	1909.67	-1.24838	8.24347e-71	1909.67	-1.20606	1.08459e-66	1909.67	-1.01126	5.85693e-47	1909.67	-0.96894	6.41052e-44	1909.67	0.0423183	0.713669	20.35	23.08	22.68	27.81	25.7	25.8	49.9	52.05	52.68	50.43	47.91	53.78
Gab1	ENSMUST00000034150	NM_001301298	3134.19	-0.135847	0.290812	3134.19	-1.59579	5.55665e-60	3134.19	-1.90992	4.66951e-86	3134.19	-1.45995	6.95325e-50	3134.19	-1.77407	2.55747e-74	3134.19	-0.314123	0.00518181	17.41	18.57	16.9	19.98	19.4	20.07	56.93	56.5	45.56	61.99	62.84	75.92
Cmtm6	ENSMUST00000035007	NM_026036	1777.95	-0.316257	0.0104586	1777.95	-1.34073	1.26363e-35	1777.95	-0.46995	3.43067e-05	1777.95	-1.02447	4.69061e-21	1777.95	-0.153693	0.235047	1777.95	0.870776	3.64085e-15	21.27	22.23	20.9	24.7	26.58	31.14	55.15	52.69	54.22	28.78	25.9	34.47
Cotl1	ENSMUST00000034285	NM_028071	948.629	0.151227	0.576154	948.629	-1.03451	9.23454e-08	948.629	-0.540758	0.00817685	948.629	-1.18573	1.26603e-09	948.629	-0.691985	0.000615256	948.629	0.493749	0.0305199	28.57	28.73	28.19	28.58	23.65	25.87	53.29	64.15	59.38	34.07	30.63	60.94
Amot	ENSMUST00000112836	NM_153319	3330.79	-1.57524	4.60599e-07	3330.79	-2.65539	4.10923e-19	3330.79	-1.38473	6.62745e-06	3330.79	-1.08014	0.000678541	3330.79	0.190509	0.630974	3330.79	1.27065	0.000100335	8.04	6.71	7.81	16.03	27.02	36.85	60.12	57	60.6	16.14	18.99	31.97
Vamp8	ENSMUST00000059983	NM_016794	368.063	0.60625	0.0015388	368.063	-1.13287	2.01235e-11	368.063	-0.597095	0.000749921	368.063	-1.73912	4.24735e-24	368.063	-1.20335	5.03392e-12	368.063	0.535777	0.00486645	23.97	32.49	26.87	16.25	21.34	17.27	53.21	70.4	57.98	34.73	40.52	50.88
Dusp11	ENSMUST00000032071	NM_028099	3526.5	-0.432851	0.00588884	3526.5	-2.2378	3.15102e-59	3526.5	-1.55356	6.57418e-29	3526.5	-1.80495	1.61524e-38	3526.5	-1.12071	1.7449e-15	3526.5	0.684233	4.82473e-06	11.73	12.95	14.42	13.18	20.66	20.46	60.73	59.24	67.34	36.76	39.69	40.47
Hspb1	ENSMUST00000005077	NM_013560	491.657	0.311602	0.119683	491.657	-1.21494	9.11379e-14	491.657	-0.919813	2.72092e-08	491.657	-1.52654	2.05287e-20	491.657	-1.23141	1.04711e-13	491.657	0.295123	0.15327	24.54	28.67	29.24	23.39	23.55	19.73	70.94	72.54	46.79	51.92	43.99	60.97
Ass1	ENSMUST00000102840	NM_007494	983.661	-1.03806	5.89854e-19	983.661	-2.46822	4.53644e-111	983.661	-2.42346	1.09966e-107	983.661	-1.43016	3.59386e-41	983.661	-1.3854	2.96228e-39	983.661	0.0447608	0.808432	11.57	10.75	12.02	24.04	25.64	23.09	60.22	67.25	63.18	71.51	60.79	55
Npl	ENSMUST00000041874	NM_028749	708.566	-2.69162	2.20122e-13	708.566	-4.24799	5.7968e-33	708.566	-3.95402	1.23665e-28	708.566	-1.55637	2.58535e-05	708.566	-1.2624	0.00072202	708.566	0.293969	0.590508	1.2	1.26	2.51	28.41	12.42	16.08	51.35	74.81	70.02	40.27	40.55	76.23
Dab2	ENSMUST00000110664	NM_001102400	1816.65	0.801378	0.039506	1816.65	-3.09277	1.68085e-20	1816.65	-2.33466	4.56403e-12	1816.65	-3.89415	2.85597e-31	1816.65	-3.13604	9.85908e-21	1816.65	0.758108	0.0665595	4.39	4.91	5.82	2.57	2.78	2.38	57.12	81.08	66.05	20.55	27.81	64.41
Anxa5	ENSMUST00000029266	NM_009673	1019.28	-0.564511	0.00493613	1019.28	-2.00674	1.16328e-29	1019.28	-1.46554	3.34055e-16	1019.28	-1.44223	1.00756e-15	1019.28	-0.901031	9.05051e-07	1019.28	0.541197	0.00843795	14.52	14.22	20.93	19.11	22.86	34.36	69.09	67.51	68.49	46.24	43.6	51.25
Lama1	ENSMUST00000035471	NM_008480	4942.25	-0.630468	0.208829	4942.25	-3.11087	1.5467e-14	4942.25	-2.58076	2.78899e-10	4942.25	-2.4804	2.05064e-09	4942.25	-1.9503	2.99802e-06	4942.25	0.530108	0.351771	4.38	3.24	3.91	4.7	4.2	13.49	70.01	76.84	59.37	28.04	34.71	69.02
Mpp6	ENSMUST00000166318	NM_019939	1734.69	-0.0220902	0.852918	1734.69	-1.06935	1.40437e-50	1734.69	-1.0091	1.7375e-45	1734.69	-1.04726	6.2283e-48	1734.69	-0.987014	2.04421e-43	1734.69	0.0602493	0.57918	32.91	35.95	32.38	35.5	36.78	32.37	71.32	70.34	67.54	63.77	68.9	70.89
Lrpap1	ENSMUST00000030986	NM_013587	1988.21	-0.000408172	0.999895	1988.21	-2.03281	7.72277e-31	1988.21	-1.89534	6.74371e-27	1988.21	-2.0324	2.18442e-30	1988.21	-1.89493	1.0438e-26	1988.21	0.137469	0.620735	16.18	19.65	15.09	17.68	17.76	16.51	65.21	81.72	68.95	50.61	55.31	92.39
Anxa2	ENSMUST00000034756,ENSMUST00000143878,	NM_007585	903.513	0.0506906	0.858826	903.513	-1.77134	2.45754e-24	903.513	-1.62771	1.09838e-20	903.513	-1.82204	3.15047e-25	903.513	-1.6784	9.79916e-22	903.513	0.143634	0.591277	17.03	20.61	25.29	15.53	21.58	24.92	74.94	79.29	64.24	65.89	54.67	79.49
Commd3	ENSMUST00000061158	NM_147778	546.895	-1.26278	4.2764e-21	546.895	-2.52559	4.09481e-88	546.895	-2.43327	2.73958e-82	546.895	-1.26282	3.01852e-26	546.895	-1.17049	5.20513e-23	546.895	0.0923213	0.606108	12.92	12.88	12.42	31.51	32.58	31.83	68.57	70.22	83.82	62.19	73.19	76.54
Mthfd2	ENSMUST00000005810	NM_008638	2008.73	0.677551	9.58326e-07	2008.73	-0.621211	3.22163e-06	2008.73	-0.826589	3.23571e-10	2008.73	-1.29876	5.71834e-23	2008.73	-1.50414	6.70578e-31	2008.73	-0.205378	0.24083	43.4	62.24	48.4	33.66	30.39	33.12	82.4	69.55	81.52	99.77	78.75	95.4
Washc2	ENSMUST00000036759,	NM_026585	3671.97	-0.342442	0.00100443	3671.97	-1.55774	4.05385e-63	3671.97	-1.41406	3.73489e-52	3671.97	-1.2153	1.573e-38	3671.97	-1.07162	2.05505e-30	3671.97	0.14368	0.257326	25.96	25.99	28.11	33.66	36.86	33.24	74.28	79.74	79.7	63.28	68.18	82.8
Srgn	ENSMUST00000020271	NM_011157	387.204	0.277455	0.625822	387.204	-6.30041	6.21642e-75	387.204	-5.42608	1.48237e-55	387.204	-6.57787	7.92278e-78	387.204	-5.70353	6.31409e-59	387.204	0.874336	0.0121461	0.13	0.43	0.52	0.3	0.15	0.13	62.75	89.88	87.63	23.42	31.79	70.74
Sat1	ENSMUST00000152463	NM_001291865	806.538	-1.16714	5.33105e-15	806.538	-2.41482	1.4258e-64	806.538	-2.01549	4.51872e-45	806.538	-1.24769	7.69304e-19	806.538	-0.848352	2.77921e-09	806.538	0.399335	0.0139492	14.87	15.73	14.84	33.46	38.65	34.63	85.31	75.09	86.51	60.57	50.54	78.01
Lamc1	ENSMUST00000027752	NM_010683	6220.51	-0.0338523	0.889791	6220.51	-1.68872	1.76025e-30	6220.51	-1.26102	2.21484e-17	6220.51	-1.65487	6.69702e-29	6220.51	-1.22717	2.14356e-16	6220.51	0.427701	0.0144174	24.84	25.13	26.1	27.28	24.4	27.88	85.12	91.45	72.01	48.74	54.84	82.17
Mixl1	ENSMUST00000027778	NM_013729	1055.45	-3.73709	5.85073e-18	1055.45	-4.98635	5.89008e-32	1055.45	-1.09602	0.0185131	1055.45	-1.24927	0.00721834	1055.45	2.64106	1.19569e-09	1055.45	3.89033	2.92039e-19	0.44	0.17	0.65	13.52	22.91	53.53	82.79	65.53	108.8	1.9	1.21	3.12
Hmox1	ENSMUST00000005548	NM_010442	1297.98	-0.204199	0.113239	1297.98	-1.7045	5.52511e-61	1297.98	-1.43536	1.94422e-43	1297.98	-1.5003	2.2159e-47	1297.98	-1.23116	2.23182e-32	1297.98	0.269139	0.0276477	29.08	25.31	27.35	31.55	29.28	36.01	86.11	88.54	90.05	74.37	66.11	81.95
Ctsz	ENSMUST00000016400	NM_022325	1379.03	0.128875	0.540844	1379.03	-0.969383	1.60856e-10	1379.03	-0.598297	0.000133956	1379.03	-1.09826	6.49431e-13	1379.03	-0.727172	2.9868e-06	1379.03	0.371086	0.0411825	47.59	47.66	50.72	50.9	44.77	39.73	85.7	103.11	95.27	62.9	62.3	96.38
Flnb	ENSMUST00000052678	NM_134080	9775.3	0.729506	0.0052941	9775.3	-0.757891	0.002161	9775.3	-0.227448	0.429743	9775.3	-1.4874	6.16805e-10	9775.3	-0.956954	0.000102156	9775.3	0.530443	0.0688486	62.83	60.45	49.02	30.15	30.61	41.63	112.43	90.21	94.72	51.12	60.06	92.29
Wnk1	ENSMUST00000177761	NM_001199083	10634.1	-0.0589744	0.65473	10634.1	-1.36351	5.45646e-53	10634.1	-0.768003	2.11235e-17	10634.1	-1.30453	5.92704e-48	10634.1	-0.709029	7.09816e-15	10634.1	0.595504	2.29912e-10	40.38	39.94	39.53	42.54	42.93	41.85	117.7	98.79	89.68	63.47	68.34	72.72
Rhox5	ENSMUST00000184866	NM_008818	694.141	-0.26965	0.190871	694.141	-1.71373	6.62793e-26	694.141	-1.60386	8.02588e-23	694.141	-1.44408	1.44414e-18	694.141	-1.33421	3.76005e-16	694.141	0.109873	0.672973	35.42	32.07	26.99	44.17	38.14	34.53	100.66	113.45	99.7	81.61	87.52	126.4
Mvd	ENSMUST00000006692	NM_138656	1992.87	-0.10959	0.581098	1992.87	-1.29607	1.0632e-20	1992.87	-1.26268	1.08583e-19	1992.87	-1.18648	3.10602e-17	1992.87	-1.15309	1.75771e-16	1992.87	0.0333877	0.900428	34.65	45.84	49.03	45.38	41.86	55.4	114.28	92.01	109.75	108.81	91.77	112.78
Fkbp9	ENSMUST00000031795	NM_012056	3632.41	-0.0796669	0.287993	3632.41	-1.17694	9.31757e-97	3632.41	-1.06228	2.98294e-79	3632.41	-1.09727	1.56667e-83	3632.41	-0.982611	6.16108e-68	3632.41	0.114662	0.106843	46.69	47.89	48.3	50.33	50.36	53.76	108.19	110.94	98.31	100.14	95.36	101.81
Cldn4	ENSMUST00000051401	NM_009903	1299.32	-0.888386	2.89406e-09	1299.32	-2.35645	8.68758e-63	1299.32	0.350107	0.0293783	1299.32	-1.46806	3.71435e-25	1299.32	1.23849	2.28367e-17	1299.32	2.70656	8.43782e-81	18.56	25.07	20.29	34.11	47.26	41.38	118.85	112.11	101.74	17.18	13.48	18.74
Cd9	ENSMUST00000032492	NM_007657	1186.11	0.351189	0.0715845	1186.11	-1.96632	1.14928e-34	1186.11	-1.99838	8.41328e-36	1186.11	-2.31751	1.61666e-46	1186.11	-2.34957	2.78163e-48	1186.11	-0.0320608	0.918709	29.74	26.53	28.85	21.24	22.43	23.97	107.8	125.73	105.3	100.11	93.93	158.18
Spink1	ENSMUST00000025381	NM_009258	166.047	0.179883	0.801783	166.047	-3.79087	1.29647e-16	166.047	-3.01336	7.91171e-11	166.047	-3.97076	8.60349e-18	166.047	-3.19324	6.3963e-12	166.047	0.777516	0.195928	0	0.72	2.13	0.17	0.52	0.43	86.61	117.41	142.21	30.13	37.36	105.7
Lgmn	ENSMUST00000110020,ENSMUST00000021607,	NM_011175	1672.7	-0.153334	0.74367	1672.7	-2.23962	4.42528e-13	1672.7	-1.34353	2.52191e-05	1672.7	-2.08628	2.90343e-11	1672.7	-1.1902	0.000239879	1672.7	0.896084	0.0132495	19.08	20.91	20.54	23.95	22.02	23.8	90.26	130.15	126.09	38.69	40.96	94.93
Peg3	ENSMUST00000051209,	NM_008817	6830.85	-1.21762	2.66748e-07	6830.85	-2.2737	4.46421e-24	6830.85	-0.940751	6.22975e-05	6830.85	-1.05608	7.57729e-06	6830.85	0.27687	0.313054	6830.85	1.33295	2.135e-08	21.1	21.77	26.71	39.84	58.46	76.52	124.29	122.66	119.2	35.77	47.74	55.3
Ifi30	ENSMUST00000034299	NM_023065	809.229	0.0439606	0.901258	809.229	-2.53538	7.64145e-34	809.229	-1.77547	5.31526e-17	809.229	-2.57934	2.06038e-34	809.229	-1.81943	1.23074e-17	809.229	0.759907	0.00115844	16.59	21.89	23.45	20.37	20.93	19.48	107	147.13	129.48	58.34	55.58	110.4
Dppa5a	ENSMUST00000071991	NM_025274	566.727	-0.0156868	0.949756	566.727	-2.51443	7.36859e-80	566.727	-2.44862	3.89409e-76	566.727	-2.49874	3.06866e-78	566.727	-2.43293	4.01249e-75	566.727	0.0658108	0.754493	20.57	22.74	25.79	21.42	21.8	28.78	125.42	153.42	113.5	127.63	127.35	126.94
Ifitm3	ENSMUST00000026565	NM_025378	441.599	-0.728828	5.92111e-07	441.599	-2.97333	1.29203e-119	441.599	-1.46075	7.85313e-28	441.599	-2.2445	1.6119e-76	441.599	-0.731927	1.71675e-08	441.599	1.51257	6.80593e-38	18.29	17.21	16.49	27.29	34.33	27.99	142.13	151.87	117.49	50.84	47.05	47.04
Lamb1	ENSMUST00000002979	NM_008482	8388.39	-1.30102	1.69816e-06	8388.39	-2.3037	3.68239e-19	8388.39	-1.43985	4.47422e-08	8388.39	-1.00268	0.000249346	8388.39	-0.138829	0.692491	8388.39	0.863849	0.00343987	28.12	29.17	28.83	56.31	71.19	108.43	166.11	155.25	161.15	65.18	74.76	115.38
Col4a2	ENSMUST00000033899	NM_009932	7686.27	-0.354714	0.397987	7686.27	-3.62007	1.27237e-30	7686.27	-3.01961	1.50369e-21	7686.27	-3.26535	9.74547e-25	7686.27	-2.6649	6.80639e-17	7686.27	0.600454	0.142163	7.89	8.49	11.15	12.91	10.36	14.27	141.7	184.34	161.84	66.62	74.85	167.46
Krt18	ENSMUST00000023803	NM_010664	1893.93	0.0344124	0.933071	1893.93	-1.43697	6.4622e-09	1893.93	0.147055	0.642689	1893.93	-1.47138	4.39739e-09	1893.93	0.112642	0.738995	1893.93	1.58402	5.40086e-10	55.23	76.04	63.32	51.04	77.31	64.95	188.5	214.81	152.12	48.9	44.63	79.05
Sparc	ENSMUST00000018737	NM_001290817	5092.86	0.712833	0.0236969	5092.86	-0.703315	0.0175101	5092.86	-0.159105	0.657499	5092.86	-1.41615	7.55451e-07	5092.86	-0.871937	0.00319085	5092.86	0.54421	0.122813	117.24	117.14	100.58	68.8	62.68	66.27	159.03	209.32	194.3	93.16	89.29	194.16
Fn1	ENSMUST00000188894	NM_001276409	12267	-1.17148	0.0025011	12267	-2.20097	5.75674e-10	12267	-0.513248	0.208473	12267	-1.02949	0.00740389	12267	0.658231	0.100588	12267	1.68772	8.68884e-06	27.54	26.86	39.03	50.04	58.16	146.15	206.1	149.34	215.31	47.39	51.84	45.5
Ddx39	ENSMUST00000019576,ENSMUST00000172396,	NM_197982	3646.98	0.303356	4.67306e-06	3646.98	-0.946883	1.56767e-55	3646.98	-0.781564	3.66089e-38	3646.98	-1.25024	1.24508e-93	3646.98	-1.08492	2.78974e-71	3646.98	0.165319	0.0213965	112.13	106.84	106.23	88.86	88.13	92.24	206.76	199.01	209.51	186.31	178.23	191.93
Msmo1	ENSMUST00000034015	NM_025436	5792.93	0.381963	0.0159501	5792.93	-0.66469	3.31823e-06	5792.93	-0.914952	8.3934e-11	5792.93	-1.04665	1.45876e-13	5792.93	-1.29692	1.58321e-20	5792.93	-0.250262	0.168213	121.41	153.07	208.27	120.84	119.61	133.79	250.42	241.73	260.9	286.45	288.47	338.13
Ptms	ENSMUST00000032216	NM_026988	3061.9	0.0866033	0.436347	3061.9	-1.09523	8.54101e-42	3061.9	-0.929116	2.33306e-30	3061.9	-1.18183	1.04082e-47	3061.9	-1.01572	9.43679e-36	3061.9	0.166112	0.105098	116.39	133.41	132.3	113.6	124.77	128.61	257.38	269.46	271.99	235.86	221.64	265.3
Krt8	ENSMUST00000023952	NM_031170	3848.29	-0.669985	0.0198118	3848.29	-2.20855	1.80231e-18	3848.29	-0.750638	0.00539989	3848.29	-1.53857	2.64465e-09	3848.29	-0.0806534	0.823956	3848.29	1.45792	4.32269e-08	57.04	70.65	48.52	75.24	116.66	106.49	306.12	332.98	268.54	82.64	82.65	143.13
Col4a1	ENSMUST00000033898	NM_009931	15752.6	-0.144602	0.743534	15752.6	-3.36992	1.12247e-31	15752.6	-2.71845	6.66965e-21	15752.6	-3.22532	1.06208e-28	15752.6	-2.57384	9.97111e-19	15752.6	0.651472	0.0710007	22.5	22.86	26.8	28.88	24.28	29.36	274.29	379.18	316.87	131.48	152.36	312.53
Fabp3	ENSMUST00000070532	NM_010174	1099.73	0.721117	0.064365	1099.73	-2.46692	1.06149e-13	1099.73	-1.75477	2.13425e-07	1099.73	-3.18804	1.03852e-21	1099.73	-2.47589	1.50527e-13	1099.73	0.71215	0.0846294	46.4	51.97	40.43	24.15	33.2	19.95	270.46	383.8	326.65	118.42	138.67	311.82
Asns	ENSMUST00000031766	NM_012055	7981.63	-0.366512	0.0172806	7981.63	-1.79068	5.20992e-41	7981.63	-2.3326	4.68293e-69	7981.63	-1.42416	5.73185e-26	7981.63	-1.96609	3.09973e-49	7981.63	-0.541924	0.000275547	83.19	126.35	87.87	134.11	127.73	131.1	375.02	332.67	325.27	515.39	442.06	580.78
Rps4l	ENSMUST00000071745	NR_003634	3642.83	0.132967	0.23175	3642.83	-1.23375	2.75221e-46	3642.83	-1.21538	4.93112e-45	3642.83	-1.36672	1.10265e-55	3642.83	-1.34835	9.00947e-55	3642.83	0.0183681	0.913708	188.41	172.31	171.1	164.7	154.39	175.98	432.39	405.06	388.67	449.22	386.89	394.35
Lamp1	ENSMUST00000033824	NM_001317353	11704.7	-0.471931	3.47816e-06	11704.7	-1.5708	5.44937e-62	11704.7	-1.30169	9.1115e-43	11704.7	-1.09887	1.73365e-30	11704.7	-0.829763	7.05752e-18	11704.7	0.269109	0.0177214	180.15	167.72	171.59	254.91	239.19	244.12	481.49	536.26	512.04	384.61	395.64	505.08
Supplementary table 4d
Cluster 1
geneID	ENSEMBL	REFSEQ	D3_WT_FGFvsD3_WT_CHIR_FGF.baseMean	D3_WT_FGFvsD3_WT_CHIR_FGF.log2FoldChange	D3_WT_FGFvsD3_WT_CHIR_FGF.padj	D3_WT_FGFvsD3_SOX2_CHIR_FGF.baseMean	D3_WT_FGFvsD3_SOX2_CHIR_FGF.log2FoldChange	D3_WT_FGFvsD3_SOX2_CHIR_FGF.padj	D3_WT_FGFvsD3_SOX2_CHIR_FGF_DOX.baseMean	D3_WT_FGFvsD3_SOX2_CHIR_FGF_DOX.log2FoldChange	D3_WT_FGFvsD3_SOX2_CHIR_FGF_DOX.padj	D3_WT_CHIR_FGFvsD3_SOX2_CHIR_FGF.baseMean	D3_WT_CHIR_FGFvsD3_SOX2_CHIR_FGF.log2FoldChange	D3_WT_CHIR_FGFvsD3_SOX2_CHIR_FGF.padj	D3_WT_CHIR_FGFvsD3_SOX2_CHIR_FGF_DOX.baseMean	D3_WT_CHIR_FGFvsD3_SOX2_CHIR_FGF_DOX.log2FoldChange	D3_WT_CHIR_FGFvsD3_SOX2_CHIR_FGF_DOX.padj	D3_SOX2_CHIR_FGFvsD3_SOX2_CHIR_FGF_DOX.baseMean	D3_SOX2_CHIR_FGFvsD3_SOX2_CHIR_FGF_DOX.log2FoldChange	D3_SOX2_CHIR_FGFvsD3_SOX2_CHIR_FGF_DOX.padj	D3_WT_FGF_R1.FPKM	D3_WT_FGF_R2.FPKM	D3_WT_FGF_R3.FPKM	D3_WT_CHIR_FGF_R1.FPKM	D3_WT_CHIR_FGF_R2.FPKM	D3_WT_CHIR_FGF_R3.FPKM	D3_SOX2_CHIR_FGF_R1.FPKM	D3_SOX2_CHIR_FGF_R2.FPKM	D3_SOX2_CHIR_FGF_R3.FPKM	D3_SOX2_CHIR_FGF_DOX_R1.FPKM	D3_SOX2_CHIR_FGF_DOX_R2.FPKM	D3_SOX2_CHIR_FGF_DOX_R3.FPKM
Hesx1	ENSMUST00000035433	NM_010420	39.4046	4.13496	1.63378e-19	39.4046	2.62608	5.71828e-09	39.4046	2.98531	3.25415e-11	39.4046	-1.50888	0.00240574	39.4046	-1.14965	0.0233505	39.4046	0.359227	0.614453	15.91	8.21	1.94	0.04	0	0	0.63	0.88	0.66	0.29	0.3	0.86
Foxd3	ENSMUST00000087285	NM_010425	62.5257	6.1675	2.25048e-56	62.5257	5.69655	6.1051e-50	62.5257	5.74351	1.1888e-52	62.5257	-0.470946	0.413385	62.5257	-0.423989	0.455494	62.5257	0.0469575	0.960125	6.41	5.71	7.99	0.02	0	0.04	0.03	0.1	0	0.02	0.03	0.11
Foxd4	ENSMUST00000058600	NM_008022	86.4493	5.97473	2.06058e-49	86.4493	5.69142	3.3399e-45	86.4493	4.86874	2.46679e-38	86.4493	-0.283303	0.64117	86.4493	-1.10599	0.0212752	86.4493	-0.822688	0.144567	14.1	8.31	5.29	0.02	0.05	0	0.03	0	0.12	0.15	0.16	0.21
Sez6	ENSMUST00000093995	NM_021286	133.907	4.8175	1.38495e-29	133.907	4.75561	5.12653e-29	133.907	3.88289	1.6427e-20	133.907	-0.0618989	0.924378	133.907	-0.934614	0.0554525	133.907	-0.872715	0.117815	7.46	7.82	7.34	0.08	0.07	0.07	0.12	0.04	0.07	0.11	0.11	0.5
Lmx1b	ENSMUST00000041730	NM_010725	37.9576	4.6262	4.44308e-29	37.9576	4.25928	2.26761e-25	37.9576	3.80975	4.11346e-22	37.9576	-0.366925	0.531965	37.9576	-0.816451	0.104855	37.9576	-0.449526	0.491566	9.06	10.63	4.98	0.04	0.05	0.28	0.17	0.16	0.17	0.21	0.22	0.56
Ttbk1	ENSMUST00000047034,	NM_001162864	203.346	4.46084	5.99062e-97	203.346	3.28832	2.09016e-65	203.346	2.53657	6.04893e-46	203.346	-1.17252	2.64275e-06	203.346	-1.92427	4.59797e-17	203.346	-0.75175	0.00132185	5.07	5.35	6.08	0.22	0.2	0.21	0.69	0.42	0.38	0.95	0.74	0.97
Spon1	ENSMUST00000084696,ENSMUST00000046687,	NM_145584	256.426	4.94538	8.32347e-107	256.426	4.61364	1.58493e-94	256.426	5.56962	1.33966e-114	256.426	-0.331733	0.309764	256.426	0.624244	0.0480048	256.426	0.955977	0.00293462	8.84	9.75	9.59	0.18	0.26	0.39	0.33	0.19	0.47	0.14	0.12	0.18
Atcay	ENSMUST00000047408	NM_178662	96.6749	3.54472	8.81096e-45	96.6749	3.78135	5.48709e-46	96.6749	3.01582	4.06766e-36	96.6749	0.236637	0.546866	96.6749	-0.528897	0.0947347	96.6749	-0.765534	0.0284387	4.87	5.3	5.8	0.48	0.39	0.22	0.34	0.17	0.43	0.69	0.48	0.54
Tmem154	ENSMUST00000134890,ENSMUST00000107682,	NM_177260	88.4037	3.3688	2.40964e-37	88.4037	3.69813	1.57844e-40	88.4037	4.22551	1.82207e-49	88.4037	0.329327	0.397217	88.4037	0.856704	0.0128362	88.4037	0.527378	0.231516	4.58	5.65	6.71	0.41	0.65	0.31	0.39	0.23	0.42	0.19	0.23	0.24
Tnfsf11	ENSMUST00000022592	NM_011613	66.1486	3.0559	2.38282e-28	66.1486	3.34583	8.11808e-31	66.1486	2.35238	2.30602e-19	66.1486	0.289933	0.484208	66.1486	-0.703516	0.0317286	66.1486	-0.993449	0.00548928	6.12	4.43	6.61	0.7	0.53	0.43	0.52	0.3	0.48	0.84	0.96	1.15
Skida1	n/a	NM_028317	187.625	3.84009	9.4817e-58	187.625	5.01216	2.31713e-75	187.625	5.70705	4.19875e-87	187.625	1.17207	0.000194083	187.625	1.86696	4.1088e-09	187.625	0.694893	0.102243	9.27	8.99	11.05	0.7	0.76	0.23	0.18	0.29	0.17	0.1	0.11	0.14
Myb	ENSMUST00000188495,ENSMUST00000186446,	NM_010848	274.998	3.6976	4.76498e-44	274.998	3.46147	4.70599e-39	274.998	0.959932	0.000247338	274.998	-0.236135	0.524424	274.998	-2.73767	2.53297e-24	274.998	-2.50154	6.03609e-20	8.26	11.95	15.83	0.66	0.97	0.48	0.91	0.79	0.85	6.26	7.57	3.69
Aadat	ENSMUST00000079472	NM_011834	54.4408	2.91736	1.61805e-27	54.4408	3.53828	3.50305e-33	54.4408	3.05213	1.70672e-29	54.4408	0.62092	0.101104	54.4408	0.134765	0.750788	54.4408	-0.486155	0.283679	7.07	6.51	5.58	0.81	0.79	0.55	0.3	0.45	0.5	0.58	0.78	0.58
Slc35d3	ENSMUST00000059805	NM_029529	165.191	3.79709	1.92702e-80	165.191	3.76331	1.99202e-74	165.191	2.66596	2.45791e-50	165.191	-0.0337732	0.924378	165.191	-1.13112	4.87387e-07	165.191	-1.09735	5.63522e-06	10.96	12.44	14.38	0.83	0.71	0.95	0.8	0.56	1.13	1.85	1.85	1.86
Lrp2	ENSMUST00000080953	NM_001081088	3187.76	3.62716	1.39771e-29	3187.76	-0.140351	0.730228	3187.76	0.204298	0.619376	3187.76	-3.76751	8.39152e-32	3187.76	-3.42286	1.40086e-26	3187.76	0.344649	0.465447	20.03	17.9	10.83	0.76	1.04	0.76	22.17	17.03	14.55	8.06	13.11	20.3
Hopx	ENSMUST00000120827	NM_001159901	73.7346	1.99894	9.92819e-08	73.7346	-0.603982	0.109546	73.7346	0.0499607	0.918193	73.7346	-2.60293	8.23306e-13	73.7346	-1.94898	1.28263e-07	73.7346	0.653943	0.13452	5.94	5.63	3.57	0.53	1.27	0.96	6.96	8.77	8.84	2.73	3.58	8.38
Stmn4	ENSMUST00000074523	NM_001310523	119.571	4.07427	1.27702e-41	119.571	2.79528	1.00092e-22	119.571	4.70343	2.41379e-50	119.571	-1.27899	0.000149253	119.571	0.629154	0.113306	119.571	1.90815	5.98151e-08	22.7	22.44	17.61	0.6	1.48	0.69	3.12	2.73	1.54	0.81	0.39	0.26
Slc45a1	ENSMUST00000037827,ENSMUST00000117997,	NM_173774	86.0252	2.61453	1.77204e-27	86.0252	3.74812	8.46062e-43	86.0252	3.03913	8.10599e-35	86.0252	1.13359	0.000299211	86.0252	0.424605	0.17949	86.0252	-0.708987	0.0559522	5.86	7.92	5.98	0.96	0.89	1.14	0.55	0.26	0.3	0.84	0.69	0.53
Pcsk1n	ENSMUST00000041096	NM_013892	61.1182	2.17679	9.86181e-14	61.1182	3.17348	1.50041e-24	61.1182	3.23614	3.04615e-26	61.1182	0.996689	0.00512521	61.1182	1.05935	0.00208246	61.1182	0.0626633	0.927596	6.37	5.02	4.75	1.31	1.25	0.48	0.56	0.36	0.4	0.4	0.39	0.49
Elavl3	ENSMUST00000003501,	NM_010487	224.383	2.73145	2.42579e-50	224.383	3.19499	1.40936e-61	224.383	1.8423	6.04118e-26	224.383	0.463535	0.0524147	224.383	-0.889153	8.22287e-06	224.383	-1.35269	1.50513e-10	6.7	7.13	8.08	1.31	0.76	1.02	0.79	0.62	0.71	1.7	1.92	2.2
Kctd12b	ENSMUST00000039424,ENSMUST00000112572,	NM_175429	312.133	2.10636	9.62912e-07	312.133	3.74304	1.5622e-19	312.133	-0.127185	0.819283	312.133	1.63668	0.000215166	312.133	-2.23354	1.0275e-07	312.133	-3.87022	4.45074e-20	7.42	7.01	6.67	1.43	1.24	0.44	0.13	0.25	0.04	8.25	10.69	4.48
Nuak2	ENSMUST00000082125	NM_028778	131.946	2.75691	2.16407e-49	131.946	3.49782	3.51346e-62	131.946	2.43813	1.79449e-41	131.946	0.740902	0.00345259	131.946	-0.318782	0.188552	131.946	-1.05968	2.06257e-05	8.45	7.63	7.07	1.13	1.04	1.09	0.6	0.68	0.46	1.35	1.56	1.12
Rtn4rl1	ENSMUST00000102514	NM_177708	140.4	2.67569	2.25909e-32	140.4	3.58508	9.98752e-49	140.4	2.88764	3.94877e-37	140.4	0.909392	0.00124623	140.4	0.211949	0.49817	140.4	-0.697442	0.0280074	7.52	8.58	8.13	1.49	1.06	0.84	0.75	0.53	0.31	1.17	0.76	0.95
Abcg1	ENSMUST00000024829	NM_009593	343.213	2.38186	7.15495e-24	343.213	1.52491	7.53516e-11	343.213	0.919783	0.000119065	343.213	-0.856954	0.000849736	343.213	-1.46208	1.43671e-09	343.213	-0.605125	0.0316886	6.81	6.83	8.06	1.64	1.26	0.79	2.87	2.34	1.65	4.42	3.88	2.63
Rgl3	ENSMUST00000045726	NM_023622	95.3172	1.93004	1.44133e-10	95.3172	1.47698	6.11502e-07	95.3172	1.95024	3.74428e-11	95.3172	-0.453058	0.210896	95.3172	0.0202022	0.966014	95.3172	0.47326	0.245226	3.97	7.1	5.27	0.81	1.83	1.1	1.37	2	1.76	1.41	1.34	0.83
Col9a2	ENSMUST00000030372	NM_007741	101.682	1.92106	1.24776e-23	101.682	1.40123	7.02903e-14	101.682	1.93504	2.86109e-24	101.682	-0.519826	0.0235188	101.682	0.0139866	0.966108	101.682	0.533812	0.0315882	4.96	5.2	5.04	1.24	1.42	1.21	1.54	1.94	2.01	1.05	1.17	1.52
Mal2	ENSMUST00000025356	NM_178920	138.421	1.8724	1.95921e-12	138.421	1.1151	2.19114e-05	138.421	0.583016	0.0332333	138.421	-0.757297	0.00965949	138.421	-1.28938	1.86589e-06	138.421	-0.532083	0.101929	3.39	6.57	6.59	1.21	1.55	1.31	2.46	2.7	1.78	3.83	4.16	2.57
Gpr162	n/a	NM_001355257	140.141	1.96782	3.53903e-24	140.141	1.18184	2.89515e-10	140.141	0.621708	0.000876348	140.141	-0.785984	0.000285899	140.141	-1.34612	1.46468e-11	140.141	-0.560132	0.0115432	5.99	5.66	5.32	1.62	1.07	1.44	2.95	2.11	2.01	3.46	3.64	3.73
Mfap3l	ENSMUST00000160719	NM_001177882	383.678	1.89466	1.71918e-31	383.678	0.830361	2.05804e-07	383.678	0.081089	0.68518	383.678	-1.0643	4.2287e-10	383.678	-1.81357	4.87171e-29	383.678	-0.749272	1.00596e-05	5.14	5.4	5.56	1.51	1.56	1.06	3.44	3	2.23	4.68	4.7	5.73
Map6	ENSMUST00000068973	NM_010837	252.679	2.76598	7.35245e-90	252.679	1.9634	1.60047e-51	252.679	1.66174	6.53924e-41	252.679	-0.802587	4.76987e-07	252.679	-1.10424	1.73034e-13	252.679	-0.301658	0.087388	9.07	10.29	10.32	1.37	1.32	1.55	2.85	2.58	2.27	3.13	3.23	3.66
Shisa8	ENSMUST00000179269	NM_001207021	53.6187	1.74559	7.41618e-10	53.6187	2.62929	7.52981e-19	53.6187	3.05719	2.49696e-24	53.6187	0.8837	0.00955011	53.6187	1.31159	6.8508e-05	53.6187	0.427894	0.364576	5.25	5.37	5.4	2.01	1.21	1.02	0.84	0.48	0.77	0.5	0.56	0.39
Otx2	ENSMUST00000118578	NM_001286483	872.581	5.37912	4.29957e-77	872.581	4.60191	2.27271e-58	872.581	3.3502	1.3824e-32	872.581	-0.777205	0.0210133	872.581	-2.02892	1.68022e-11	872.581	-1.25171	0.000101174	89.69	95.26	83.11	0.68	2.15	1.48	2.53	2.2	3.04	7.21	6.28	7.5
St6gal2	ENSMUST00000133899,ENSMUST00000086878,	NM_172829	227.767	1.97768	7.32835e-45	227.767	3.21992	9.88802e-88	227.767	3.05918	6.60706e-88	227.767	1.24224	2.43925e-12	227.767	1.08151	1.61417e-10	227.767	-0.160735	0.576679	5.84	5.7	7.07	1.62	1.64	1.34	0.58	0.68	0.57	0.79	0.66	0.7
Syt13	ENSMUST00000028648	NM_030725	134.02	1.78564	3.33757e-18	134.02	2.30922	1.00794e-27	134.02	2.44541	1.66182e-31	134.02	0.523578	0.0376789	134.02	0.65977	0.00579915	134.02	0.136192	0.726994	4.94	5.37	6.1	1.12	1.6	1.98	0.99	1.08	0.9	1.07	0.74	0.92
Cend1	ENSMUST00000137488,ENSMUST00000124444,	NM_021316	87.698	2.22512	2.35244e-11	87.698	2.10465	1.42557e-10	87.698	1.81131	2.75906e-08	87.698	-0.120476	0.797963	87.698	-0.413813	0.303509	87.698	-0.293337	0.56619	7.61	9.6	9.62	1.36	1.19	2.18	2.5	0.6	1.81	2.1	1.7	2.55
Ppp1r14a	ENSMUST00000048187	NM_026731	27.9659	2.31063	1.67498e-10	27.9659	0.98302	0.00466688	27.9659	1.43479	2.9288e-05	27.9659	-1.32761	0.000625149	27.9659	-0.875843	0.0306102	27.9659	0.451769	0.353156	10.46	11.38	10.1	0.79	2.57	1.46	5.21	4.51	4.46	4.38	3.27	2.28
Serpini1	n/a	NM_001357514	168.567	1.6416	1.2698e-12	168.567	1.52151	2.99526e-11	168.567	0.19828	0.457542	168.567	-0.120085	0.710782	168.567	-1.44332	3.84987e-10	168.567	-1.32323	3.64647e-08	5.01	5.41	5.81	1.84	1.19	1.91	2.32	1.75	1.01	4.19	4.47	5.28
Cnih2	ENSMUST00000025805	NM_001302333	65.1202	2.17318	2.0606e-20	65.1202	2.434	2.61516e-23	65.1202	1.9085	5.11455e-17	65.1202	0.260819	0.447498	65.1202	-0.264686	0.398888	65.1202	-0.525505	0.119304	9.15	7.53	8.44	1.7	2.04	1.35	1.39	1.1	1.61	2.21	2.07	1.9
Mmp25	ENSMUST00000024696	NM_001320258	185.583	2.02213	1.34093e-22	185.583	1.36308	2.18245e-11	185.583	3.03854	3.91527e-45	185.583	-0.65905	0.00437164	185.583	1.01641	1.80558e-05	185.583	1.67546	4.90492e-13	7.78	6.6	7.99	1.63	2.33	1.2	2.96	3.09	2.07	0.8	0.78	0.81
Ephb1	ENSMUST00000035129	NM_173447	202.553	1.6424	8.26603e-11	202.553	2.90196	1.51435e-29	202.553	1.09346	1.29323e-05	202.553	1.25956	5.10868e-06	202.553	-0.548944	0.0478814	202.553	-1.8085	2.95354e-11	7.86	4.37	5.03	1.66	1.29	2.32	0.67	0.59	0.63	2.12	2.42	3.14
Galnt16	ENSMUST00000021558,	NM_001081421	203.154	2.42457	1.41607e-32	203.154	4.94632	8.52835e-83	203.154	3.32646	1.13863e-55	203.154	2.52174	1.1398e-20	203.154	0.901882	0.000130875	203.154	-1.61986	2.71747e-08	11.51	11.01	7.58	2.1	1.55	1.65	0.28	0.22	0.17	0.94	0.98	0.75
Fgfr2	n/a	NM_001347638	718.151	3.2536	1.60308e-27	718.151	2.76734	1.37536e-20	718.151	1.27271	3.34508e-05	718.151	-0.486258	0.177536	718.151	-1.98089	8.04676e-11	718.151	-1.49464	3.33599e-06	26.86	23.54	15.75	2.08	2.31	0.92	2.54	2.83	2.27	7.14	8.57	9.15
Rsph1	ENSMUST00000024832,	NM_025290	40.1343	1.66394	1.48954e-08	40.1343	2.41806	3.37382e-15	40.1343	2.27293	1.95781e-14	40.1343	0.75412	0.0379443	40.1343	0.608985	0.0859796	40.1343	-0.145134	0.807709	6.13	7.34	5.03	1.91	1.81	1.6	0.67	1.08	1	0.72	1.34	1.13
Coch	ENSMUST00000164782	NM_007728	119.618	1.84198	8.95351e-15	119.618	2.03902	1.25749e-17	119.618	1.782	2.28079e-14	119.618	0.197041	0.546747	119.618	-0.0599805	0.867666	119.618	-0.257022	0.486629	8.39	7.07	5.7	2.28	1.46	1.77	1.69	1.08	1.89	1.93	1.96	1.8
Lockd	ENSMUST00000184504	NR_037955	33.2043	1.14192	0.00254402	33.2043	-0.269277	0.488714	33.2043	-0.361572	0.347566	33.2043	-1.4112	9.55359e-05	33.2043	-1.5035	2.03477e-05	33.2043	-0.0922941	0.879348	3.6	6.89	5.64	2.03	3.09	0.76	6.8	7.16	5.01	5.99	8.27	6.65
Magel2	ENSMUST00000080403	NM_013779	311.916	2.42694	9.55047e-20	311.916	2.77765	1.41977e-25	311.916	3.1017	1.59353e-31	311.916	0.350707	0.295526	311.916	0.674761	0.0249201	311.916	0.324055	0.416107	9.35	10.56	16.14	1.35	2.85	1.68	1.26	1.21	1.86	1.24	1.37	0.79
Rasgrp2	ENSMUST00000035716,ENSMUST00000149205,	NM_011242	181.395	3.05755	2.72582e-72	181.395	4.37197	5.22149e-96	181.395	3.30216	5.11407e-80	181.395	1.31442	3.56044e-08	181.395	0.244608	0.310258	181.395	-1.06981	2.78727e-05	18.48	17.71	15.66	2.36	1.73	1.79	0.74	0.71	0.62	1.59	1.63	1.66
Btbd17	ENSMUST00000000206	NM_028055	279.38	3.14762	3.78507e-18	279.38	4.42453	6.50922e-34	279.38	2.55695	1.06315e-12	279.38	1.27691	0.00146793	279.38	-0.590663	0.160655	279.38	-1.86758	2.74045e-06	32.42	18.6	27.74	2.81	1.57	1.59	0.65	0.59	0.47	3.1	1.69	4.96
Tspan17	ENSMUST00000131692,ENSMUST00000026993,	NM_028841	63.5137	1.19286	1.48775e-05	63.5137	1.28091	2.16442e-06	63.5137	1.07557	5.65289e-05	63.5137	0.0880571	0.82018	63.5137	-0.117287	0.753298	63.5137	-0.205344	0.636342	3.77	5.74	5.51	1.57	2.64	2.06	2.34	1.78	1.36	2.18	2.36	2.07
Fam46b	ENSMUST00000051676	NM_175307	95.2663	1.24088	3.25032e-08	95.2663	1.23333	2.79659e-08	95.2663	1.67184	5.34055e-14	95.2663	-0.00754128	0.982303	95.2663	0.430969	0.101741	95.2663	0.438511	0.145873	6.15	4.64	4.61	2.27	2.02	2.07	2.5	1.99	1.61	1.46	1.26	1.78
Eras	ENSMUST00000033500	NM_181548	141.826	3.56276	3.368e-32	141.826	4.11522	1.03254e-39	141.826	3.71129	7.0177e-35	141.826	0.552451	0.161085	141.826	0.148521	0.738528	141.826	-0.40393	0.399827	39.16	29.32	31.39	2.1	3.06	1.21	1.34	1.94	0.4	1.59	2.76	1.24
Cd34	ENSMUST00000016638	NM_133654	142.909	1.50488	7.70174e-20	142.909	2.03935	9.82048e-31	142.909	0.347489	0.0353293	142.909	0.534471	0.0109918	142.909	-1.15739	5.20767e-12	142.909	-1.69186	2.47762e-20	5.79	5.99	6.93	2.32	1.96	2.12	1.68	1.18	1.38	5.03	4.63	4.63
Car4	ENSMUST00000103194	NM_007607	624.001	4.36161	4.0159e-39	624.001	1.034	0.00272151	624.001	1.89448	1.35657e-08	624.001	-3.32761	6.20416e-23	624.001	-2.46712	4.39291e-13	624.001	0.860483	0.0294154	78.14	92.93	68.74	2.04	2.62	1.84	26.76	42.62	33.91	11.22	12.17	29.16
Foxi3	ENSMUST00000069634	NM_001101464	113.053	2.2114	4.92741e-11	113.053	2.33706	2.10077e-12	113.053	0.412207	0.270247	113.053	0.125658	0.791968	113.053	-1.79919	8.98103e-08	113.053	-1.92485	3.78521e-08	10.96	14.15	14.45	1.65	4.12	0.86	1.93	2.62	1.14	10.88	9.79	7.58
Ndrg2	ENSMUST00000111632	NM_001145959	194.998	2.6148	1.93106e-28	194.998	2.25551	5.73565e-22	194.998	1.83934	1.44537e-15	194.998	-0.359288	0.230347	194.998	-0.775464	0.00286057	194.998	-0.416176	0.190909	12.25	16.78	16.58	1.53	3.24	1.91	2.41	3.09	2.9	4.08	4.51	3
Sdc3	ENSMUST00000070478,ENSMUST00000140623,	NM_011520	245.246	1.42655	5.81345e-27	245.246	1.88195	7.9339e-42	245.246	1.42514	2.24104e-27	245.246	0.455401	0.00483939	245.246	-0.00140893	0.995208	245.246	-0.45681	0.00807886	6.56	5.84	5.84	2.36	2.1	2.36	1.75	1.56	1.39	2.35	2.02	2.28
Sema3c	ENSMUST00000030568,ENSMUST00000115271,	NM_013657	227.71	1.39839	1.07167e-07	227.71	2.20898	9.69953e-18	227.71	1.89497	1.19577e-13	227.71	0.810594	0.00434562	227.71	0.496582	0.0897274	227.71	-0.314012	0.407656	6.15	8.1	4.84	2.26	2.58	1.98	1.37	1.6	0.54	1.59	1.62	1.37
Spire2	ENSMUST00000010298,	NM_172287	207.173	1.65129	1.02526e-17	207.173	0.354241	0.0742753	207.173	-0.110223	0.626949	207.173	-1.29705	5.04631e-11	207.173	-1.76152	1.87301e-20	207.173	-0.464464	0.031908	5.84	8.02	8.03	1.63	2.5	2.75	5.8	5.63	5.09	7.49	7.23	8.7
Acta1	ENSMUST00000034453	NM_001272041	60.0401	1.47944	1.3875e-06	60.0401	1.98195	6.64149e-11	60.0401	3.57064	1.87258e-27	60.0401	0.502514	0.173991	60.0401	2.0912	1.44184e-09	60.0401	1.58869	2.49127e-05	6.59	9.79	4.65	2.47	2.63	1.8	1.56	1.84	1.03	0.38	0.35	0.36
Map3k5	ENSMUST00000095806,	NM_008580	417.942	1.85691	1.03778e-53	417.942	1.20413	1.41952e-24	417.942	0.737583	1.64137e-10	417.942	-0.652781	9.46801e-07	417.942	-1.11933	2.38648e-19	417.942	-0.466546	0.000540357	7.08	8.42	9.42	2.14	2.26	2.5	3.65	3.5	3.27	4.61	4.97	5.12
Gnaz	ENSMUST00000037813,ENSMUST00000159991,	NM_010311	133.966	1.17988	7.66715e-09	133.966	1.44536	1.64016e-12	133.966	0.22071	0.326263	133.966	0.265488	0.31121	133.966	-0.959167	2.7412e-06	133.966	-1.22465	1.28829e-08	5.33	4.8	6.12	2.33	2.2	2.54	1.97	2.01	1.5	4.68	3.51	5.55
Sertad4	ENSMUST00000155579	NM_198247	199.844	1.64756	5.15701e-12	199.844	0.877453	0.000237692	199.844	2.24939	1.91128e-21	199.844	-0.770105	0.00260945	199.844	0.601833	0.0251117	199.844	1.37194	7.07172e-08	7.72	7.97	8.15	1.49	3.71	2.04	4.12	4.64	3.63	1.45	1.44	1.56
Otud1	ENSMUST00000052168	NM_027715	171.491	1.13821	2.03016e-10	171.491	0.846517	1.7592e-06	171.491	-0.291253	0.109874	171.491	-0.291694	0.181006	171.491	-1.42946	1.33655e-16	171.491	-1.13777	1.80655e-10	4.89	5.21	6.19	2.64	1.99	2.68	2.84	2.61	3.26	6.95	5.77	7.09
Id2	ENSMUST00000020974	NM_010496	162.106	1.82745	1.06214e-10	162.106	0.117539	0.72496	162.106	-0.422403	0.156341	162.106	-1.70991	1.51611e-09	162.106	-2.24985	2.84094e-16	162.106	-0.539943	0.103637	14.2	8.98	7.2	2.64	3.25	1.53	8.06	10.86	8.45	11.96	11.96	17.85
Shisa2	ENSMUST00000053949	NM_145463	339.745	2.80994	9.54389e-28	339.745	2.90419	1.32365e-29	339.745	2.68791	5.58393e-26	339.745	0.0942499	0.80016	339.745	-0.122032	0.737211	339.745	-0.216282	0.601049	28.04	20.65	10.82	2.45	2.06	2.94	2.38	2.44	1.77	2.95	2.36	2.62
Sh2d3c	ENSMUST00000113242	NM_001252547	149.617	1.09938	8.00422e-07	149.617	0.647714	0.00352873	149.617	0.959627	9.94966e-06	149.617	-0.451664	0.0687554	149.617	-0.139751	0.629389	149.617	0.311913	0.293376	5.11	6.09	5.58	2.7	2.64	2.16	3.94	3.81	2.37	2.63	1.96	3.53
Pou3f1	ENSMUST00000053491	NM_011141	709.736	3.84715	2.92166e-31	709.736	3.7359	7.34595e-30	709.736	4.81857	5.55904e-48	709.736	-0.11125	0.813493	709.736	0.971414	0.00825948	709.736	1.08266	0.00583869	54.53	46.5	59.43	3.33	2.87	1.33	3.06	3.33	1.6	1.47	0.82	0.93
Gm11627	ENSMUST00000107080	NR_040286	24.8484	1.3697	0.000166775	24.8484	2.47065	2.77373e-11	24.8484	1.92723	5.69977e-08	24.8484	1.10095	0.0083421	24.8484	0.557532	0.190148	24.8484	-0.54342	0.313986	7.19	8.4	7.25	2.79	3.39	1.42	0.5	1.5	0.55	1.58	1.66	1.45
Ror1	ENSMUST00000039630	NM_013845	451.667	2.26315	1.15725e-23	451.667	2.78883	5.22007e-35	451.667	2.77966	3.54141e-35	451.667	0.525681	0.045526	451.667	0.516507	0.0448355	451.667	-0.00917418	0.983815	14.86	13.34	11.43	2.91	3.11	1.62	1.71	1.81	1.43	2.01	1.93	1.13
Platr10	ENSMUST00000190602	NR_040539	154.857	2.97111	6.5608e-25	154.857	1.68849	1.8314e-09	154.857	1.36991	1.11053e-06	154.857	-1.28261	3.42173e-05	154.857	-1.6012	8.36683e-08	154.857	-0.318582	0.437261	20.65	29.26	27.59	2.57	3.49	1.62	8.43	6.81	5.5	11.3	10.92	4.76
Smtnl2	ENSMUST00000050226	NM_177776	292.773	2.74576	3.72458e-53	292.773	2.80321	1.06483e-53	292.773	1.63859	1.29014e-21	292.773	0.057459	0.83679	292.773	-1.10717	5.38403e-09	292.773	-1.16463	4.50958e-09	21.66	15.48	16.98	2.47	2.56	2.7	2.85	2.19	1.97	6.24	5.73	4.71
Rab6b	ENSMUST00000035155	NM_173781	306.639	1.08744	2.55053e-19	306.639	0.949058	4.65504e-15	306.639	0.142658	0.286077	306.639	-0.138385	0.39036	306.639	-0.944785	6.76117e-15	306.639	-0.8064	1.81784e-10	5.47	5.91	5.29	2.84	2.76	2.18	2.8	2.86	2.73	5.27	4.86	4.88
Plcd1	ENSMUST00000010804	NM_019676	192.357	1.91853	3.14237e-29	192.357	1.72069	6.41745e-24	192.357	1.88728	6.83481e-29	192.357	-0.197833	0.391775	192.357	-0.0312415	0.907862	192.357	0.166592	0.548785	9.4	10.74	10.73	2.89	2.67	2.3	2.76	3.46	2.51	3.01	2	2.9
Syt7	ENSMUST00000169121	NM_173068	375.96	1.46558	2.00593e-12	375.96	2.61714	6.25749e-36	375.96	1.36603	2.65123e-11	375.96	1.15156	2.16819e-07	375.96	-0.0995484	0.726661	375.96	-1.25111	3.03153e-08	9.53	6.69	6.65	3.62	2.21	2.15	1.22	0.97	1.16	2.85	3.04	2.64
Dtx1	ENSMUST00000145174,ENSMUST00000031607,	NM_008052	225.105	1.6235	1.30429e-23	225.105	1.77232	3.06096e-27	225.105	2.02173	3.67651e-35	225.105	0.148811	0.507441	225.105	0.398227	0.038601	225.105	0.249416	0.307952	6.56	8.53	9.77	2.63	2.34	3.04	2.28	2.43	2.11	1.94	2.09	1.77
Tjp3	ENSMUST00000045744	NM_001282096	200.992	1.08245	1.97729e-05	200.992	0.504714	0.0503384	200.992	0.37968	0.157455	200.992	-0.577734	0.0329076	200.992	-0.702768	0.00661333	200.992	-0.125034	0.759401	3.92	7.43	6.26	2.4	2.75	2.87	3.57	5.56	2.7	4.22	4.39	4.54
Chac1	ENSMUST00000028780	NM_026929	111.453	1.36624	0.000283713	111.453	0.889476	0.0168471	111.453	0.772969	0.041717	111.453	-0.476762	0.265775	111.453	-0.593269	0.142515	111.453	-0.116507	0.858028	4.19	14.9	5.89	3.35	3.36	1.33	3.81	3.92	3.99	5.44	3.73	3.93
Nav2	ENSMUST00000064395,ENSMUST00000184945,ENSMUST00000184124,	NM_001111016	782.97	1.5807	5.09791e-19	782.97	1.55689	8.32346e-19	782.97	1.21078	6.42355e-12	782.97	-0.0238074	0.927981	782.97	-0.369916	0.0633561	782.97	-0.346109	0.128746	7.15	8.77	8.81	2.77	2.77	2.54	3.46	2.5	1.94	3.61	3.96	2.72
Tmem54	ENSMUST00000106064	NM_025452	62.2641	1.26386	2.23089e-06	62.2641	0.559606	0.0363517	62.2641	1.13966	1.09782e-05	62.2641	-0.704249	0.014595	62.2641	-0.124198	0.734509	62.2641	0.580051	0.0712406	5.11	7.06	7.68	2.33	2.03	3.77	4.16	4.2	4.39	2.96	2.35	3.01
Syngr3	ENSMUST00000007236	NM_011522	111.549	1.08354	4.02149e-08	111.549	1.15378	4.38675e-09	111.549	0.597024	0.00215422	111.549	0.0702479	0.805777	111.549	-0.486512	0.0225935	111.549	-0.55676	0.0178072	5.25	5.72	6.89	3.13	2.4	2.68	2.6	2.56	2.36	4.09	3.16	4.22
Dmd	ENSMUST00000114000	NM_007868	485.003	1.75963	1.45634e-24	485.003	0.937535	4.34883e-08	485.003	0.0803135	0.711598	485.003	-0.822094	6.77966e-06	485.003	-1.67932	1.22875e-22	485.003	-0.857221	2.05868e-06	9.14	9.26	10.41	2.32	3.68	2.24	5.33	5.34	3.78	8.45	9.45	9.24
Lmo7	ENSMUST00000159314,ENSMUST00000159948,ENSMUST00000159597,ENSMUST00000100337,	NM_201529	426.655	1.01887	2.14904e-15	426.655	0.284789	0.0332267	426.655	0.295584	0.0265977	426.655	-0.734081	2.90067e-08	426.655	-0.723286	2.83901e-08	426.655	0.0107951	0.967293	5.39	5.67	5.6	2.3	2.83	3.23	4.46	4.91	3.9	4.33	4.63	4.44
Asic1	ENSMUST00000023758	NM_001289791	189.579	1.015	5.21962e-08	189.579	1.74791	1.10486e-20	189.579	1.1819	7.86132e-11	189.579	0.732909	0.000361364	189.579	0.166897	0.476988	189.579	-0.566012	0.0130985	6.08	4.92	6.21	3.45	2.26	2.69	1.84	1.39	1.54	2.44	2.4	2.48
Fgf5	ENSMUST00000031280	NM_001277268	553.023	3.30503	1.2962e-20	553.023	1.91398	7.88433e-08	553.023	3.48874	3.05943e-23	553.023	-1.39105	0.000208472	553.023	0.183708	0.705966	553.023	1.57476	4.58379e-05	44.72	44.12	40.37	1.29	5.04	2.21	8.8	10.33	7.66	2.66	2.41	2.01
Trib3	ENSMUST00000040312	NM_175093	221.324	1.66839	2.99081e-11	221.324	0.566125	0.0283509	221.324	0.112937	0.717157	221.324	-1.10227	2.10256e-05	221.324	-1.55546	4.02e-10	221.324	-0.453188	0.141569	6.6	14.96	8.25	2.99	3.18	2.44	6.24	6.87	6	10.34	7.39	9.42
Rab27a	ENSMUST00000184146	NM_023635	206.669	1.33815	2.55001e-15	206.669	1.2619	6.95652e-14	206.669	0.845834	3.41699e-07	206.669	-0.0762449	0.75471	206.669	-0.492314	0.00762859	206.669	-0.416069	0.0477554	6.94	7.17	7.84	2.49	3.07	3.14	2.62	3.46	2.52	3.79	3.37	4.72
Cacna2d1	ENSMUST00000180204	NM_001110845	434.167	1.01537	1.30731e-11	434.167	1.39692	6.17361e-21	434.167	0.763253	2.57122e-07	434.167	0.381556	0.0251353	434.167	-0.252112	0.141059	434.167	-0.633668	0.000143985	5.88	5.4	6.18	2.57	2.85	3.31	2.34	1.82	2.21	3.02	3.06	4.04
Map1a	ENSMUST00000094639	NM_001173506	644.527	1.12021	2.38246e-12	644.527	1.39282	7.9264e-19	644.527	2.10848	6.67754e-41	644.527	0.272605	0.147253	644.527	0.988264	1.81989e-09	644.527	0.71566	5.70907e-05	7.44	5.89	6.17	3.35	2.9	2.75	2.89	2.12	2.14	1.26	1.33	1.73
Dcaf12l1	ENSMUST00000060481	NM_178739	341.335	1.957	1.54446e-27	341.335	2.01347	7.13445e-29	341.335	0.836272	3.0424e-06	341.335	0.0564712	0.832874	341.335	-1.12073	1.48715e-09	341.335	-1.1772	9.64348e-10	13.07	10.51	12.47	3.1	2.8	3.11	2.56	2.93	2.8	6.21	4.93	8.58
Mcam	ENSMUST00000034650	NM_023061	331.001	2.38277	1.74883e-39	331.001	2.54885	9.80835e-44	331.001	1.11492	3.07487e-10	331.001	0.166085	0.512883	331.001	-1.26785	1.43571e-11	331.001	-1.43393	1.66122e-13	17.69	13.22	17.79	2.85	2.62	3.57	3.07	1.91	2.62	7.83	6.51	7.42
Fzd5	ENSMUST00000063982	NM_022721	806.853	2.55864	3.35285e-33	806.853	2.6643	4.97413e-36	806.853	2.3096	1.04833e-27	806.853	0.10566	0.724761	806.853	-0.249032	0.349084	806.853	-0.354691	0.223542	27.44	18.3	11.78	3.01	3.36	2.68	2.76	2.75	2.59	3.53	3.69	3.41
Gm3383	ENSMUST00000180867,ENSMUST00000112758,	NM_001291093	116.71	1.04143	6.40711e-08	116.71	0.671016	0.000437188	116.71	0.635733	0.000764824	116.71	-0.370414	0.0970696	116.71	-0.405697	0.0563928	116.71	-0.0352831	0.925407	5.61	6.55	6.4	2.54	3.62	2.93	3.54	3.42	4.34	4.1	3.79	3.73
Rab25	ENSMUST00000008745	NM_016899	127.918	2.917	3.55266e-26	127.918	2.91194	6.03622e-26	127.918	3.05963	7.72273e-29	127.918	-0.00506814	0.99069	127.918	0.14263	0.723471	127.918	0.147698	0.772616	19.49	31.74	29.91	2.01	4.01	3.13	2.39	3.9	2.25	3.49	2.1	2.2
Coro2b	ENSMUST00000048043	NM_175484	194.301	1.29143	2.24001e-09	194.301	2.61129	2.68338e-32	194.301	2.26497	4.03501e-26	194.301	1.31986	1.66433e-08	194.301	0.973534	2.15786e-05	194.301	-0.346323	0.280012	9.4	7.27	6.66	3.67	2.62	3.02	1.41	0.87	1.09	1.3	1.31	1.82
Zbtb8a	ENSMUST00000030610	NM_028603	143.193	1.05645	7.68801e-06	143.193	0.969354	2.68824e-05	143.193	0.738894	0.00148351	143.193	-0.0870998	0.786666	143.193	-0.317559	0.238384	143.193	-0.230459	0.496172	5.78	5.42	8.63	2.6	2.98	3.79	3.18	2.67	3.65	4.1	4.28	2.98
Pm20d2	ENSMUST00000098181,ENSMUST00000119167,	NM_001034867	384.408	1.05299	9.99748e-17	384.408	1.40071	1.17883e-27	384.408	0.483387	0.000142023	384.408	0.34772	0.0195723	384.408	-0.569607	1.54827e-05	384.408	-0.917327	1.49175e-11	6.72	6.54	6.58	3.38	3.66	2.45	2.38	2.39	2.48	4.64	4.81	4.61
Ppp1r1a	ENSMUST00000023133	NM_021391	93.0106	1.88792	1.17102e-19	93.0106	2.67615	2.56589e-32	93.0106	1.88198	5.31004e-20	93.0106	0.788235	0.00271413	93.0106	-0.00594108	0.986513	93.0106	-0.794176	0.00444279	12.8	12.85	10.98	2.95	2.78	4.04	1.45	2.16	1.29	3.18	2.93	3.19
Klf7	ENSMUST00000114086,ENSMUST00000055001,	NM_033563	101.089	1.35097	1.78887e-12	101.089	0.895422	2.0069e-06	101.089	0.819655	9.47475e-06	101.089	-0.45555	0.0421784	101.089	-0.531317	0.0120599	101.089	-0.075767	0.827817	7.91	8.97	9.05	3.69	2.87	3.3	4.96	4.16	4.11	4.39	4.45	5.39
Tub	ENSMUST00000033341	NM_021885	415.408	1.05107	3.46723e-18	415.408	1.18748	1.39503e-22	415.408	0.763189	1.47101e-10	415.408	0.136413	0.392425	415.408	-0.287881	0.033764	415.408	-0.424294	0.00288753	6	7.4	7.15	3.25	3.1	3.7	3.16	2.56	3.02	4.14	3.98	3.8
Gm10406	ENSMUST00000170738,ENSMUST00000100895,	NM_001164727	176.166	1.09478	4.23522e-07	176.166	0.453566	0.0395952	176.166	-0.0893698	0.733679	176.166	-0.641216	0.00516188	176.166	-1.18415	1.85459e-08	176.166	-0.542936	0.0249712	6.45	8.8	6.81	2.63	4.45	3	4.85	5.17	5.52	6.42	8.8	8.17
Myrf	ENSMUST00000088013,	NM_001033481	718.892	2.85813	1.75768e-74	718.892	4.62258	1.37391e-157	718.892	3.89955	2.9258e-128	718.892	1.76445	4.56556e-22	718.892	1.04141	2.2463e-09	718.892	-0.723036	0.00054523	24.74	27.52	24.71	3.73	4.05	2.35	1.04	0.95	0.7	1.73	1.59	1.41
Cgnl1	ENSMUST00000121322,ENSMUST00000072899,	NM_026599	1108.71	2.38952	1.61722e-56	1108.71	0.90429	2.26937e-09	1108.71	1.06128	1.70689e-12	1108.71	-1.48523	8.04544e-22	1108.71	-1.32824	8.34846e-18	1108.71	0.156992	0.482244	17.64	17.75	19.47	2.56	3.91	3.81	9.31	9.95	9	7.13	8.18	10.35
Eif4e3	ENSMUST00000032151	NM_025829	197.902	1.11634	7.13313e-12	197.902	0.740161	4.56099e-06	197.902	0.576209	0.000347434	197.902	-0.37618	0.0440849	197.902	-0.540132	0.00175593	197.902	-0.163952	0.492572	6.54	7.84	8.15	3.23	3.8	3.28	4.03	4.55	4.42	5.26	5.52	4
Marveld3	ENSMUST00000001722	NM_212447	208.848	1.33484	1.40349e-12	208.848	0.495246	0.00957884	208.848	0.624405	0.000887881	208.848	-0.839591	2.01841e-05	208.848	-0.710431	0.000310237	208.848	0.129159	0.660607	6.95	10	9.33	3.23	3.3	3.78	6.46	7.13	4.58	6.04	4.97	6.07
Pcsk2	ENSMUST00000028905	NM_008792	302.853	1.18629	0.00508323	302.853	2.1606	2.67151e-08	302.853	2.11254	5.78592e-08	302.853	0.974311	0.0224112	302.853	0.926255	0.0284642	302.853	-0.0480559	0.951992	12.29	7.95	7.87	5.03	3.84	1.57	1.62	1.29	1.3	1.37	0.85	2.26
Bspry	ENSMUST00000030088,	NM_138653	196.538	1.23167	2.06168e-14	196.538	-0.0617436	0.741151	196.538	-0.335405	0.0316596	196.538	-1.29342	1.00632e-15	196.538	-1.56708	8.30117e-24	196.538	-0.273661	0.140602	7.37	8.46	8.55	3.33	3.02	4.11	8.7	8.71	7.31	11.02	9.09	10.45
Penk	n/a	NM_001348209	82.4655	1.45984	8.67218e-09	82.4655	1.81272	9.00218e-13	82.4655	2.2037	4.87601e-18	82.4655	0.352882	0.27138	82.4655	0.743867	0.00966063	82.4655	0.390985	0.297943	9.27	10.18	10.51	2.35	4.38	3.78	2.09	2.41	3.09	1.42	1.91	2.23
Arc	ENSMUST00000023268	NM_018790	294.196	1.34551	5.172e-10	294.196	1.25465	3.99287e-09	294.196	0.240446	0.32711	294.196	-0.0908563	0.761593	294.196	-1.10506	3.21017e-07	294.196	-1.01421	8.44721e-06	10.28	8.96	8.74	4.36	3.69	2.49	4.47	3.51	2.97	8.95	5.82	8.63
Mapk4	ENSMUST00000091851	NM_172632	527.443	1.45039	8.5984e-15	527.443	1.77492	1.20518e-21	527.443	-0.215646	0.312838	527.443	0.324538	0.148409	527.443	-1.66603	1.22418e-19	527.443	-1.99057	2.80576e-26	9.67	11.14	9.56	4.02	4.4	2.31	2.77	3.22	2.22	10.43	11.82	13.02
Chd9	ENSMUST00000109614	NM_001310530	1519.43	1.34416	4.37352e-17	1519.43	0.394602	0.0192118	1519.43	-0.401562	0.0173344	1519.43	-0.949557	5.57676e-09	1519.43	-1.74572	1.03232e-28	1519.43	-0.796164	2.04072e-06	9.15	9.39	9.16	3.7	4.2	2.91	8.34	6.93	5.26	10.94	14.22	11.59
Rasal2	ENSMUST00000078308	NM_177644	825.163	1.24988	4.63353e-27	825.163	1.48723	2.36146e-37	825.163	0.915283	1.87377e-15	825.163	0.237347	0.0878776	825.163	-0.3346	0.00873209	825.163	-0.571947	9.30249e-06	9.66	7.98	8.24	4.04	3.72	3.15	3.12	3.11	2.69	4.32	4.7	4.54
Rpp25	ENSMUST00000080514	NM_133982	131.976	1.10381	7.96319e-08	131.976	0.339352	0.109379	131.976	-0.192108	0.389974	131.976	-0.764458	0.000372403	131.976	-1.29592	6.87392e-11	131.976	-0.53146	0.0178042	8.05	7.62	8.64	4.04	3.08	3.95	6.46	5.27	6.91	7.96	8.53	11.14
1700019D03Rik	ENSMUST00000050567,ENSMUST00000114493,	NM_144953	83.6068	1.64371	8.27736e-10	83.6068	0.994995	0.000153307	83.6068	0.412236	0.139823	83.6068	-0.648712	0.0316437	83.6068	-1.23147	5.43657e-06	83.6068	-0.582759	0.0657699	10.52	13.26	14.44	2.91	5.31	2.89	5.49	7.55	4.28	7.87	10.69	9.07
Ap1s3	ENSMUST00000162342	NM_183027	322.768	1.132	1.5184e-11	322.768	0.112171	0.56115	322.768	-0.117558	0.551916	322.768	-1.01983	1.57244e-09	322.768	-1.24956	2.85766e-14	322.768	-0.229729	0.290638	8.36	7.57	8.86	3.07	4.73	3.45	7.31	8	7.09	7.51	9.55	9.73
Tst	ENSMUST00000058659	NM_009437	112.478	1.13475	1.11966e-09	112.478	-0.0728112	0.730228	112.478	-0.0805283	0.707404	112.478	-1.20756	7.46736e-11	112.478	-1.21528	2.26596e-11	112.478	-0.00771711	0.980919	7.51	8.77	9.14	3.86	3.84	3.55	8.08	9.5	8.34	8.86	8.23	9.41
Jph1	ENSMUST00000038382	NM_020604	404.609	1.22324	1.31758e-11	404.609	1.14881	1.17205e-10	404.609	1.02763	7.72798e-09	404.609	-0.0744277	0.76736	404.609	-0.195611	0.376216	404.609	-0.121183	0.679756	8.36	10.21	8.18	3.59	4.72	2.96	3.75	4.47	3.26	4.33	4.89	3.49
Csrnp1	n/a	NM_001357560	338.004	1.43821	1.62627e-26	338.004	0.346427	0.0117515	338.004	0.687093	1.8963e-07	338.004	-1.09178	3.95898e-15	338.004	-0.751116	1.0606e-07	338.004	0.340666	0.0317231	10.09	9.83	11.64	3.76	4.24	3.44	8.25	8.1	7.61	7.15	5.35	6.62
Cxcl12	ENSMUST00000112871	NM_013655	540.143	1.96516	5.99819e-09	540.143	2.53733	1.14663e-14	540.143	-0.0965527	0.827717	540.143	0.572168	0.140234	540.143	-2.06172	4.95964e-10	540.143	-2.63388	4.68311e-15	14.42	19.91	21.75	4.67	4.45	2.87	3.03	2.75	1.74	26.17	26.34	10.96
Slc23a2	ENSMUST00000028815	NM_018824	745.038	1.09991	2.1296e-31	745.038	0.300841	0.00179072	745.038	-0.198652	0.0424758	745.038	-0.799067	2.44632e-16	745.038	-1.29856	2.48735e-44	745.038	-0.499494	2.36679e-07	8.17	8.17	9	3.91	4.11	4.06	7.44	6.57	5.92	9.69	9.6	9.58
Efna5	ENSMUST00000076840	NM_010109	416.151	1.00955	3.31128e-08	416.151	1.10224	6.99917e-10	416.151	1.12696	2.3913e-10	416.151	0.0926866	0.705263	416.151	0.117402	0.620804	416.151	0.0247158	0.946176	10.46	7.08	6.81	3.97	4.14	3.99	3.79	3.09	4.04	3.24	4.05	3.55
Enpp3	ENSMUST00000020169,	NM_134005	766.706	3.11662	7.07503e-77	766.706	3.70247	3.13504e-100	766.706	0.663536	8.68033e-05	766.706	0.585855	0.00370457	766.706	-2.45308	1.76952e-47	766.706	-3.03894	1.83917e-66	38.97	32.65	44.27	4.65	4.9	2.87	3.09	2.79	1.92	24.75	24.25	22.66
Galnt3	ENSMUST00000028378	NM_015736	523.248	1.7699	6.78892e-25	523.248	0.914037	1.00777e-07	523.248	0.690602	7.08988e-05	523.248	-0.85586	2.31117e-06	523.248	-1.07929	8.16538e-10	523.248	-0.223435	0.350826	12.05	16.42	15.88	3.64	5.57	3.39	7	8.8	6.72	8.56	9.14	9.12
Mapk13	ENSMUST00000004986	NM_011950	154.754	1.22967	6.91503e-07	154.754	0.73807	0.00271986	154.754	-0.0226499	0.947686	154.754	-0.491604	0.0758564	154.754	-1.25232	2.33929e-07	154.754	-0.76072	0.00462848	6.87	10.87	13.54	4.18	3.98	4.54	5.68	6.65	5.11	12.96	10.22	8
Ramp3	ENSMUST00000045374,ENSMUST00000139540,	NM_019511	112.996	1.65793	1.33299e-17	112.996	2.48689	3.5592e-32	112.996	1.144	1.11808e-09	112.996	0.828961	0.000556554	112.996	-0.513935	0.0189748	112.996	-1.3429	5.71662e-09	14.35	13.37	13.86	4.54	4	4.24	1.96	2.64	1.89	7.2	6.12	4.77
Thbs1	ENSMUST00000039559	NM_001313914	837.156	1.58782	1.72279e-05	837.156	0.832629	0.0262988	837.156	0.935741	0.0124052	837.156	-0.755194	0.0560877	837.156	-0.652082	0.100264	837.156	0.103112	0.875656	16.77	16.76	13.38	3	4.21	5.67	11.4	8.29	3.61	9.21	6.45	5.98
Arhgap27	ENSMUST00000107024,ENSMUST00000041385,	NM_133715	303.64	1.03603	2.64862e-12	303.64	1.21289	1.76507e-16	303.64	1.9274	4.59772e-38	303.64	0.176866	0.348192	303.64	0.891376	1.92522e-08	303.64	0.714511	3.09345e-05	8.12	10.25	9.25	3.73	4.94	4.74	3.6	3.6	4.28	2.55	2.09	2.22
Slc27a2	ENSMUST00000061491	NM_011978	427.386	2.7292	1.03344e-29	427.386	4.01737	1.92752e-58	427.386	1.87942	3.76048e-15	427.386	1.28817	1.71767e-06	427.386	-0.849779	0.00105274	427.386	-2.13795	3.07168e-16	28.69	32.87	39.93	4.89	5.47	3.11	1.37	2.03	1.39	10	10.06	4.92
Vat1l	ENSMUST00000049509	NM_173016	357.206	1.68053	6.3394e-28	357.206	2.26948	2.66237e-47	357.206	2.62015	3.97323e-62	357.206	0.588943	0.000834268	357.206	0.939613	2.80147e-08	357.206	0.35067	0.105169	15.2	14.75	14.37	5.69	3.9	3.95	2.96	2.47	3.25	2.25	2.33	2.21
Ctgf	ENSMUST00000020171	NM_010217	450.114	2.05556	1.0538e-18	450.114	0.698198	0.00352988	450.114	0.712721	0.0029816	450.114	-1.35736	1.27286e-08	450.114	-1.34284	1.37361e-08	450.114	0.0145232	0.974355	14.84	20.09	25.63	2.71	5.29	5.55	12.02	14.16	9.09	11.45	11.2	12.76
Tnk1	ENSMUST00000001626,ENSMUST00000108626,	NM_031880	384.414	1.43343	2.16046e-18	384.414	0.93655	8.91789e-09	384.414	0.925061	1.14113e-08	384.414	-0.496877	0.00608983	384.414	-0.508365	0.00407003	384.414	-0.0114886	0.97192	10.98	13.14	13.81	3.98	5.22	4.71	6.18	7.78	4.97	7.33	6.3	5.78
Nmb	ENSMUST00000026817	NM_026523	66.9022	1.28285	8.98625e-06	66.9022	0.262687	0.397379	66.9022	0.873205	0.00196968	66.9022	-1.02016	0.000544262	66.9022	-0.409646	0.21529	66.9022	0.610517	0.0689915	8.96	13.31	14.06	3.99	4.53	5.49	10.24	8.3	10.15	4.48	5.18	8.68
Psors1c2	ENSMUST00000025273	NM_020576	92.1516	1.52713	1.08583e-06	92.1516	0.105137	0.777777	92.1516	3.16882	7.10229e-23	92.1516	-1.42199	5.31852e-06	92.1516	1.64169	1.57921e-06	92.1516	3.06368	1.3128e-20	9.67	16.81	18.47	3.26	5.22	5.68	14.75	16.84	8.3	1.17	0.7	1.34
Jakmip2	ENSMUST00000082254	NM_001163637	388.701	1.70853	1.11764e-36	388.701	2.7841	2.35303e-81	388.701	1.50183	1.84152e-29	388.701	1.07557	7.44222e-12	388.701	-0.206701	0.213987	388.701	-1.28228	2.51168e-16	15.16	14.56	17.01	4.84	4.53	4.88	2.51	1.74	2.08	5.85	4.53	5.67
[truncated: 1,201 more rows]
[truncated: 3 more columns]

## Sheet: supplementary table 5
Supplementary table 5a
Category	Term	Count	%	PValue	Genes	List Total	Pop Hits	Pop Total	Fold Enrichment	Bonferroni	Benjamini	FDR	-log(pvalue)
GOTERM_BP_DIRECT	GO:0001706~endoderm formation	7	2.61194	3.68046e-08	NM_008092, NM_001085390, NM_010136, NM_001291269, NM_013729, NM_011441, NM_010051	241	16	18082	32.8252	6.11674e-05	6.11674e-05	6.19106e-05	9.7019
GOTERM_BP_DIRECT	GO:0055007~cardiac muscle cell differentiation	7	2.61194	8.46036e-06	NM_008092, NM_008588, NM_011562, NM_010258, NM_011098, NM_198052, NM_178591	241	37	18082	14.1947	0.0139628	0.00700593	0.0142306	4.961
GOTERM_BP_DIRECT	GO:0045944~positive regulation of transcription from RNA polymerase II promoter	31	11.5672	2.30967e-05	NM_008092, NM_007556, NM_013729, NM_007921, NM_178591, NM_178661, NM_001291269, NM_011416, NM_133772, NM_177699, NM_177595, NM_011098, NM_001289831, NM_001040654, NM_007498, NM_001039546, NM_008817, NM_013611, NM_008588, NM_023184, NM_011562, NM_001286260, NM_010258, NM_016917, NM_010136, NM_010137, NM_011567, NM_007557, NM_011441, NM_001286944, NM_008416	241	995	18082	2.33759	0.0376597	0.0127142	0.0388449	4.36503
GOTERM_BP_DIRECT	GO:0035987~endodermal cell differentiation	6	2.23881	2.51255e-05	NM_010258, NM_001276409, NM_008482, NM_013729, NM_009932, NM_013611	241	27	18082	16.6731	0.0408993	0.0103855	0.0422564	4.56735
GOTERM_BP_DIRECT	GO:0048738~cardiac muscle tissue development	6	2.23881	3.61685e-05	NM_008092, NM_008305, NM_010258, NM_011098, NM_007557, NM_178591	241	29	18082	15.5233	0.058342	0.0119506	0.0608231	4.42697
GOTERM_BP_DIRECT	GO:0000122~negative regulation of transcription from RNA polymerase II promoter	25	9.32836	4.13918e-05	NM_007552, NM_001110824, NM_133791, NM_007556, NM_010351, NM_010051, NM_177045, NM_001291269, NM_198052, NM_023598, NM_177595, NM_001289831, NM_011498, NM_011309, NM_007498, NM_008817, NM_008818, NM_013611, NM_010258, NM_010136, NM_010137, NM_011441, NM_007881, NM_001286944, NM_008416	241	729	18082	2.57301	0.0664816	0.0114003	0.0696041	4.47412
GOTERM_BP_DIRECT	GO:0001701~in utero embryonic development	15	5.59701	4.88664e-05	NM_008092, NR_001460, NM_011098, NM_007552, NM_001102400, NM_013611, NM_001284199, NM_011562, NM_010258, NM_011567, NM_009556, NM_198052, NM_153319, NM_008416, NM_001081084	241	299	18082	3.764	0.0780072	0.0115355	0.0821685	4.46233
GOTERM_BP_DIRECT	GO:0001525~angiogenesis	13	4.85075	8.77386e-05	NM_008305, NM_010442, NM_001276409, NM_001161746, NM_010137, NM_010143, NM_007585, NM_052993, NM_011441, NM_001291865, NM_009614, NM_009932, NM_009931	241	239	18082	4.08108	0.135694	0.0180634	0.147487	4.01387
GOTERM_BP_DIRECT	GO:0007369~gastrulation	6	2.23881	0.00010645	NM_008588, NM_011562, NM_010136, NM_013729, NM_011441, NM_013611	241	36	18082	12.5048	0.162161	0.0194668	0.178913	3.93905
GOTERM_BP_DIRECT	GO:0030198~extracellular matrix organization	9	3.35821	0.000140762	NM_008305, NM_010683, NM_001276409, NR_138462, NM_008480, NM_008482, NM_007921, NM_009932, NM_009931	241	114	18082	5.92335	0.208609	0.0231247	0.236518	3.76685
GOTERM_BP_DIRECT	GO:0007492~endoderm development	6	2.23881	0.000177948	NM_001102400, NM_001291269, NM_013729, NM_011441, NM_013611, NM_010051	241	40	18082	11.2544	0.256046	0.0265304	0.298913	3.62946
GOTERM_BP_DIRECT	GO:0042074~cell migration involved in gastrulation	4	1.49254	0.000352168	NM_013729, NM_011441, NM_153319, NM_013611	241	11	18082	27.2833	0.44312	0.047613	0.590749	3.04465
GOTERM_BP_DIRECT	GO:0007275~multicellular organism development	28	10.4478	0.000568879	NM_001102400, NM_007556, NM_013729, NM_007921, NM_009521, NM_031170, NM_010351, NM_010051, NM_008655, NM_001172160, NM_001033043, NM_178661, NR_138462, NM_033603, NM_010143, NM_198052, NM_177595, NM_011098, NM_001289831, NM_001161746, NM_001114312, NM_052993, NM_013611, NM_008588, NM_010136, NM_025274, NM_010137, NM_007557	241	1029	18082	2.04161	0.611611	0.0701665	0.952642	2.65688
GOTERM_BP_DIRECT	GO:0007411~axon guidance	9	3.35821	0.000856746	NM_001172160, NM_010683, NM_008480, NM_007557, NM_010143, NM_008482, NM_008086, NM_010108, NM_009521	241	149	18082	4.53196	0.759376	0.0967461	1.43144	2.33567
GOTERM_BP_DIRECT	GO:0010628~positive regulation of gene expression	15	5.59701	0.000933927	NM_008092, NM_177595, NM_001276409, NM_019521, NM_007498, NM_001312649, NM_009521, NM_178591, NM_001286260, NM_010153, NM_011113, NM_001291269, NM_001206367, NM_001111102, NM_011441	241	399	18082	2.82064	0.788369	0.0983488	1.55945	2.31924
GOTERM_BP_DIRECT	GO:0032526~response to retinoic acid	6	2.23881	0.000943058	NM_008092, NM_001289831, NM_007556, NM_001160412, NM_001312649, NM_010051	241	57	18082	7.89779	0.79156	0.0933569	1.57458	2.37133
GOTERM_BP_DIRECT	GO:0042662~negative regulation of mesodermal cell fate specification	3	1.1194	0.00103428	NM_008588, NM_011441, NM_010051	241	4	18082	56.2718	0.82091	0.0962194	1.72565	2.34112
GOTERM_BP_DIRECT	GO:0001707~mesoderm formation	5	1.86567	0.00114713	NM_010136, NM_007557, NM_009521, NM_013611, NM_010051	241	35	18082	10.7184	0.851566	0.100556	1.91222	2.29704
GOTERM_BP_DIRECT	GO:0001947~heart looping	6	2.23881	0.00138137	NM_008092, NM_008588, NM_001252552, NM_011441, NM_198052, NM_013611	241	62	18082	7.26088	0.899483	0.113893	2.29845	2.1725
GOTERM_BP_DIRECT	GO:0001714~endodermal cell fate specification	3	1.1194	0.00170871	NM_001289831, NM_010136, NM_001291269	241	5	18082	45.0174	0.941709	0.132479	2.83577	2.02133
GOTERM_BP_DIRECT	GO:0001822~kidney development	8	2.98507	0.00176328	NR_138462, NM_008604, NM_007557, NM_001291269, NM_007556, NM_052993, NM_013471, NM_023598	241	130	18082	4.61717	0.946772	0.130359	2.92508	2.03746
GOTERM_BP_DIRECT	GO:0034446~substrate adhesion-dependent cell spreading	5	1.86567	0.00190118	NM_010683, NM_001276409, NR_138462, NM_010143, NM_008482	241	40	18082	9.37863	0.957692	0.133907	3.15041	2.01061
GOTERM_BP_DIRECT	GO:0048598~embryonic morphogenesis	4	1.49254	0.00191209	NM_008092, NM_001172160, NM_001291269, NM_008086	241	19	18082	15.7956	0.958454	0.129164	3.16822	2.04667
GOTERM_BP_DIRECT	GO:0045892~negative regulation of transcription, DNA-templated	18	6.71642	0.00192383	NM_181274, NM_001085390, NM_181547, NM_011498, NM_001040654, NM_001102400, NM_026279, NM_019521, NM_001101502, NM_007498, NM_007921, NM_178591, NM_001284199, NM_008588, NM_010258, NM_007557, NM_011416, NM_198052	241	579	18082	2.33251	0.959257	0.124844	3.18737	2.08069
GOTERM_BP_DIRECT	GO:0001570~vasculogenesis	6	2.23881	0.00208683	NM_011562, NM_011098, NM_011441, NM_009406, NM_153319, NM_008416	241	68	18082	6.62021	0.968943	0.129665	3.45299	2.0428
GOTERM_BP_DIRECT	GO:0007507~heart development	11	4.10448	0.00263012	NM_008092, NM_011562, NM_001172160, NM_011098, NM_001301298, NM_001110824, NM_013729, NM_001290817, NM_009406, NM_178591, NM_013611	241	261	18082	3.16214	0.987437	0.154939	4.33337	1.86472
GOTERM_BP_DIRECT	GO:0010468~regulation of gene expression	12	4.47761	0.0028046	NM_023184, NM_008092, NM_177595, NM_010258, NM_197982, NM_009721, NM_001289831, NM_001040654, NR_130974, NM_010136, NM_025274, NM_008817	241	308	18082	2.92321	0.990607	0.158763	4.61451	1.84035
GOTERM_BP_DIRECT	GO:0023019~signal transduction involved in regulation of gene expression	4	1.49254	0.00336071	NM_008092, NM_008588, NM_011441, NM_010351	241	23	18082	13.0485	0.996283	0.18112	5.50536	1.7086
GOTERM_BP_DIRECT	GO:0035050~embryonic heart tube development	4	1.49254	0.00336071	NM_008092, NM_011441, NM_198052, NM_013611	241	23	18082	13.0485	0.996283	0.18112	5.50536	1.7086
GOTERM_BP_DIRECT	GO:0030334~regulation of cell migration	6	2.23881	0.00359292	NM_011562, NM_011098, NM_001301298, NM_008480, NM_001111102, NM_153319	241	77	18082	5.84642	0.997477	0.186397	5.87504	1.67988
GOTERM_BP_DIRECT	GO:0045893~positive regulation of transcription, DNA-templated	17	6.34328	0.0044628	NM_008092, NM_011098, NM_001289831, NM_001040654, NM_001102400, NM_007921, NM_023184, NM_008588, NM_025273, NM_010258, NM_178661, NM_010136, NM_007557, NM_011416, NM_001291269, NM_011441, NM_198052	241	576	18082	2.2144	0.999409	0.219478	7.2478	1.5165
GOTERM_BP_DIRECT	GO:0035239~tube morphogenesis	3	1.1194	0.00466006	NM_008092, NM_010258, NM_007557	241	8	18082	28.1359	0.999575	0.221529	7.55645	1.5072
GOTERM_BP_DIRECT	GO:0045766~positive regulation of angiogenesis	7	2.61194	0.00555703	NM_008092, NM_010258, NM_010442, NM_013560, NM_010171, NM_001312649, NM_013611	241	121	18082	4.34052	0.999905	0.251305	8.94786	1.38109
GOTERM_BP_DIRECT	GO:0030308~negative regulation of cell growth	7	2.61194	0.00649354	NM_009964, NM_001040654, NM_001102400, NM_011416, NM_008086, NM_011441, NM_009614	241	125	18082	4.20163	0.99998	0.279712	10.3796	1.27399
GOTERM_BP_DIRECT	GO:0010941~regulation of cell death	3	1.1194	0.00735941	NM_009964, NM_001286944, NM_008416	241	10	18082	22.5087	0.999995	0.303074	11.6844	1.19378
GOTERM_BP_DIRECT	GO:0006898~receptor-mediated endocytosis	5	1.86567	0.00825616	NM_025378, NM_001102400, NM_033603, NM_023158, NM_001081084	241	60	18082	6.25242	0.999999	0.325428	13.017	1.12261
GOTERM_BP_DIRECT	GO:0007420~brain development	9	3.35821	0.00836572	NM_008305, NM_007657, NM_011098, NM_007552, NR_138462, NM_010136, NM_178591, NM_009931, NM_013611	241	216	18082	3.12621	0.999999	0.32148	13.1785	1.13482
GOTERM_BP_DIRECT	GO:0000904~cell morphogenesis involved in differentiation	3	1.1194	0.00891658	NM_001102400, NM_031170, NM_010051	241	11	18082	20.4625	1	0.331233	13.9862	1.10493
GOTERM_BP_DIRECT	GO:0048617~embryonic foregut morphogenesis	3	1.1194	0.00891658	NM_008092, NM_001110824, NM_011441	241	11	18082	20.4625	1	0.331233	13.9862	1.10493
GOTERM_BP_DIRECT	GO:0060391~positive regulation of SMAD protein import into nucleus	3	1.1194	0.0106069	NM_001102400, NM_007556, NM_013611	241	12	18082	18.7573	1	0.372737	16.4209	0.986881
GOTERM_BP_DIRECT	GO:0071456~cellular response to hypoxia	6	2.23881	0.0120797	NM_010258, NM_010442, NM_010137, NM_001111102, NM_008681, NM_177003	241	103	18082	4.37062	1	0.404238	18.4892	0.90575
GOTERM_BP_DIRECT	GO:0030855~epithelial cell differentiation	5	1.86567	0.0120802	NM_010258, NM_007557, NM_007921, NM_013471, NM_009931	241	67	18082	5.59918	1	0.396488	18.49	0.925109
GOTERM_BP_DIRECT	GO:0031648~protein destabilization	4	1.49254	0.01287	NM_001040654, NM_001206367, NM_011441, NM_001312649	241	37	18082	8.11125	1	0.4085	19.5792	0.895263
GOTERM_BP_DIRECT	GO:0007155~cell adhesion	14	5.22388	0.0129859	NM_001159543, NM_007657, NM_001172160, NM_009721, NM_010683, NM_001276409, NR_138462, NM_008480, NM_001161746, NM_008482, NM_023476, NM_009614, NM_001163031, NM_001042726	241	485	18082	2.16579	1	0.403834	19.7379	0.906751
GOTERM_BP_DIRECT	GO:0098609~cell-cell adhesion	8	2.98507	0.0132833	NM_181444, NM_134080, NM_001163540, NM_001172160, NM_001039546, NM_018754, NM_008681, NM_027225	241	189	18082	3.17583	1	0.403607	20.1437	0.907315
GOTERM_BP_DIRECT	GO:0008284~positive regulation of cell proliferation	15	5.59701	0.0137639	NM_001159543, NM_001289831, NM_001276409, NM_001101502, NM_031180, NM_008086, NM_138656, NM_007498, NM_001312649, NM_178591, NM_013611, NM_001286543, NM_011562, NM_001083935, NM_198052	241	542	18082	2.07645	1	0.407563	20.7954	0.89756
GOTERM_BP_DIRECT	GO:0097284~hepatocyte apoptotic process	3	1.1194	0.014372	NM_001206367, NM_010664, NM_031170	241	14	18082	16.0777	1	0.414129	21.6129	0.881577
GOTERM_BP_DIRECT	GO:0045773~positive regulation of axon extension	4	1.49254	0.0158977	NM_001276409, NM_001114312, NM_001161746, NM_178591	241	40	18082	7.5029	1	0.439545	23.6293	0.822015
GOTERM_BP_DIRECT	GO:0008584~male gonad development	6	2.23881	0.0168348	NM_008092, NM_010258, NM_011098, NM_009614, NM_007881, NM_023598	241	112	18082	4.01941	1	0.451395	24.8434	0.795413
GOTERM_BP_DIRECT	GO:0043066~negative regulation of apoptotic process	15	5.59701	0.0192681	NM_009964, NM_001102400, NM_001276409, NM_019521, NM_008086, NM_001312649, NM_012055, NM_011562, NM_010258, NM_016917, NM_011113, NM_008598, NM_001291269, NM_010664, NM_198052	241	566	18082	1.9884	1	0.490165	27.9118	0.713013
GOTERM_BP_DIRECT	GO:0045597~positive regulation of cell differentiation	4	1.49254	0.0230551	NM_010136, NM_007557, NM_011441, NM_008416	241	46	18082	6.52426	1	0.546675	32.4539	0.603901
GOTERM_BP_DIRECT	GO:0014898~cardiac muscle hypertrophy in response to stress	3	1.1194	0.0233388	NM_023184, NM_008092, NM_010258	241	18	18082	12.5048	1	0.54387	32.7831	0.609045
GOTERM_BP_DIRECT	GO:0042326~negative regulation of phosphorylation	3	1.1194	0.0233388	NM_001040654, NM_007557, NM_007670	241	18	18082	12.5048	1	0.54387	32.7831	0.609045
GOTERM_BP_DIRECT	GO:0010862~positive regulation of pathway-restricted SMAD protein phosphorylation	4	1.49254	0.0257693	NM_001102400, NM_007557, NM_007556, NM_013611	241	48	18082	6.25242	1	0.572921	35.5422	0.557008
GOTERM_BP_DIRECT	GO:0000079~regulation of cyclin-dependent protein serine/threonine kinase activity	3	1.1194	0.0258596	NM_001040654, NM_007670, NM_018754	241	19	18082	11.8467	1	0.567159	35.6426	0.567115
GOTERM_BP_DIRECT	GO:0006810~transport	35	13.0597	0.0261968	NM_026255, NM_001252552, NM_001102400, NM_010174, NM_207213, NM_172469, NM_133255, NM_001286543, NM_009195, NM_147778, NM_001301424, NM_134090, NM_001304773, NM_172436, NM_011125, NM_033603, NM_001081162, NM_028247, NM_001037298, NM_001135150, NM_001310718, NM_025383, NM_001039546, NM_018819, NM_016794, NM_007469, NM_021502, NM_026585, NM_053108, NM_009721, NM_016917, NM_172758, NM_001127349, NM_…	241	1822	18082	1.44128	1	0.565015	36.0163	0.570903
GOTERM_BP_DIRECT	GO:0007493~endodermal cell fate determination	2	0.746269	0.0263703	NM_010258, NM_011441	241	2	18082	75.029	1	0.560673	36.2078	0.578617
GOTERM_BP_DIRECT	GO:0042664~negative regulation of endodermal cell fate specification	2	0.746269	0.0263703	NM_008588, NM_001289831	241	2	18082	75.029	1	0.560673	36.2078	0.578617
GOTERM_BP_DIRECT	GO:0090082~positive regulation of heart induction by negative regulation of canonical Wnt signaling pathway	2	0.746269	0.0263703	NM_008588, NM_010051	241	2	18082	75.029	1	0.560673	36.2078	0.578617
GOTERM_BP_DIRECT	GO:0048468~cell development	4	1.49254	0.027188	NM_008092, NM_010258, NM_007557, NM_023598	241	49	18082	6.12482	1	0.565233	37.1031	0.570516
GOTERM_BP_DIRECT	GO:0030539~male genitalia development	3	1.1194	0.0284853	NM_031374, NM_007556, NM_198052	241	20	18082	11.2544	1	0.575854	38.4993	0.5519
GOTERM_BP_DIRECT	GO:0009653~anatomical structure morphogenesis	3	1.1194	0.0284853	NM_011098, NM_007921, NM_010351	241	20	18082	11.2544	1	0.575854	38.4993	0.5519
GOTERM_BP_DIRECT	GO:0030509~BMP signaling pathway	5	1.86567	0.028627	NM_008092, NM_011562, NM_007557, NM_007556, NM_013611	241	87	18082	4.31201	1	0.571251	38.65	0.559926
GOTERM_BP_DIRECT	GO:0048557~embryonic digestive tract morphogenesis	3	1.1194	0.0312129	NM_008092, NM_011098, NM_001291269	241	21	18082	10.7184	1	0.596939	41.3401	0.515941
GOTERM_BP_DIRECT	GO:0001829~trophectodermal cell differentiation	3	1.1194	0.0312129	NM_010136, NM_008416, NM_013611	241	21	18082	10.7184	1	0.596939	41.3401	0.515941
GOTERM_BP_DIRECT	GO:0042127~regulation of cell proliferation	8	2.98507	0.0322087	NM_011098, NM_010153, NM_001291865, NM_198052, NM_001286944, NM_001290817, NM_008681, NM_008416	241	227	18082	2.6442	1	0.602371	42.3462	0.506881
GOTERM_BP_DIRECT	GO:0022617~extracellular matrix disassembly	3	1.1194	0.0340391	NM_010683, NM_008480, NM_008482	241	22	18082	10.2312	1	0.61684	44.1532	0.483145
GOTERM_BP_DIRECT	GO:0009948~anterior/posterior axis specification	3	1.1194	0.0340391	NM_011562, NM_009521, NM_013611	241	22	18082	10.2312	1	0.61684	44.1532	0.483145
GOTERM_BP_DIRECT	GO:0042246~tissue regeneration	3	1.1194	0.0340391	NM_001289831, NM_001206367, NM_009614	241	22	18082	10.2312	1	0.61684	44.1532	0.483145
GOTERM_BP_DIRECT	GO:0006366~transcription from RNA polymerase II promoter	6	2.23881	0.0370383	NM_008092, NM_001286260, NM_010258, NM_007921, NM_001286944, NM_008416	241	138	18082	3.26213	1	0.642388	46.9995	0.442563
GOTERM_BP_DIRECT	GO:0021903~rostrocaudal neural tube patterning	2	0.746269	0.0392946	NM_007552, NM_011441	241	3	18082	50.0194	1	0.658566	49.0501	0.41769
GOTERM_BP_DIRECT	GO:0032349~positive regulation of aldosterone biosynthetic process	2	0.746269	0.0392946	NM_001102400, NM_007556	241	3	18082	50.0194	1	0.658566	49.0501	0.41769
GOTERM_BP_DIRECT	GO:2000860~positive regulation of aldosterone secretion	2	0.746269	0.0392946	NM_001102400, NM_007556	241	3	18082	50.0194	1	0.658566	49.0501	0.41769
GOTERM_BP_DIRECT	GO:0060460~left lung morphogenesis	2	0.746269	0.0392946	NM_011098, NM_013611	241	3	18082	50.0194	1	0.658566	49.0501	0.41769
GOTERM_BP_DIRECT	GO:0060913~cardiac cell fate determination	2	0.746269	0.0392946	NM_008588, NM_011441	241	3	18082	50.0194	1	0.658566	49.0501	0.41769
GOTERM_BP_DIRECT	GO:0042663~regulation of endodermal cell fate specification	2	0.746269	0.0392946	NM_001291269, NM_010051	241	3	18082	50.0194	1	0.658566	49.0501	0.41769
GOTERM_BP_DIRECT	GO:0034395~regulation of transcription from RNA polymerase II promoter in response to iron	2	0.746269	0.0392946	NM_010442, NM_016917	241	3	18082	50.0194	1	0.658566	49.0501	0.41769
GOTERM_BP_DIRECT	GO:0030511~positive regulation of transforming growth factor beta receptor signaling pathway	3	1.1194	0.0399751	NM_001102400, NR_138462, NM_007670	241	24	18082	9.37863	1	0.659125	49.6539	0.416842
GOTERM_BP_DIRECT	GO:0048646~anatomical structure formation involved in morphogenesis	3	1.1194	0.0399751	NM_007557, NM_009521, NM_013611	241	24	18082	9.37863	1	0.659125	49.6539	0.416842
GOTERM_BP_DIRECT	GO:0009880~embryonic pattern specification	3	1.1194	0.0399751	NM_001289831, NM_007557, NM_013611	241	24	18082	9.37863	1	0.659125	49.6539	0.416842
GOTERM_BP_DIRECT	GO:0051603~proteolysis involved in cellular protein catabolic process	4	1.49254	0.04	NM_011175, NM_022325, NM_009982, NM_001312649	241	57	18082	5.2652	1	0.653578	49.6758	0.425294
GOTERM_BP_DIRECT	GO:0006914~autophagy	6	2.23881	0.0410678	NM_001277317, NM_172372, NM_001317353, NM_027878, NM_016794, NM_177003	241	142	18082	3.17024	1	0.657761	50.6092	0.418914
GOTERM_BP_DIRECT	GO:0016477~cell migration	7	2.61194	0.0423771	NM_010683, NM_010143, NM_008482, NM_027514, NM_007881, NM_178591, NM_013611	241	191	18082	2.74976	1	0.663919	51.7314	0.409595
GOTERM_BP_DIRECT	GO:0009416~response to light stimulus	3	1.1194	0.043079	NM_012055, NM_011498, NM_001286944	241	25	18082	9.00349	1	0.664562	52.3231	0.408627
GOTERM_BP_DIRECT	GO:0006508~proteolysis	14	5.22388	0.0472966	NM_011175, NM_023217, NM_022325, NM_001159543, NM_175314, NM_008604, NM_030703, NM_023476, NM_138668, NM_001329936, NM_008872, NM_009982, NM_009614, NM_001312649	241	582	18082	1.80482	1	0.694014	55.7372	0.365264
GOTERM_BP_DIRECT	GO:0032091~negative regulation of protein binding	4	1.49254	0.0473627	NM_001040654, NM_001102400, NM_013587, NM_010051	241	61	18082	4.91994	1	0.689237	55.7889	0.37217
GOTERM_BP_DIRECT	GO:2001234~negative regulation of apoptotic signaling pathway	3	1.1194	0.0495441	NM_008092, NM_007552, NM_013560	241	27	18082	8.33656	1	0.700745	57.4613	0.355611
GOTERM_BP_DIRECT	GO:0042476~odontogenesis	3	1.1194	0.0495441	NM_011098, NM_008482, NM_008086	241	27	18082	8.33656	1	0.700745	57.4613	0.355611
GOTERM_BP_DIRECT	GO:0007517~muscle organ development	4	1.49254	0.0512765	NM_009964, NM_177595, NM_001111102, NM_178591	241	63	18082	4.76375	1	0.708342	58.7469	0.344829
GOTERM_BP_DIRECT	GO:0009612~response to mechanical stimulus	4	1.49254	0.0512765	NM_008092, NM_012055, NM_001286944, NM_008416	241	63	18082	4.76375	1	0.708342	58.7469	0.344829
GOTERM_BP_DIRECT	GO:1903202~negative regulation of oxidative stress-induced cell death	2	0.746269	0.052048	NM_008092, NM_013560	241	4	18082	37.5145	1	0.708827	59.3076	0.344144
GOTERM_BP_DIRECT	GO:0015889~cobalamin transport	2	0.746269	0.052048	NM_033603, NM_001081084	241	4	18082	37.5145	1	0.708827	59.3076	0.344144
GOTERM_BP_DIRECT	GO:0061031~endodermal digestive tract morphogenesis	2	0.746269	0.052048	NM_011098, NM_011441	241	4	18082	37.5145	1	0.708827	59.3076	0.344144
GOTERM_BP_DIRECT	GO:0038127~ERBB signaling pathway	2	0.746269	0.052048	NM_178591, NM_080638	241	4	18082	37.5145	1	0.708827	59.3076	0.344144
GOTERM_BP_DIRECT	GO:0003253~cardiac neural crest cell migration involved in outflow tract morphogenesis	2	0.746269	0.052048	NM_011098, NM_001252552	241	4	18082	37.5145	1	0.708827	59.3076	0.344144
GOTERM_BP_DIRECT	GO:1901164~negative regulation of trophoblast cell migration	2	0.746269	0.052048	NM_013611, NM_001301305	241	4	18082	37.5145	1	0.708827	59.3076	0.344144
GOTERM_BP_DIRECT	GO:0051048~negative regulation of secretion	2	0.746269	0.052048	NM_010153, NM_178591	241	4	18082	37.5145	1	0.708827	59.3076	0.344144
GOTERM_BP_DIRECT	GO:0001702~gastrulation with mouth forming second	3	1.1194	0.0528997	NM_008092, NM_153319, NM_013611	241	28	18082	8.03883	1	0.709863	59.9183	0.342684
GOTERM_BP_DIRECT	GO:0015031~protein transport	14	5.22388	0.0530092	NM_001102400, NM_025383, NM_001039546, NM_207213, NM_016794, NM_021301, NM_133255, NM_134090, NM_026585, NM_001304773, NM_033603, NM_001127349, NM_177466, NM_001081084	241	592	18082	1.77434	1	0.705735	59.9962	0.348515
GOTERM_BP_DIRECT	GO:0030335~positive regulation of cell migration	7	2.61194	0.0540302	NM_011562, NM_001102400, NM_001276409, NM_008482, NM_001101502, NM_023158, NM_001312649	241	203	18082	2.58721	1	0.707961	60.7155	0.345366
GOTERM_BP_DIRECT	GO:0048146~positive regulation of fibroblast proliferation	4	1.49254	0.0553421	NM_011562, NM_019521, NM_001276409, NM_007585	241	65	18082	4.61717	1	0.712065	61.622	0.339586
GOTERM_BP_DIRECT	GO:0010033~response to organic substance	4	1.49254	0.0553421	NM_001289831, NM_009982, NM_009673, NM_001160412	241	65	18082	4.61717	1	0.712065	61.622	0.339586
GOTERM_BP_DIRECT	GO:0001824~blastocyst development	3	1.1194	0.0563338	NM_009721, NM_010136, NM_007921	241	29	18082	7.76163	1	0.713931	62.2941	0.336968
GOTERM_BP_DIRECT	GO:0045669~positive regulation of osteoblast differentiation	4	1.49254	0.0617192	NM_007557, NM_007556, NM_001111102, NM_001286944	241	68	18082	4.41347	1	0.742678	65.7549	0.297493
GOTERM_BP_DIRECT	GO:0051726~regulation of cell cycle	5	1.86567	0.0621307	NM_008655, NM_001101502, NM_018754, NM_001286944, NM_008416	241	112	18082	3.34951	1	0.740623	66.0067	0.300263
GOTERM_BP_DIRECT	GO:0031581~hemidesmosome assembly	2	0.746269	0.0646328	NM_001163540, NM_010683	241	5	18082	30.0116	1	0.750452	67.5004	0.287079
GOTERM_BP_DIRECT	GO:0051891~positive regulation of cardioblast differentiation	2	0.746269	0.0646328	NM_008092, NM_010258	241	5	18082	30.0116	1	0.750452	67.5004	0.287079
GOTERM_BP_DIRECT	GO:0060956~endocardial cell differentiation	2	0.746269	0.0646328	NM_011441, NM_178591	241	5	18082	30.0116	1	0.750452	67.5004	0.287079
GOTERM_BP_DIRECT	GO:0031670~cellular response to nutrient	2	0.746269	0.0646328	NM_010442, NM_007670	241	5	18082	30.0116	1	0.750452	67.5004	0.287079
GOTERM_BP_DIRECT	GO:0010916~negative regulation of very-low-density lipoprotein particle clearance	2	0.746269	0.0646328	NM_007469, NM_013587	241	5	18082	30.0116	1	0.750452	67.5004	0.287079
GOTERM_BP_DIRECT	GO:0008626~granzyme-mediated apoptotic signaling pathway	2	0.746269	0.0646328	NM_001317353, NM_011157	241	5	18082	30.0116	1	0.750452	67.5004	0.287079
GOTERM_BP_DIRECT	GO:0019827~stem cell population maintenance	4	1.49254	0.0684221	NM_001289831, NM_010136, NM_198052, NM_013611	241	71	18082	4.22699	1	0.766427	69.6456	0.266016
GOTERM_BP_DIRECT	GO:0045165~cell fate commitment	4	1.49254	0.0707271	NM_011567, NM_008086, NM_009521, NM_013611	241	72	18082	4.16828	1	0.773891	70.8845	0.256325
GOTERM_BP_DIRECT	GO:0035116~embryonic hindlimb morphogenesis	3	1.1194	0.0708017	NM_011098, NM_198052, NM_009521	241	33	18082	6.82082	1	0.770174	70.9238	0.261139
GOTERM_BP_DIRECT	GO:0008285~negative regulation of cell proliferation	10	3.73134	0.0710001	NM_007657, NM_010442, NM_025378, NM_001040654, NR_130974, NM_007557, NM_011416, NM_001083935, NM_007670, NM_008681	241	384	18082	1.95388	1	0.767101	71.0281	0.265136
GOTERM_BP_DIRECT	GO:0043434~response to peptide hormone	4	1.49254	0.0730667	NM_010910, NM_007557, NM_001286944, NM_001290817	241	73	18082	4.11118	1	0.77317	72.0933	0.257256
GOTERM_BP_DIRECT	GO:0008595~anterior/posterior axis specification, embryo	2	0.746269	0.0770513	NM_011562, NM_198052	241	6	18082	25.0097	1	0.787658	74.0441	0.238692
GOTERM_BP_DIRECT	GO:0090527~actin filament reorganization	2	0.746269	0.0770513	NM_001206367, NM_001252665	241	6	18082	25.0097	1	0.787658	74.0441	0.238692
GOTERM_BP_DIRECT	GO:0060706~cell differentiation involved in embryonic placenta development	2	0.746269	0.0770513	NM_010136, NM_031170	241	6	18082	25.0097	1	0.787658	74.0441	0.238692
GOTERM_BP_DIRECT	GO:0010815~bradykinin catabolic process	2	0.746269	0.0770513	NM_030703, NM_001312649	241	6	18082	25.0097	1	0.787658	74.0441	0.238692
GOTERM_BP_DIRECT	GO:0061304~retinal blood vessel morphogenesis	2	0.746269	0.0770513	NM_008480, NM_009931	241	6	18082	25.0097	1	0.787658	74.0441	0.238692
GOTERM_BP_DIRECT	GO:0051384~response to glucocorticoid	4	1.49254	0.0778483	NM_007556, NM_030703, NM_001290817, NM_007494	241	75	18082	4.00155	1	0.78738	74.4185	0.239044
GOTERM_BP_DIRECT	GO:0071773~cellular response to BMP stimulus	3	1.1194	0.0784398	NM_010258, NM_007557, NM_007556	241	35	18082	6.43106	1	0.786213	74.6932	0.240528
GOTERM_BP_DIRECT	GO:0007568~aging	6	2.23881	0.0810425	NM_009964, NM_001040654, NM_001083935, NM_001206367, NM_009982, NM_001286944	241	173	18082	2.60216	1	0.793665	75.8689	0.231094
GOTERM_BP_DIRECT	GO:0048008~platelet-derived growth factor receptor signaling pathway	3	1.1194	0.0823515	NM_001301298, NM_008872, NM_023598	241	36	18082	6.25242	1	0.79547	76.4407	0.228822
GOTERM_BP_DIRECT	GO:0060395~SMAD protein signal transduction	4	1.49254	0.0827635	NM_008092, NM_007557, NM_007556, NM_013611	241	77	18082	3.89761	1	0.793572	76.618	0.231211
GOTERM_BP_DIRECT	GO:0042493~response to drug	9	3.35821	0.0830474	NM_008092, NM_010258, NM_001040654, NM_008598, NM_001291269, NM_001039546, NM_001081062, NM_001286944, NM_008416	241	339	18082	1.99192	1	0.791172	76.7394	0.23424
GOTERM_BP_DIRECT	GO:0006351~transcription, DNA-templated	33	12.3134	0.0873268	NM_008092, NM_007552, NM_026279, NM_001110824, NM_001101502, NM_013729, NM_007921, NM_147778, NM_008239, NM_177045, NM_178661, NM_001291269, NM_011416, NM_198052, NM_023598, NM_001289831, NM_001040654, NM_011498, NM_007498, NM_008817, NM_008588, NM_023184, NM_025273, NM_001286260, NM_010258, NM_010136, NM_009556, NM_010137, NM_011567, NM_011441, NM_009932, NM_001286944, NM_008416	241	1885	18082	1.31351	1	0.804658	78.4996	0.217338
GOTERM_BP_DIRECT	GO:2001046~positive regulation of integrin-mediated signaling pathway	2	0.746269	0.0893055	NM_001102400, NM_001252665	241	7	18082	21.4369	1	0.808718	79.2704	0.212305
GOTERM_BP_DIRECT	GO:0055119~relaxation of cardiac muscle	2	0.746269	0.0893055	NM_009721, NM_001310718	241	7	18082	21.4369	1	0.808718	79.2704	0.212305
GOTERM_BP_DIRECT	GO:0060575~intestinal epithelial cell differentiation	2	0.746269	0.0893055	NM_008092, NM_010258	241	7	18082	21.4369	1	0.808718	79.2704	0.212305
GOTERM_BP_DIRECT	GO:2000653~regulation of genetic imprinting	2	0.746269	0.0893055	NR_130974, NM_009556	241	7	18082	21.4369	1	0.808718	79.2704	0.212305
GOTERM_BP_DIRECT	GO:0043619~regulation of transcription from RNA polymerase II promoter in response to oxidative stress	2	0.746269	0.0893055	NM_010442, NM_010137	241	7	18082	21.4369	1	0.808718	79.2704	0.212305
GOTERM_BP_DIRECT	GO:0071371~cellular response to gonadotropin stimulus	2	0.746269	0.0893055	NM_008092, NM_010258	241	7	18082	21.4369	1	0.808718	79.2704	0.212305
GOTERM_BP_DIRECT	GO:0071347~cellular response to interleukin-1	4	1.49254	0.0903792	NM_007552, NM_001276409, NM_016960, NM_011576	241	80	18082	3.75145	1	0.809334	79.6777	0.211543
GOTERM_BP_DIRECT	GO:0050821~protein stabilization	5	1.86567	0.0910293	NM_001317353, NM_009721, NM_019713, NM_011441, NM_023065	241	128	18082	2.93082	1	0.8084	79.9207	0.212698
GOTERM_BP_DIRECT	GO:0007050~cell cycle arrest	4	1.49254	0.0929808	NM_001040654, NM_019713, NM_008086, NM_007670	241	81	18082	3.70514	1	0.812155	80.6336	0.208064
GOTERM_BP_DIRECT	GO:0034097~response to cytokine	4	1.49254	0.0929808	NM_023158, NM_001286944, NM_001290817, NM_008416	241	81	18082	3.70514	1	0.812155	80.6336	0.208064
GOTERM_BP_DIRECT	GO:0030199~collagen fibril organization	3	1.1194	0.0944298	NM_177595, NM_007585, NM_001316371	241	39	18082	5.77147	1	0.814034	81.1475	0.205754
GOTERM_BP_DIRECT	GO:0045595~regulation of cell differentiation	3	1.1194	0.0944298	NM_001289831, NM_011441, NM_178591	241	39	18082	5.77147	1	0.814034	81.1475	0.205754
Supplementary table 5b
Category	Term	Count	%	PValue	Genes	List Total	Pop Hits	Pop Total	Fold Enrichment	Bonferroni	Benjamini	FDR	-log(pvalue)
GOTERM_BP_DIRECT	GO:0009952~anterior/posterior pattern specification	10	8.69565	1.15187e-08	ENSMUSG00000038692, ENSMUSG00000067860, ENSMUSG00000038721, ENSMUSG00000018537, ENSMUSG00000048763, ENSMUSG00000020875, ENSMUSG00000075394, ENSMUSG00000018973, ENSMUSG00000044221, ENSMUSG00000029646	101	112	18082	15.9848	8.18979e-06	8.18979e-06	1.74072e-05	11.7126
GOTERM_BP_DIRECT	GO:0006351~transcription, DNA-templated	32	27.8261	1.42155e-08	ENSMUSG00000038692, ENSMUSG00000028053, ENSMUSG00000007777, ENSMUSG00000031131, ENSMUSG00000013833, ENSMUSG00000075394, ENSMUSG00000018973, ENSMUSG00000025577, ENSMUSG00000000861, ENSMUSG00000037992, ENSMUSG00000067860, ENSMUSG00000020358, ENSMUSG00000018537, ENSMUSG00000015942, ENSMUSG00000037335, ENSMUSG00000029646, ENSMUSG00000016503, ENSMUSG00000048763, ENSMUSG00000020160, ENSMUSG00000028977,…	101	1885	18082	3.03923	1.01072e-05	5.0536e-06	2.14826e-05	12.1954
GOTERM_BP_DIRECT	GO:0006355~regulation of transcription, DNA-templated	34	29.5652	9.19819e-08	ENSMUSG00000038692, ENSMUSG00000028053, ENSMUSG00000007777, ENSMUSG00000031131, ENSMUSG00000013833, ENSMUSG00000075394, ENSMUSG00000020453, ENSMUSG00000018973, ENSMUSG00000025577, ENSMUSG00000078495, ENSMUSG00000000861, ENSMUSG00000037992, ENSMUSG00000067860, ENSMUSG00000020358, ENSMUSG00000018537, ENSMUSG00000041420, ENSMUSG00000015942, ENSMUSG00000000532, ENSMUSG00000037335, ENSMUSG00000029646,…	101	2279	18082	2.67091	6.5397e-05	2.17995e-05	0.000139004	10.7336
GOTERM_BP_DIRECT	GO:0007275~multicellular organism development	19	16.5217	1.22646e-05	ENSMUSG00000038692, ENSMUSG00000040850, ENSMUSG00000048763, ENSMUSG00000020160, ENSMUSG00000028977, ENSMUSG00000046323, ENSMUSG00000059146, ENSMUSG00000035158, ENSMUSG00000020875, ENSMUSG00000075394, ENSMUSG00000018973, ENSMUSG00000067860, ENSMUSG00000038721, ENSMUSG00000021464, ENSMUSG00000045671, ENSMUSG00000015942, ENSMUSG00000050288, ENSMUSG00000029646, ENSMUSG00000037335	101	1029	18082	3.3057	0.00868225	0.00217767	0.0185327	6.1295
GOTERM_BP_DIRECT	GO:0048704~embryonic skeletal system morphogenesis	5	4.34783	0.000241902	ENSMUSG00000038692, ENSMUSG00000038721, ENSMUSG00000018537, ENSMUSG00000048763, ENSMUSG00000018973	101	55	18082	16.2754	0.158032	0.0338176	0.364941	3.38677
GOTERM_BP_DIRECT	GO:0045944~positive regulation of transcription from RNA polymerase II promoter	16	13.913	0.000361926	ENSMUSG00000038692, ENSMUSG00000028053, ENSMUSG00000020160, ENSMUSG00000018921, ENSMUSG00000027547, ENSMUSG00000035158, ENSMUSG00000020875, ENSMUSG00000020453, ENSMUSG00000018973, ENSMUSG00000037992, ENSMUSG00000041235, ENSMUSG00000067860, ENSMUSG00000000532, ENSMUSG00000005148, ENSMUSG00000070509, ENSMUSG00000037335	101	995	18082	2.87887	0.226922	0.041989	0.545551	3.17035
GOTERM_BP_DIRECT	GO:0000122~negative regulation of transcription from RNA polymerase II promoter	13	11.3043	0.000686236	ENSMUSG00000038692, ENSMUSG00000048763, ENSMUSG00000027547, ENSMUSG00000035158, ENSMUSG00000025577, ENSMUSG00000000861, ENSMUSG00000037992, ENSMUSG00000020358, ENSMUSG00000018537, ENSMUSG00000005148, ENSMUSG00000037335, ENSMUSG00000029646, ENSMUSG00000020290	101	729	18082	3.19257	0.386197	0.0673505	1.03204	2.69784
GOTERM_BP_DIRECT	GO:0045893~positive regulation of transcription, DNA-templated	11	9.56522	0.00131716	ENSMUSG00000037992, ENSMUSG00000067860, ENSMUSG00000020358, ENSMUSG00000021464, ENSMUSG00000035158, ENSMUSG00000013833, ENSMUSG00000020453, ENSMUSG00000050288, ENSMUSG00000005148, ENSMUSG00000029646, ENSMUSG00000037335	101	576	18082	3.41897	0.608245	0.110539	1.97211	2.20239
GOTERM_BP_DIRECT	GO:0001501~skeletal system development	5	4.34783	0.00294037	ENSMUSG00000041235, ENSMUSG00000028053, ENSMUSG00000007777, ENSMUSG00000021464, ENSMUSG00000075394	101	107	18082	8.36587	0.876767	0.207554	4.3525	1.57236
GOTERM_BP_DIRECT	GO:0060216~definitive hemopoiesis	3	2.6087	0.00437301	ENSMUSG00000038692, ENSMUSG00000048763, ENSMUSG00000020160	101	18	18082	29.8383	0.955667	0.267728	6.40847	1.31778
GOTERM_BP_DIRECT	GO:0060324~face development	3	2.6087	0.00539163	ENSMUSG00000041235, ENSMUSG00000037992, ENSMUSG00000048763	101	20	18082	26.8545	0.978588	0.294916	7.84509	1.22106
GOTERM_BP_DIRECT	GO:0021546~rhombomere development	2	1.73913	0.0110304	ENSMUSG00000048763, ENSMUSG00000018973	101	2	18082	179.03	0.999624	0.481692	15.4324	0.730451
GOTERM_BP_DIRECT	GO:0006468~protein phosphorylation	9	7.82609	0.0145145	ENSMUSG00000037992, ENSMUSG00000029245, ENSMUSG00000020623, ENSMUSG00000021464, ENSMUSG00000020451, ENSMUSG00000059146, ENSMUSG00000010342, ENSMUSG00000000532, ENSMUSG00000048895	101	576	18082	2.79734	0.999969	0.550512	19.8244	0.596906
GOTERM_BP_DIRECT	GO:0016569~covalent chromatin modification	6	5.21739	0.0161106	ENSMUSG00000037935, ENSMUSG00000041235, ENSMUSG00000028053, ENSMUSG00000046323, ENSMUSG00000052915, ENSMUSG00000025577	101	266	18082	4.03826	0.99999	0.561699	21.7645	0.576789
GOTERM_BP_DIRECT	GO:0030217~T cell differentiation	3	2.6087	0.021585	ENSMUSG00000041235, ENSMUSG00000020453, ENSMUSG00000000861	101	41	18082	13.0997	1	0.644536	28.0908	0.439225
GOTERM_BP_DIRECT	GO:0001701~in utero embryonic development	6	5.21739	0.0252178	ENSMUSG00000041235, ENSMUSG00000018537, ENSMUSG00000018379, ENSMUSG00000027547, ENSMUSG00000000532, ENSMUSG00000037335	101	299	18082	3.59257	1	0.678574	32.0216	0.387762
GOTERM_BP_DIRECT	GO:0008284~positive regulation of cell proliferation	8	6.95652	0.030703	ENSMUSG00000037992, ENSMUSG00000030525, ENSMUSG00000019966, ENSMUSG00000059146, ENSMUSG00000020422, ENSMUSG00000005148, ENSMUSG00000020902, ENSMUSG00000029646	101	542	18082	2.6425	1	0.72862	37.5784	0.316604
GOTERM_BP_DIRECT	GO:0007223~Wnt signaling pathway, calcium modulating pathway	2	1.73913	0.0434042	ENSMUSG00000021464, ENSMUSG00000050288	101	8	18082	44.7574	1	0.826709	48.8592	0.190302
GOTERM_BP_DIRECT	GO:0022008~neurogenesis	3	2.6087	0.0502891	ENSMUSG00000037935, ENSMUSG00000020536, ENSMUSG00000000861	101	65	18082	8.26291	1	0.854973	54.1479	0.156685
GOTERM_BP_DIRECT	GO:0042472~inner ear morphogenesis	3	2.6087	0.0602942	ENSMUSG00000041235, ENSMUSG00000021464, ENSMUSG00000020902	101	72	18082	7.45957	1	0.890387	60.9293	0.116099
GOTERM_BP_DIRECT	GO:0021766~hippocampus development	3	2.6087	0.0617753	ENSMUSG00000037992, ENSMUSG00000029245, ENSMUSG00000048895	101	73	18082	7.35739	1	0.884551	61.8496	0.122675
GOTERM_BP_DIRECT	GO:0061001~regulation of dendritic spine morphogenesis	2	1.73913	0.0644015	ENSMUSG00000038453, ENSMUSG00000048895	101	12	18082	29.8383	1	0.883677	63.4319	0.123664
GOTERM_BP_DIRECT	GO:0000187~activation of MAPK activity	3	2.6087	0.0662922	ENSMUSG00000030525, ENSMUSG00000020623, ENSMUSG00000059146	101	76	18082	7.06696	1	0.880014	64.5329	0.127817
GOTERM_BP_DIRECT	GO:0060411~cardiac septum morphogenesis	2	1.73913	0.0695791	ENSMUSG00000041235, ENSMUSG00000037335	101	13	18082	27.543	1	0.881933	66.3736	0.125639
GOTERM_BP_DIRECT	GO:0035235~ionotropic glutamate receptor signaling pathway	2	1.73913	0.0747284	ENSMUSG00000022935, ENSMUSG00000048895	101	14	18082	25.5757	1	0.890176	69.0787	0.116336
GOTERM_BP_DIRECT	GO:1900153~positive regulation of nuclear-transcribed mRNA catabolic process, deadenylation-dependent decay	2	1.73913	0.0798494	ENSMUSG00000021127, ENSMUSG00000037573	101	15	18082	23.8706	1	0.897274	71.5664	0.108394
GOTERM_BP_DIRECT	GO:0051028~mRNA transport	3	2.6087	0.0853819	ENSMUSG00000021127, ENSMUSG00000018379, ENSMUSG00000020290	101	88	18082	6.10329	1	0.904651	74.0432	0.100205
GOTERM_BP_DIRECT	GO:0007417~central nervous system development	3	2.6087	0.0870408	ENSMUSG00000041235, ENSMUSG00000028977, ENSMUSG00000000532	101	89	18082	6.03471	1	0.900974	74.7456	0.104278
Supplementary table 5c
Category	Term	Count	%	PValue	Genes	List Total	Pop Hits	Pop Total	Fold Enrichment	Bonferroni	Benjamini	FDR	-log(pvalue)
GOTERM_BP_DIRECT	GO:0045944~positive regulation of transcription from RNA polymerase II promoter	150	9.43396	3.24869e-15	ENSMUSG00000024563, ENSMUSG00000000134, ENSMUSG00000026843, ENSMUSG00000020679, ENSMUSG00000026398, ENSMUSG00000025616, ENSMUSG00000045954, ENSMUSG00000015053, ENSMUSG00000062991, ENSMUSG00000020572, ENSMUSG00000024052, ENSMUSG00000055148, ENSMUSG00000027967, ENSMUSG00000014773, ENSMUSG00000025612, ENSMUSG00000022952, ENSMUSG00000000078, ENSMUSG00000052155, ENSMUSG00000028640, ENSMUSG00000020122,…	1413	995	18082	1.92918	1.57602e-11	1.57602e-11	6.11733e-12	24.8735
GOTERM_BP_DIRECT	GO:0045893~positive regulation of transcription, DNA-templated	101	6.3522	1.77953e-14	ENSMUSG00000024563, ENSMUSG00000000134, ENSMUSG00000020472, ENSMUSG00000026843, ENSMUSG00000026638, ENSMUSG00000020679, ENSMUSG00000026398, ENSMUSG00000025616, ENSMUSG00000039033, ENSMUSG00000050199, ENSMUSG00000040138, ENSMUSG00000031393, ENSMUSG00000055148, ENSMUSG00000022952, ENSMUSG00000037169, ENSMUSG00000021318, ENSMUSG00000022463, ENSMUSG00000021732, ENSMUSG00000013089, ENSMUSG00000051910,…	1413	576	18082	2.2439	8.69527e-11	4.34763e-11	3.37286e-11	23.8588
GOTERM_BP_DIRECT	GO:0006351~transcription, DNA-templated	236	14.8428	5.84555e-14	ENSMUSG00000038518, ENSMUSG00000000134, ENSMUSG00000026638, ENSMUSG00000031503, ENSMUSG00000026398, ENSMUSG00000025616, ENSMUSG00000056476, ENSMUSG00000038697, ENSMUSG00000031393, ENSMUSG00000060261, ENSMUSG00000029687, ENSMUSG00000025612, ENSMUSG00000022952, ENSMUSG00000048047, ENSMUSG00000072258, ENSMUSG00000059475, ENSMUSG00000039377, ENSMUSG00000072872, ENSMUSG00000022961, ENSMUSG00000024352,…	1413	1885	18082	1.60216	2.864e-10	9.54667e-11	1.111e-10	23.0722
GOTERM_BP_DIRECT	GO:0007275~multicellular organism development	146	9.18239	1.09027e-12	ENSMUSG00000025969, ENSMUSG00000025592, ENSMUSG00000038518, ENSMUSG00000029381, ENSMUSG00000035187, ENSMUSG00000050199, ENSMUSG00000060534, ENSMUSG00000027967, ENSMUSG00000041773, ENSMUSG00000014773, ENSMUSG00000056427, ENSMUSG00000019979, ENSMUSG00000021313, ENSMUSG00000041362, ENSMUSG00000020122, ENSMUSG00000038612, ENSMUSG00000037375, ENSMUSG00000027860, ENSMUSG00000005958, ENSMUSG00000028977,…	1413	1029	18082	1.81569	5.33672e-09	1.33418e-09	2.07016e-09	20.4349
GOTERM_BP_DIRECT	GO:0000122~negative regulation of transcription from RNA polymerase II promoter	112	7.04403	4.92829e-12	ENSMUSG00000038518, ENSMUSG00000020472, ENSMUSG00000024968, ENSMUSG00000020679, ENSMUSG00000035187, ENSMUSG00000022122, ENSMUSG00000063568, ENSMUSG00000015053, ENSMUSG00000031393, ENSMUSG00000029687, ENSMUSG00000025612, ENSMUSG00000071757, ENSMUSG00000021318, ENSMUSG00000028582, ENSMUSG00000022463, ENSMUSG00000072872, ENSMUSG00000030849, ENSMUSG00000051910, ENSMUSG00000028163, ENSMUSG00000074221,…	1413	729	18082	1.96605	2.41239e-08	4.82479e-09	9.35785e-09	19.1495
GOTERM_BP_DIRECT	GO:0007399~nervous system development	71	4.46541	7.10032e-12	ENSMUSG00000003934, ENSMUSG00000025969, ENSMUSG00000027699, ENSMUSG00000046449, ENSMUSG00000048482, ENSMUSG00000069171, ENSMUSG00000052512, ENSMUSG00000015619, ENSMUSG00000027200, ENSMUSG00000062991, ENSMUSG00000060534, ENSMUSG00000027967, ENSMUSG00000014773, ENSMUSG00000041773, ENSMUSG00000063531, ENSMUSG00000049001, ENSMUSG00000022261, ENSMUSG00000056427, ENSMUSG00000005583, ENSMUSG00000048349,…	1413	377	18082	2.41002	3.47561e-08	5.79268e-09	1.34821e-08	18.9667
GOTERM_BP_DIRECT	GO:0001764~neuron migration	34	2.13836	2.35161e-10	ENSMUSG00000025969, ENSMUSG00000020052, ENSMUSG00000061353, ENSMUSG00000069171, ENSMUSG00000035187, ENSMUSG00000021055, ENSMUSG00000031285, ENSMUSG00000015619, ENSMUSG00000024366, ENSMUSG00000017485, ENSMUSG00000037605, ENSMUSG00000015053, ENSMUSG00000031010, ENSMUSG00000060534, ENSMUSG00000027967, ENSMUSG00000019647, ENSMUSG00000028519, ENSMUSG00000049001, ENSMUSG00000005583, ENSMUSG00000031517,…	1413	124	18082	3.50882	1.15111e-06	1.64445e-07	4.46525e-07	15.6207
GOTERM_BP_DIRECT	GO:0006355~regulation of transcription, DNA-templated	256	16.1006	5.36697e-10	ENSMUSG00000038518, ENSMUSG00000000134, ENSMUSG00000026638, ENSMUSG00000035187, ENSMUSG00000026398, ENSMUSG00000025616, ENSMUSG00000056476, ENSMUSG00000038697, ENSMUSG00000031393, ENSMUSG00000060261, ENSMUSG00000029687, ENSMUSG00000025612, ENSMUSG00000022952, ENSMUSG00000048047, ENSMUSG00000059475, ENSMUSG00000072258, ENSMUSG00000037169, ENSMUSG00000067430, ENSMUSG00000001504, ENSMUSG00000039377,…	1413	2279	18082	1.43747	2.62713e-06	3.28391e-07	1.01908e-06	14.9291
GOTERM_BP_DIRECT	GO:0045666~positive regulation of neuron differentiation	29	1.8239	3.17816e-09	ENSMUSG00000027699, ENSMUSG00000047407, ENSMUSG00000031997, ENSMUSG00000048482, ENSMUSG00000020052, ENSMUSG00000003948, ENSMUSG00000061353, ENSMUSG00000035187, ENSMUSG00000025809, ENSMUSG00000051675, ENSMUSG00000015053, ENSMUSG00000050830, ENSMUSG00000031665, ENSMUSG00000027967, ENSMUSG00000028519, ENSMUSG00000052727, ENSMUSG00000010086, ENSMUSG00000031565, ENSMUSG00000021219, ENSMUSG00000005583,…	1413	103	18082	3.60301	1.5557e-05	1.72857e-06	6.03472e-06	13.2682
GOTERM_BP_DIRECT	GO:0030154~cell differentiation	107	6.72956	1.07326e-08	ENSMUSG00000025969, ENSMUSG00000038518, ENSMUSG00000026638, ENSMUSG00000041670, ENSMUSG00000035187, ENSMUSG00000050199, ENSMUSG00000015053, ENSMUSG00000027967, ENSMUSG00000014773, ENSMUSG00000022261, ENSMUSG00000056427, ENSMUSG00000019979, ENSMUSG00000028640, ENSMUSG00000038612, ENSMUSG00000039377, ENSMUSG00000013089, ENSMUSG00000030539, ENSMUSG00000024352, ENSMUSG00000062232, ENSMUSG00000037174,…	1413	780	18082	1.75547	5.25348e-05	5.2536e-06	2.03791e-05	12.1566
GOTERM_BP_DIRECT	GO:0007507~heart development	49	3.08176	1.965e-08	ENSMUSG00000025969, ENSMUSG00000000441, ENSMUSG00000024563, ENSMUSG00000007613, ENSMUSG00000075254, ENSMUSG00000021127, ENSMUSG00000040363, ENSMUSG00000027676, ENSMUSG00000029838, ENSMUSG00000050295, ENSMUSG00000061802, ENSMUSG00000051379, ENSMUSG00000013584, ENSMUSG00000015053, ENSMUSG00000033953, ENSMUSG00000062991, ENSMUSG00000031628, ENSMUSG00000031665, ENSMUSG00000015846, ENSMUSG00000079042,…	1413	261	18082	2.40248	9.61821e-05	8.74421e-06	3.73115e-05	11.6471
GOTERM_BP_DIRECT	GO:0016055~Wnt signaling pathway	41	2.57862	1.64718e-07	ENSMUSG00000031529, ENSMUSG00000028926, ENSMUSG00000042793, ENSMUSG00000008305, ENSMUSG00000041075, ENSMUSG00000031661, ENSMUSG00000050199, ENSMUSG00000031548, ENSMUSG00000040138, ENSMUSG00000004364, ENSMUSG00000036712, ENSMUSG00000034910, ENSMUSG00000044548, ENSMUSG00000005871, ENSMUSG00000048047, ENSMUSG00000024868, ENSMUSG00000041961, ENSMUSG00000031169, ENSMUSG00000022346, ENSMUSG00000024985,…	1413	213	18082	2.46325	0.00080597	6.7189e-05	0.000312767	9.608
GOTERM_BP_DIRECT	GO:0060070~canonical Wnt signaling pathway	24	1.50943	2.18712e-07	ENSMUSG00000022297, ENSMUSG00000000125, ENSMUSG00000030201, ENSMUSG00000044674, ENSMUSG00000025246, ENSMUSG00000021994, ENSMUSG00000028517, ENSMUSG00000041075, ENSMUSG00000061048, ENSMUSG00000031548, ENSMUSG00000027630, ENSMUSG00000040138, ENSMUSG00000055799, ENSMUSG00000044548, ENSMUSG00000019969, ENSMUSG00000005871, ENSMUSG00000028017, ENSMUSG00000007989, ENSMUSG00000031169, ENSMUSG00000041961,…	1413	89	18082	3.45085	0.00107002	8.235e-05	0.000415291	9.40453
GOTERM_BP_DIRECT	GO:0010976~positive regulation of neuron projection development	31	1.94969	2.22169e-07	ENSMUSG00000029838, ENSMUSG00000017802, ENSMUSG00000025809, ENSMUSG00000000708, ENSMUSG00000031561, ENSMUSG00000060534, ENSMUSG00000041773, ENSMUSG00000049001, ENSMUSG00000031565, ENSMUSG00000026249, ENSMUSG00000037643, ENSMUSG00000057897, ENSMUSG00000023277, ENSMUSG00000036564, ENSMUSG00000045103, ENSMUSG00000044288, ENSMUSG00000020063, ENSMUSG00000021546, ENSMUSG00000021994, ENSMUSG00000062232,…	1413	138	18082	2.87466	0.00108693	7.76769e-05	0.000421855	9.46295
GOTERM_BP_DIRECT	GO:0016477~cell migration	37	2.32704	6.14793e-07	ENSMUSG00000058571, ENSMUSG00000050295, ENSMUSG00000025809, ENSMUSG00000001300, ENSMUSG00000022528, ENSMUSG00000004364, ENSMUSG00000062991, ENSMUSG00000022261, ENSMUSG00000041112, ENSMUSG00000005871, ENSMUSG00000024304, ENSMUSG00000029648, ENSMUSG00000031990, ENSMUSG00000037643, ENSMUSG00000032740, ENSMUSG00000020689, ENSMUSG00000019889, ENSMUSG00000005958, ENSMUSG00000062209, ENSMUSG00000040990,…	1413	191	18082	2.47898	0.00300489	0.000200607	0.00116737	8.51416
GOTERM_BP_DIRECT	GO:0030033~microvillus assembly	9	0.566038	1.2225e-06	ENSMUSG00000026175, ENSMUSG00000032050, ENSMUSG00000052397, ENSMUSG00000051615, ENSMUSG00000062232, ENSMUSG00000005148, ENSMUSG00000020733, ENSMUSG00000049493, ENSMUSG00000031112	1413	13	18082	8.85938	0.00596627	0.000373939	0.00232127	7.89142
GOTERM_BP_DIRECT	GO:0010628~positive regulation of gene expression	60	3.77358	1.43449e-06	ENSMUSG00000024563, ENSMUSG00000040274, ENSMUSG00000007613, ENSMUSG00000026843, ENSMUSG00000041670, ENSMUSG00000020679, ENSMUSG00000050295, ENSMUSG00000015619, ENSMUSG00000002413, ENSMUSG00000062991, ENSMUSG00000014773, ENSMUSG00000062604, ENSMUSG00000026193, ENSMUSG00000005583, ENSMUSG00000037169, ENSMUSG00000048349, ENSMUSG00000036104, ENSMUSG00000041324, ENSMUSG00000003847, ENSMUSG00000020689,…	1413	399	18082	1.92434	0.00699723	0.000412964	0.00272378	7.79215
GOTERM_BP_DIRECT	GO:0007411~axon guidance	30	1.88679	3.8243e-06	ENSMUSG00000003934, ENSMUSG00000025969, ENSMUSG00000020598, ENSMUSG00000048482, ENSMUSG00000029765, ENSMUSG00000001300, ENSMUSG00000051379, ENSMUSG00000015619, ENSMUSG00000024366, ENSMUSG00000004151, ENSMUSG00000060534, ENSMUSG00000027967, ENSMUSG00000019647, ENSMUSG00000021262, ENSMUSG00000056427, ENSMUSG00000032796, ENSMUSG00000021318, ENSMUSG00000005958, ENSMUSG00000029245, ENSMUSG00000000125,…	1413	149	18082	2.57655	0.0185459	0.00103946	0.00726136	6.86906
GOTERM_BP_DIRECT	GO:0021915~neural tube development	16	1.00629	4.9219e-06	ENSMUSG00000021127, ENSMUSG00000030201, ENSMUSG00000027547, ENSMUSG00000021994, ENSMUSG00000071226, ENSMUSG00000022528, ENSMUSG00000031548, ENSMUSG00000004872, ENSMUSG00000013584, ENSMUSG00000044548, ENSMUSG00000031665, ENSMUSG00000079259, ENSMUSG00000049532, ENSMUSG00000021318, ENSMUSG00000024985, ENSMUSG00000026640	1413	51	18082	4.01471	0.0238048	0.00126724	0.00934532	6.67092
GOTERM_BP_DIRECT	GO:0045892~negative regulation of transcription, DNA-templated	77	4.84277	5.03096e-06	ENSMUSG00000024563, ENSMUSG00000038518, ENSMUSG00000030213, ENSMUSG00000094483, ENSMUSG00000024968, ENSMUSG00000025246, ENSMUSG00000040929, ENSMUSG00000015619, ENSMUSG00000050199, ENSMUSG00000028291, ENSMUSG00000031548, ENSMUSG00000062991, ENSMUSG00000031393, ENSMUSG00000055817, ENSMUSG00000029687, ENSMUSG00000041058, ENSMUSG00000048047, ENSMUSG00000022952, ENSMUSG00000049532, ENSMUSG00000021767,…	1413	579	18082	1.70183	0.0243258	0.00123057	0.00955238	6.70028
GOTERM_BP_DIRECT	GO:0030335~positive regulation of cell migration	36	2.26415	7.18697e-06	ENSMUSG00000007613, ENSMUSG00000037685, ENSMUSG00000061353, ENSMUSG00000025809, ENSMUSG00000042793, ENSMUSG00000028864, ENSMUSG00000020074, ENSMUSG00000051675, ENSMUSG00000005533, ENSMUSG00000063531, ENSMUSG00000005871, ENSMUSG00000026175, ENSMUSG00000026193, ENSMUSG00000029648, ENSMUSG00000033717, ENSMUSG00000020122, ENSMUSG00000026479, ENSMUSG00000020689, ENSMUSG00000027358, ENSMUSG00000062209,…	1413	203	18082	2.2694	0.0345687	0.00167385	0.0136458	6.39263
GOTERM_BP_DIRECT	GO:0001525~angiogenesis	39	2.45283	2.04608e-05	ENSMUSG00000025969, ENSMUSG00000020598, ENSMUSG00000052684, ENSMUSG00000007613, ENSMUSG00000057315, ENSMUSG00000031503, ENSMUSG00000001300, ENSMUSG00000024087, ENSMUSG00000031520, ENSMUSG00000062604, ENSMUSG00000063531, ENSMUSG00000049001, ENSMUSG00000045216, ENSMUSG00000042460, ENSMUSG00000031565, ENSMUSG00000028017, ENSMUSG00000026193, ENSMUSG00000029648, ENSMUSG00000023068, ENSMUSG00000046318,…	1413	239	18082	2.08819	0.0953041	0.00454222	0.0388439	5.39434
GOTERM_BP_DIRECT	GO:0030324~lung development	25	1.57233	2.8024e-05	ENSMUSG00000024563, ENSMUSG00000021732, ENSMUSG00000075254, ENSMUSG00000058669, ENSMUSG00000027676, ENSMUSG00000029838, ENSMUSG00000030849, ENSMUSG00000031591, ENSMUSG00000021994, ENSMUSG00000022114, ENSMUSG00000022528, ENSMUSG00000013584, ENSMUSG00000008575, ENSMUSG00000021974, ENSMUSG00000067860, ENSMUSG00000027109, ENSMUSG00000041058, ENSMUSG00000062960, ENSMUSG00000022306, ENSMUSG00000031565,…	1413	124	18082	2.58002	0.128186	0.00594657	0.0531988	5.12494
GOTERM_BP_DIRECT	GO:0007420~brain development	36	2.26415	2.84782e-05	ENSMUSG00000027722, ENSMUSG00000061353, ENSMUSG00000026986, ENSMUSG00000050295, ENSMUSG00000021055, ENSMUSG00000032368, ENSMUSG00000022125, ENSMUSG00000031285, ENSMUSG00000005533, ENSMUSG00000062991, ENSMUSG00000031393, ENSMUSG00000026575, ENSMUSG00000041229, ENSMUSG00000031565, ENSMUSG00000019979, ENSMUSG00000021764, ENSMUSG00000036104, ENSMUSG00000021318, ENSMUSG00000051177, ENSMUSG00000037892,…	1413	216	18082	2.13281	0.130122	0.00579161	0.0540607	5.15135
GOTERM_BP_DIRECT	GO:0042472~inner ear morphogenesis	18	1.13208	2.95325e-05	ENSMUSG00000074622, ENSMUSG00000021732, ENSMUSG00000022297, ENSMUSG00000026976, ENSMUSG00000032368, ENSMUSG00000030849, ENSMUSG00000021994, ENSMUSG00000015619, ENSMUSG00000022114, ENSMUSG00000015053, ENSMUSG00000027004, ENSMUSG00000021974, ENSMUSG00000041235, ENSMUSG00000016028, ENSMUSG00000015134, ENSMUSG00000014773, ENSMUSG00000031565, ENSMUSG00000007989	1413	72	18082	3.19922	0.1346	0.00576587	0.0560616	5.1558
GOTERM_BP_DIRECT	GO:0045165~cell fate commitment	18	1.13208	2.95325e-05	ENSMUSG00000024563, ENSMUSG00000027358, ENSMUSG00000000125, ENSMUSG00000062209, ENSMUSG00000030849, ENSMUSG00000021994, ENSMUSG00000051910, ENSMUSG00000022114, ENSMUSG00000022528, ENSMUSG00000043013, ENSMUSG00000038151, ENSMUSG00000031628, ENSMUSG00000029671, ENSMUSG00000027967, ENSMUSG00000062960, ENSMUSG00000005583, ENSMUSG00000041540, ENSMUSG00000027168	1413	72	18082	3.19922	0.1346	0.00576587	0.0560616	5.1558
GOTERM_BP_DIRECT	GO:0043065~positive regulation of apoptotic process	49	3.08176	3.08928e-05	ENSMUSG00000027699, ENSMUSG00000048482, ENSMUSG00000035283, ENSMUSG00000020074, ENSMUSG00000031548, ENSMUSG00000028245, ENSMUSG00000021963, ENSMUSG00000059003, ENSMUSG00000048349, ENSMUSG00000063142, ENSMUSG00000036840, ENSMUSG00000027358, ENSMUSG00000035199, ENSMUSG00000003235, ENSMUSG00000044288, ENSMUSG00000062209, ENSMUSG00000021340, ENSMUSG00000027004, ENSMUSG00000019969, ENSMUSG00000019960,…	1413	335	18082	1.87178	0.140344	0.00579936	0.0586431	5.15001
GOTERM_BP_DIRECT	GO:0042127~regulation of cell proliferation	37	2.32704	3.53267e-05	ENSMUSG00000040274, ENSMUSG00000038518, ENSMUSG00000020052, ENSMUSG00000026398, ENSMUSG00000058248, ENSMUSG00000021055, ENSMUSG00000034021, ENSMUSG00000002413, ENSMUSG00000035105, ENSMUSG00000029687, ENSMUSG00000031565, ENSMUSG00000029217, ENSMUSG00000028640, ENSMUSG00000020122, ENSMUSG00000004018, ENSMUSG00000021318, ENSMUSG00000019970, ENSMUSG00000027276, ENSMUSG00000014932, ENSMUSG00000032740,…	1413	227	18082	2.08584	0.158801	0.00638425	0.0670573	5.05392
GOTERM_BP_DIRECT	GO:0045599~negative regulation of fat cell differentiation	14	0.880503	5.50244e-05	ENSMUSG00000020063, ENSMUSG00000030201, ENSMUSG00000042548, ENSMUSG00000055116, ENSMUSG00000021994, ENSMUSG00000015619, ENSMUSG00000030659, ENSMUSG00000015053, ENSMUSG00000021379, ENSMUSG00000020601, ENSMUSG00000022306, ENSMUSG00000006586, ENSMUSG00000024985, ENSMUSG00000027276	1413	48	18082	3.73243	0.236126	0.00957359	0.104429	4.64875
GOTERM_BP_DIRECT	GO:0021983~pituitary gland development	11	0.691824	5.74804e-05	ENSMUSG00000021732, ENSMUSG00000045179, ENSMUSG00000031665, ENSMUSG00000000303, ENSMUSG00000025958, ENSMUSG00000042258, ENSMUSG00000022528, ENSMUSG00000024985, ENSMUSG00000027168, ENSMUSG00000013584, ENSMUSG00000015053	1413	30	18082	4.69219	0.245254	0.00965565	0.109088	4.64021
GOTERM_BP_DIRECT	GO:0002053~positive regulation of mesenchymal cell proliferation	12	0.754717	8.09322e-05	ENSMUSG00000021974, ENSMUSG00000022510, ENSMUSG00000030201, ENSMUSG00000062960, ENSMUSG00000031565, ENSMUSG00000032419, ENSMUSG00000030849, ENSMUSG00000035133, ENSMUSG00000037169, ENSMUSG00000021994, ENSMUSG00000006958, ENSMUSG00000022346	1413	37	18082	4.15034	0.327114	0.0131191	0.153563	4.33368
GOTERM_BP_DIRECT	GO:0016337~single organismal cell-cell adhesion	22	1.38365	8.1002e-05	ENSMUSG00000020598, ENSMUSG00000033060, ENSMUSG00000032092, ENSMUSG00000054889, ENSMUSG00000041378, ENSMUSG00000030201, ENSMUSG00000028517, ENSMUSG00000061048, ENSMUSG00000025812, ENSMUSG00000041734, ENSMUSG00000022656, ENSMUSG00000000303, ENSMUSG00000027863, ENSMUSG00000019969, ENSMUSG00000070047, ENSMUSG00000022240, ENSMUSG00000024304, ENSMUSG00000063063, ENSMUSG00000020122, ENSMUSG00000032012,…	1413	108	18082	2.60677	0.327344	0.0127095	0.153695	4.3654
GOTERM_BP_DIRECT	GO:0007155~cell adhesion	63	3.96226	8.12417e-05	ENSMUSG00000051379, ENSMUSG00000021365, ENSMUSG00000027863, ENSMUSG00000026193, ENSMUSG00000026479, ENSMUSG00000025964, ENSMUSG00000051177, ENSMUSG00000020689, ENSMUSG00000028402, ENSMUSG00000002944, ENSMUSG00000041377, ENSMUSG00000059049, ENSMUSG00000061048, ENSMUSG00000025608, ENSMUSG00000032076, ENSMUSG00000016028, ENSMUSG00000019966, ENSMUSG00000019969, ENSMUSG00000035566, ENSMUSG00000068036,…	1413	485	18082	1.66228	0.328132	0.012351	0.154149	4.39402
GOTERM_BP_DIRECT	GO:0008285~negative regulation of cell proliferation	52	3.27044	0.000130653	ENSMUSG00000024563, ENSMUSG00000000441, ENSMUSG00000038518, ENSMUSG00000026638, ENSMUSG00000000708, ENSMUSG00000015619, ENSMUSG00000028207, ENSMUSG00000031548, ENSMUSG00000014773, ENSMUSG00000056427, ENSMUSG00000022952, ENSMUSG00000041324, ENSMUSG00000021318, ENSMUSG00000021732, ENSMUSG00000027358, ENSMUSG00000062209, ENSMUSG00000021340, ENSMUSG00000030849, ENSMUSG00000022114, ENSMUSG00000062232,…	1413	384	18082	1.73291	0.472492	0.0191949	0.247794	3.95311
GOTERM_BP_DIRECT	GO:0001701~in utero embryonic development	43	2.7044	0.000147414	ENSMUSG00000024563, ENSMUSG00000007613, ENSMUSG00000075254, ENSMUSG00000026254, ENSMUSG00000049717, ENSMUSG00000050295, ENSMUSG00000025809, ENSMUSG00000015619, ENSMUSG00000022528, ENSMUSG00000004364, ENSMUSG00000031010, ENSMUSG00000055148, ENSMUSG00000015846, ENSMUSG00000014773, ENSMUSG00000031565, ENSMUSG00000022952, ENSMUSG00000005836, ENSMUSG00000041540, ENSMUSG00000022346, ENSMUSG00000021318,…	1413	299	18082	1.84035	0.514048	0.0210012	0.27954	3.86318
GOTERM_BP_DIRECT	GO:0001843~neural tube closure	20	1.25786	0.000157224	ENSMUSG00000022297, ENSMUSG00000029381, ENSMUSG00000017009, ENSMUSG00000047407, ENSMUSG00000030201, ENSMUSG00000027547, ENSMUSG00000021994, ENSMUSG00000071226, ENSMUSG00000025231, ENSMUSG00000040675, ENSMUSG00000031548, ENSMUSG00000004872, ENSMUSG00000031523, ENSMUSG00000031665, ENSMUSG00000016028, ENSMUSG00000079259, ENSMUSG00000021466, ENSMUSG00000019979, ENSMUSG00000007989, ENSMUSG00000039910	1413	97	18082	2.63853	0.536836	0.0217506	0.298117	3.82811
GOTERM_BP_DIRECT	GO:0001938~positive regulation of endothelial cell proliferation	16	1.00629	0.000162911	ENSMUSG00000052684, ENSMUSG00000020689, ENSMUSG00000007613, ENSMUSG00000067336, ENSMUSG00000027358, ENSMUSG00000037754, ENSMUSG00000061353, ENSMUSG00000020063, ENSMUSG00000021994, ENSMUSG00000021702, ENSMUSG00000054717, ENSMUSG00000031841, ENSMUSG00000031520, ENSMUSG00000062960, ENSMUSG00000022231, ENSMUSG00000002688	1413	67	18082	3.05597	0.549553	0.0219096	0.308884	3.82083
GOTERM_BP_DIRECT	GO:0030336~negative regulation of cell migration	21	1.32075	0.000182218	ENSMUSG00000019889, ENSMUSG00000055639, ENSMUSG00000029838, ENSMUSG00000036894, ENSMUSG00000050029, ENSMUSG00000024087, ENSMUSG00000051615, ENSMUSG00000031548, ENSMUSG00000020733, ENSMUSG00000031523, ENSMUSG00000032702, ENSMUSG00000025491, ENSMUSG00000026425, ENSMUSG00000040003, ENSMUSG00000026109, ENSMUSG00000039202, ENSMUSG00000039910, ENSMUSG00000030257, ENSMUSG00000006958, ENSMUSG00000024501,…	1413	106	18082	2.53523	0.590181	0.0238209	0.34543	3.73719
GOTERM_BP_DIRECT	GO:0010595~positive regulation of endothelial cell migration	12	0.754717	0.000223754	ENSMUSG00000020689, ENSMUSG00000067336, ENSMUSG00000015305, ENSMUSG00000029484, ENSMUSG00000062960, ENSMUSG00000021340, ENSMUSG00000002688, ENSMUSG00000031955, ENSMUSG00000015619, ENSMUSG00000046318, ENSMUSG00000021994, ENSMUSG00000059439	1413	41	18082	3.74543	0.665594	0.0284148	0.424012	3.56085
GOTERM_BP_DIRECT	GO:0048538~thymus development	14	0.880503	0.000247658	ENSMUSG00000000441, ENSMUSG00000074622, ENSMUSG00000021732, ENSMUSG00000038518, ENSMUSG00000007613, ENSMUSG00000005958, ENSMUSG00000042548, ENSMUSG00000015619, ENSMUSG00000022528, ENSMUSG00000002413, ENSMUSG00000019969, ENSMUSG00000005871, ENSMUSG00000019982, ENSMUSG00000039910	1413	55	18082	3.25739	0.702528	0.0306098	0.469208	3.48644
GOTERM_BP_DIRECT	GO:0009887~organ morphogenesis	21	1.32075	0.00026908	ENSMUSG00000027552, ENSMUSG00000021732, ENSMUSG00000027358, ENSMUSG00000000125, ENSMUSG00000031326, ENSMUSG00000026976, ENSMUSG00000001300, ENSMUSG00000042548, ENSMUSG00000030849, ENSMUSG00000021994, ENSMUSG00000022015, ENSMUSG00000005533, ENSMUSG00000045179, ENSMUSG00000031520, ENSMUSG00000001497, ENSMUSG00000014773, ENSMUSG00000022510, ENSMUSG00000021466, ENSMUSG00000056427, ENSMUSG00000040329,…	1413	109	18082	2.46546	0.732149	0.0323967	0.509696	3.4297
GOTERM_BP_DIRECT	GO:0051965~positive regulation of synapse assembly	16	1.00629	0.000272356	ENSMUSG00000052581, ENSMUSG00000005958, ENSMUSG00000048482, ENSMUSG00000022514, ENSMUSG00000051379, ENSMUSG00000037605, ENSMUSG00000034648, ENSMUSG00000031393, ENSMUSG00000035064, ENSMUSG00000072964, ENSMUSG00000022674, ENSMUSG00000036295, ENSMUSG00000033214, ENSMUSG00000060780, ENSMUSG00000049112, ENSMUSG00000024109	1413	70	18082	2.925	0.736411	0.031998	0.515887	3.44208
GOTERM_BP_DIRECT	GO:0030900~forebrain development	18	1.13208	0.000305656	ENSMUSG00000069171, ENSMUSG00000030201, ENSMUSG00000017485, ENSMUSG00000013584, ENSMUSG00000027684, ENSMUSG00000031523, ENSMUSG00000027070, ENSMUSG00000008575, ENSMUSG00000045179, ENSMUSG00000027967, ENSMUSG00000019969, ENSMUSG00000019979, ENSMUSG00000055421, ENSMUSG00000020037, ENSMUSG00000024868, ENSMUSG00000006958, ENSMUSG00000021318, ENSMUSG00000027168	1413	86	18082	2.67842	0.776069	0.0350017	0.578789	3.35236
GOTERM_BP_DIRECT	GO:0090090~negative regulation of canonical Wnt signaling pathway	20	1.25786	0.00031044	ENSMUSG00000022297, ENSMUSG00000027358, ENSMUSG00000021994, ENSMUSG00000014329, ENSMUSG00000031661, ENSMUSG00000031548, ENSMUSG00000027004, ENSMUSG00000036712, ENSMUSG00000044548, ENSMUSG00000000303, ENSMUSG00000021959, ENSMUSG00000005871, ENSMUSG00000042258, ENSMUSG00000024304, ENSMUSG00000041961, ENSMUSG00000024868, ENSMUSG00000043252, ENSMUSG00000028496, ENSMUSG00000021318, ENSMUSG00000024985	1413	102	18082	2.50919	0.781253	0.0347278	0.587822	3.36022
GOTERM_BP_DIRECT	GO:0045786~negative regulation of cell cycle	11	0.691824	0.000315694	ENSMUSG00000040274, ENSMUSG00000028351, ENSMUSG00000031628, ENSMUSG00000019889, ENSMUSG00000023809, ENSMUSG00000027358, ENSMUSG00000015619, ENSMUSG00000031613, ENSMUSG00000041324, ENSMUSG00000004031, ENSMUSG00000056493	1413	36	18082	3.91016	0.786809	0.0345167	0.597743	3.36631
GOTERM_BP_DIRECT	GO:0098609~cell-cell adhesion	30	1.88679	0.00034673	ENSMUSG00000022451, ENSMUSG00000030718, ENSMUSG00000030172, ENSMUSG00000055044, ENSMUSG00000001424, ENSMUSG00000061353, ENSMUSG00000051379, ENSMUSG00000022021, ENSMUSG00000037605, ENSMUSG00000036371, ENSMUSG00000023022, ENSMUSG00000026305, ENSMUSG00000025558, ENSMUSG00000046733, ENSMUSG00000063063, ENSMUSG00000040659, ENSMUSG00000035150, ENSMUSG00000023277, ENSMUSG00000053931, ENSMUSG00000063626,…	1413	189	18082	2.03125	0.816866	0.0370204	0.656323	3.29629
GOTERM_BP_DIRECT	GO:0008543~fibroblast growth factor receptor signaling pathway	12	0.754717	0.00035246	ENSMUSG00000021974, ENSMUSG00000021732, ENSMUSG00000079259, ENSMUSG00000046743, ENSMUSG00000031565, ENSMUSG00000031603, ENSMUSG00000022523, ENSMUSG00000030849, ENSMUSG00000051379, ENSMUSG00000038844, ENSMUSG00000022322, ENSMUSG00000024241	1413	43	18082	3.57122	0.821933	0.036818	0.667135	3.30177
GOTERM_BP_DIRECT	GO:0035556~intracellular signal transduction	52	3.27044	0.000355546	ENSMUSG00000000441, ENSMUSG00000027699, ENSMUSG00000041624, ENSMUSG00000024563, ENSMUSG00000007613, ENSMUSG00000025658, ENSMUSG00000032502, ENSMUSG00000035109, ENSMUSG00000002413, ENSMUSG00000022957, ENSMUSG00000062604, ENSMUSG00000021219, ENSMUSG00000036834, ENSMUSG00000020122, ENSMUSG00000019970, ENSMUSG00000051177, ENSMUSG00000023277, ENSMUSG00000055322, ENSMUSG00000038903, ENSMUSG00000022637,…	1413	400	18082	1.6636	0.824604	0.0363589	0.672958	3.31432
GOTERM_BP_DIRECT	GO:0050680~negative regulation of epithelial cell proliferation	16	1.00629	0.000376341	ENSMUSG00000040274, ENSMUSG00000030224, ENSMUSG00000058669, ENSMUSG00000040374, ENSMUSG00000029838, ENSMUSG00000030201, ENSMUSG00000021055, ENSMUSG00000030849, ENSMUSG00000021994, ENSMUSG00000031548, ENSMUSG00000000303, ENSMUSG00000021466, ENSMUSG00000005871, ENSMUSG00000005583, ENSMUSG00000027168, ENSMUSG00000022353	1413	72	18082	2.84375	0.841585	0.0376588	0.712185	3.27919
GOTERM_BP_DIRECT	GO:0048146~positive regulation of fibroblast proliferation	15	0.943396	0.000407952	ENSMUSG00000052684, ENSMUSG00000020689, ENSMUSG00000040274, ENSMUSG00000021732, ENSMUSG00000047407, ENSMUSG00000007817, ENSMUSG00000049717, ENSMUSG00000026674, ENSMUSG00000021994, ENSMUSG00000068748, ENSMUSG00000026193, ENSMUSG00000028017, ENSMUSG00000021764, ENSMUSG00000020122, ENSMUSG00000022346	1413	65	18082	2.95313	0.864303	0.0399423	0.771786	3.22032
GOTERM_BP_DIRECT	GO:0050767~regulation of neurogenesis	10	0.628931	0.000437873	ENSMUSG00000041235, ENSMUSG00000020052, ENSMUSG00000014773, ENSMUSG00000000125, ENSMUSG00000029687, ENSMUSG00000055116, ENSMUSG00000048349, ENSMUSG00000022528, ENSMUSG00000027168, ENSMUSG00000054717	1413	31	18082	4.12803	0.882798	0.0419709	0.828169	3.17078
GOTERM_BP_DIRECT	GO:0000902~cell morphogenesis	17	1.06918	0.000458613	ENSMUSG00000027699, ENSMUSG00000029381, ENSMUSG00000000125, ENSMUSG00000042548, ENSMUSG00000028864, ENSMUSG00000015619, ENSMUSG00000051910, ENSMUSG00000031561, ENSMUSG00000070733, ENSMUSG00000004364, ENSMUSG00000062991, ENSMUSG00000055148, ENSMUSG00000028656, ENSMUSG00000016150, ENSMUSG00000042414, ENSMUSG00000024837, ENSMUSG00000020122	1413	81	18082	2.68577	0.894118	0.0430728	0.867235	3.14486
GOTERM_BP_DIRECT	GO:0007417~central nervous system development	18	1.13208	0.000465835	ENSMUSG00000020598, ENSMUSG00000021900, ENSMUSG00000049717, ENSMUSG00000028977, ENSMUSG00000026976, ENSMUSG00000032368, ENSMUSG00000041607, ENSMUSG00000021613, ENSMUSG00000021614, ENSMUSG00000041235, ENSMUSG00000016028, ENSMUSG00000028519, ENSMUSG00000019986, ENSMUSG00000022952, ENSMUSG00000039910, ENSMUSG00000030317, ENSMUSG00000006958, ENSMUSG00000021318	1413	89	18082	2.58813	0.897797	0.0429134	0.880835	3.14857
GOTERM_BP_DIRECT	GO:0003281~ventricular septum development	11	0.691824	0.000508613	ENSMUSG00000038151, ENSMUSG00000031665, ENSMUSG00000075254, ENSMUSG00000035152, ENSMUSG00000057123, ENSMUSG00000027547, ENSMUSG00000039910, ENSMUSG00000015619, ENSMUSG00000025231, ENSMUSG00000022528, ENSMUSG00000027070	1413	38	18082	3.70436	0.917114	0.0458999	0.961352	3.08129
GOTERM_BP_DIRECT	GO:0032486~Rap protein signal transduction	6	0.377358	0.000520564	ENSMUSG00000052681, ENSMUSG00000068798, ENSMUSG00000036894, ENSMUSG00000050029, ENSMUSG00000051615, ENSMUSG00000062232	1413	10	18082	7.67813	0.921826	0.0461038	0.983835	3.07686
GOTERM_BP_DIRECT	GO:0001942~hair follicle development	13	0.81761	0.00053725	ENSMUSG00000022297, ENSMUSG00000016028, ENSMUSG00000022510, ENSMUSG00000028403, ENSMUSG00000005871, ENSMUSG00000007989, ENSMUSG00000024868, ENSMUSG00000028640, ENSMUSG00000020122, ENSMUSG00000050199, ENSMUSG00000041324, ENSMUSG00000024241, ENSMUSG00000060548	1413	52	18082	3.19922	0.927961	0.0467024	1.01522	3.06396
GOTERM_BP_DIRECT	GO:0007416~synapse assembly	12	0.754717	0.000538276	ENSMUSG00000032076, ENSMUSG00000062991, ENSMUSG00000031393, ENSMUSG00000000303, ENSMUSG00000048482, ENSMUSG00000031517, ENSMUSG00000024304, ENSMUSG00000034656, ENSMUSG00000051379, ENSMUSG00000030123, ENSMUSG00000024109, ENSMUSG00000037605	1413	45	18082	3.4125	0.928322	0.0459734	1.01715	3.07969
GOTERM_BP_DIRECT	GO:0048663~neuron fate commitment	10	0.628931	0.000567406	ENSMUSG00000062991, ENSMUSG00000007613, ENSMUSG00000020052, ENSMUSG00000024420, ENSMUSG00000022952, ENSMUSG00000042258, ENSMUSG00000020644, ENSMUSG00000021318, ENSMUSG00000004872, ENSMUSG00000015053	1413	32	18082	3.99903	0.937852	0.0475723	1.07191	3.0455
GOTERM_BP_DIRECT	GO:0007154~cell communication	11	0.691824	0.000636681	ENSMUSG00000014773, ENSMUSG00000020758, ENSMUSG00000023960, ENSMUSG00000034687, ENSMUSG00000050953, ENSMUSG00000057123, ENSMUSG00000059049, ENSMUSG00000054640, ENSMUSG00000030376, ENSMUSG00000027276, ENSMUSG00000020393	1413	39	18082	3.60938	0.955734	0.0523317	1.20204	2.95015
GOTERM_BP_DIRECT	GO:0043524~negative regulation of neuron apoptotic process	26	1.63522	0.000655318	ENSMUSG00000052684, ENSMUSG00000049717, ENSMUSG00000048482, ENSMUSG00000026672, ENSMUSG00000002413, ENSMUSG00000031393, ENSMUSG00000022957, ENSMUSG00000072964, ENSMUSG00000049001, ENSMUSG00000031603, ENSMUSG00000005583, ENSMUSG00000048349, ENSMUSG00000037643, ENSMUSG00000020063, ENSMUSG00000034656, ENSMUSG00000043668, ENSMUSG00000022307, ENSMUSG00000025889, ENSMUSG00000022270, ENSMUSG00000032350,…	1413	160	18082	2.07949	0.959596	0.0529345	1.23702	2.9387
GOTERM_BP_DIRECT	GO:0035019~somatic stem cell population maintenance	12	0.754717	0.000658175	ENSMUSG00000055799, ENSMUSG00000000441, ENSMUSG00000021732, ENSMUSG00000049717, ENSMUSG00000005871, ENSMUSG00000028640, ENSMUSG00000071757, ENSMUSG00000022528, ENSMUSG00000031548, ENSMUSG00000024985, ENSMUSG00000002413, ENSMUSG00000015053	1413	46	18082	3.33832	0.960158	0.0522967	1.24238	2.95082
GOTERM_BP_DIRECT	GO:0007219~Notch signaling pathway	22	1.38365	0.000658359	ENSMUSG00000039385, ENSMUSG00000040274, ENSMUSG00000025958, ENSMUSG00000027358, ENSMUSG00000029994, ENSMUSG00000020052, ENSMUSG00000020679, ENSMUSG00000050567, ENSMUSG00000045534, ENSMUSG00000050295, ENSMUSG00000000708, ENSMUSG00000022528, ENSMUSG00000043013, ENSMUSG00000031925, ENSMUSG00000054693, ENSMUSG00000014773, ENSMUSG00000022510, ENSMUSG00000019969, ENSMUSG00000046743, ENSMUSG00000030098,…	1413	125	18082	2.25225	0.960194	0.0514758	1.24272	2.96664
GOTERM_BP_DIRECT	GO:0045787~positive regulation of cell cycle	11	0.691824	0.000790232	ENSMUSG00000020052, ENSMUSG00000062604, ENSMUSG00000030201, ENSMUSG00000031565, ENSMUSG00000055204, ENSMUSG00000024477, ENSMUSG00000030849, ENSMUSG00000039910, ENSMUSG00000020644, ENSMUSG00000022346, ENSMUSG00000051675	1413	40	18082	3.51914	0.979136	0.0605069	1.48988	2.805
GOTERM_BP_DIRECT	GO:0030182~neuron differentiation	22	1.38365	0.000815043	ENSMUSG00000020661, ENSMUSG00000031997, ENSMUSG00000020052, ENSMUSG00000028546, ENSMUSG00000015619, ENSMUSG00000013584, ENSMUSG00000015053, ENSMUSG00000045092, ENSMUSG00000031393, ENSMUSG00000031628, ENSMUSG00000029671, ENSMUSG00000004698, ENSMUSG00000027967, ENSMUSG00000027433, ENSMUSG00000031099, ENSMUSG00000019969, ENSMUSG00000022952, ENSMUSG00000042258, ENSMUSG00000005583, ENSMUSG00000048349,…	1413	127	18082	2.21678	0.981524	0.0613882	1.53632	2.79054
GOTERM_BP_DIRECT	GO:0048762~mesenchymal cell differentiation	6	0.377358	0.000893081	ENSMUSG00000007613, ENSMUSG00000027358, ENSMUSG00000050295, ENSMUSG00000031565, ENSMUSG00000042258, ENSMUSG00000030849	1413	11	18082	6.98012	0.987394	0.0660546	1.68224	2.71727
GOTERM_BP_DIRECT	GO:0051016~barbed-end actin filament capping	7	0.440252	0.000906207	ENSMUSG00000023277, ENSMUSG00000022451, ENSMUSG00000021262, ENSMUSG00000026879, ENSMUSG00000026175, ENSMUSG00000032050, ENSMUSG00000015766	1413	16	18082	5.59864	0.988179	0.0659967	1.70676	2.71815
GOTERM_BP_DIRECT	GO:0006357~regulation of transcription from RNA polymerase II promoter	50	3.14465	0.000948788	ENSMUSG00000035187, ENSMUSG00000056476, ENSMUSG00000025616, ENSMUSG00000025246, ENSMUSG00000015619, ENSMUSG00000019878, ENSMUSG00000004364, ENSMUSG00000029687, ENSMUSG00000020037, ENSMUSG00000028640, ENSMUSG00000048349, ENSMUSG00000048897, ENSMUSG00000071757, ENSMUSG00000041324, ENSMUSG00000021598, ENSMUSG00000074622, ENSMUSG00000023443, ENSMUSG00000029994, ENSMUSG00000021546, ENSMUSG00000028163,…	1413	397	18082	1.6117	0.990405	0.0679808	1.78627	2.68853
GOTERM_BP_DIRECT	GO:0048812~neuron projection morphogenesis	14	0.880503	0.000995871	ENSMUSG00000045103, ENSMUSG00000031517, ENSMUSG00000029765, ENSMUSG00000021994, ENSMUSG00000021702, ENSMUSG00000041120, ENSMUSG00000026425, ENSMUSG00000062960, ENSMUSG00000032854, ENSMUSG00000050953, ENSMUSG00000041362, ENSMUSG00000020122, ENSMUSG00000019970, ENSMUSG00000060681	1413	63	18082	2.84375	0.992382	0.0702079	1.87412	2.65629
GOTERM_BP_DIRECT	GO:0001568~blood vessel development	15	0.943396	0.00103703	ENSMUSG00000023443, ENSMUSG00000031326, ENSMUSG00000050295, ENSMUSG00000028517, ENSMUSG00000062232, ENSMUSG00000019846, ENSMUSG00000013584, ENSMUSG00000041235, ENSMUSG00000000378, ENSMUSG00000019969, ENSMUSG00000057123, ENSMUSG00000039910, ENSMUSG00000005583, ENSMUSG00000024985, ENSMUSG00000027168	1413	71	18082	2.70357	0.993773	0.0719683	1.95085	2.63153
GOTERM_BP_DIRECT	GO:0051017~actin filament bundle assembly	10	0.628931	0.00115447	ENSMUSG00000016382, ENSMUSG00000023022, ENSMUSG00000028354, ENSMUSG00000038859, ENSMUSG00000054808, ENSMUSG00000029761, ENSMUSG00000052397, ENSMUSG00000015766, ENSMUSG00000049493, ENSMUSG00000024501	1413	35	18082	3.65625	0.996498	0.0786802	2.16951	2.54236
GOTERM_BP_DIRECT	GO:0001755~neural crest cell migration	12	0.754717	0.0011579	ENSMUSG00000025969, ENSMUSG00000019966, ENSMUSG00000019647, ENSMUSG00000063531, ENSMUSG00000062209, ENSMUSG00000042258, ENSMUSG00000022231, ENSMUSG00000030539, ENSMUSG00000022122, ENSMUSG00000004872, ENSMUSG00000027168, ENSMUSG00000027200	1413	49	18082	3.13393	0.996556	0.0778222	2.17588	2.55333
GOTERM_BP_DIRECT	GO:0009791~post-embryonic development	20	1.25786	0.00128318	ENSMUSG00000024563, ENSMUSG00000036840, ENSMUSG00000075254, ENSMUSG00000007613, ENSMUSG00000075316, ENSMUSG00000030849, ENSMUSG00000054640, ENSMUSG00000015619, ENSMUSG00000051910, ENSMUSG00000030102, ENSMUSG00000066324, ENSMUSG00000019947, ENSMUSG00000027684, ENSMUSG00000031010, ENSMUSG00000034910, ENSMUSG00000038151, ENSMUSG00000031393, ENSMUSG00000019969, ENSMUSG00000020609, ENSMUSG00000024985	1413	114	18082	2.24507	0.998136	0.0847189	2.4086	2.46842
GOTERM_BP_DIRECT	GO:0035994~response to muscle stretch	7	0.440252	0.00130856	ENSMUSG00000000441, ENSMUSG00000052684, ENSMUSG00000021025, ENSMUSG00000045103, ENSMUSG00000021313, ENSMUSG00000054640, ENSMUSG00000028163	1413	17	18082	5.26931	0.998354	0.0851747	2.45567	2.46305
GOTERM_BP_DIRECT	GO:0030837~negative regulation of actin filament polymerization	7	0.440252	0.00130856	ENSMUSG00000023277, ENSMUSG00000000915, ENSMUSG00000032702, ENSMUSG00000022451, ENSMUSG00000067851, ENSMUSG00000034295, ENSMUSG00000027805	1413	17	18082	5.26931	0.998354	0.0851747	2.45567	2.46305
GOTERM_BP_DIRECT	GO:0051481~negative regulation of cytosolic calcium ion concentration	7	0.440252	0.00130856	ENSMUSG00000060261, ENSMUSG00000045534, ENSMUSG00000021756, ENSMUSG00000021313, ENSMUSG00000054640, ENSMUSG00000057378, ENSMUSG00000031906	1413	17	18082	5.26931	0.998354	0.0851747	2.45567	2.46305
GOTERM_BP_DIRECT	GO:0007368~determination of left/right symmetry	16	1.00629	0.00136793	ENSMUSG00000021732, ENSMUSG00000047407, ENSMUSG00000027676, ENSMUSG00000024253, ENSMUSG00000040929, ENSMUSG00000061802, ENSMUSG00000021994, ENSMUSG00000025231, ENSMUSG00000014329, ENSMUSG00000067860, ENSMUSG00000026575, ENSMUSG00000014773, ENSMUSG00000055809, ENSMUSG00000052155, ENSMUSG00000039910, ENSMUSG00000022262	1413	81	18082	2.52778	0.99877	0.0877027	2.56573	2.4338
GOTERM_BP_DIRECT	GO:0007389~pattern specification process	13	0.81761	0.0015025	ENSMUSG00000024563, ENSMUSG00000029381, ENSMUSG00000020052, ENSMUSG00000032368, ENSMUSG00000028207, ENSMUSG00000022528, ENSMUSG00000067860, ENSMUSG00000034912, ENSMUSG00000022510, ENSMUSG00000021466, ENSMUSG00000005871, ENSMUSG00000006958, ENSMUSG00000021318	1413	58	18082	2.86827	0.999364	0.0946768	2.81474	2.35729
GOTERM_BP_DIRECT	GO:0007611~learning or memory	12	0.754717	0.00163906	ENSMUSG00000031628, ENSMUSG00000068748, ENSMUSG00000072964, ENSMUSG00000048482, ENSMUSG00000059003, ENSMUSG00000044288, ENSMUSG00000019969, ENSMUSG00000021055, ENSMUSG00000020122, ENSMUSG00000005583, ENSMUSG00000031751, ENSMUSG00000032186	1413	51	18082	3.01103	0.999674	0.101532	3.06681	2.28738
GOTERM_BP_DIRECT	GO:0021537~telencephalon development	9	0.566038	0.00167348	ENSMUSG00000027358, ENSMUSG00000024304, ENSMUSG00000020037, ENSMUSG00000054640, ENSMUSG00000049112, ENSMUSG00000022528, ENSMUSG00000068036, ENSMUSG00000021318, ENSMUSG00000005089	1413	30	18082	3.83907	0.999725	0.102261	3.13024	2.28023
GOTERM_BP_DIRECT	GO:0090004~positive regulation of establishment of protein localization to plasma membrane	9	0.566038	0.00167348	ENSMUSG00000061576, ENSMUSG00000006740, ENSMUSG00000025809, ENSMUSG00000026175, ENSMUSG00000052397, ENSMUSG00000024109, ENSMUSG00000049493, ENSMUSG00000036815, ENSMUSG00000037643	1413	30	18082	3.83907	0.999725	0.102261	3.13024	2.28023
GOTERM_BP_DIRECT	GO:0030177~positive regulation of Wnt signaling pathway	10	0.628931	0.0017656	ENSMUSG00000044548, ENSMUSG00000021732, ENSMUSG00000031665, ENSMUSG00000032702, ENSMUSG00000027358, ENSMUSG00000000125, ENSMUSG00000042793, ENSMUSG00000030849, ENSMUSG00000031548, ENSMUSG00000021395	1413	37	18082	3.45862	0.999825	0.10626	3.29982	2.24186
GOTERM_BP_DIRECT	GO:0007169~transmembrane receptor protein tyrosine kinase signaling pathway	18	1.13208	0.00181088	ENSMUSG00000005958, ENSMUSG00000029245, ENSMUSG00000048482, ENSMUSG00000026674, ENSMUSG00000062209, ENSMUSG00000024366, ENSMUSG00000022103, ENSMUSG00000035109, ENSMUSG00000005533, ENSMUSG00000029869, ENSMUSG00000019986, ENSMUSG00000062960, ENSMUSG00000029217, ENSMUSG00000055540, ENSMUSG00000029648, ENSMUSG00000055471, ENSMUSG00000020122, ENSMUSG00000014932	1413	100	18082	2.30344	0.99986	0.107517	3.38307	2.23011
GOTERM_BP_DIRECT	GO:0001736~establishment of planar polarity	7	0.440252	0.0018342	ENSMUSG00000022297, ENSMUSG00000016028, ENSMUSG00000022510, ENSMUSG00000007989, ENSMUSG00000046743, ENSMUSG00000021994, ENSMUSG00000063810	1413	18	18082	4.97657	0.999875	0.107523	3.42592	2.23005
GOTERM_BP_DIRECT	GO:0042493~response to drug	43	2.7044	0.00196882	ENSMUSG00000039323, ENSMUSG00000052684, ENSMUSG00000047407, ENSMUSG00000048482, ENSMUSG00000025925, ENSMUSG00000020679, ENSMUSG00000029838, ENSMUSG00000035187, ENSMUSG00000027984, ENSMUSG00000054640, ENSMUSG00000015619, ENSMUSG00000033308, ENSMUSG00000031548, ENSMUSG00000031520, ENSMUSG00000059003, ENSMUSG00000028519, ENSMUSG00000005836, ENSMUSG00000030317, ENSMUSG00000041324, ENSMUSG00000062762,…	1413	339	18082	1.6232	0.999935	0.113599	3.67294	2.17508
GOTERM_BP_DIRECT	GO:0010881~regulation of cardiac muscle contraction by regulation of the release of sequestered calcium ion	5	0.314465	0.00200662	ENSMUSG00000027861, ENSMUSG00000045103, ENSMUSG00000021313, ENSMUSG00000054640, ENSMUSG00000032826	1413	8	18082	7.99805	0.999946	0.114308	3.74219	2.16886
GOTERM_BP_DIRECT	GO:0045665~negative regulation of neuron differentiation	15	0.943396	0.00205436	ENSMUSG00000020160, ENSMUSG00000020052, ENSMUSG00000028977, ENSMUSG00000025809, ENSMUSG00000022528, ENSMUSG00000045179, ENSMUSG00000021379, ENSMUSG00000014773, ENSMUSG00000042258, ENSMUSG00000043456, ENSMUSG00000020644, ENSMUSG00000071757, ENSMUSG00000021318, ENSMUSG00000027168, ENSMUSG00000027276	1413	76	18082	2.5257	0.999958	0.115526	3.82959	2.15826
GOTERM_BP_DIRECT	GO:0032092~positive regulation of protein binding	14	0.880503	0.00207405	ENSMUSG00000027358, ENSMUSG00000029761, ENSMUSG00000028906, ENSMUSG00000021994, ENSMUSG00000030123, ENSMUSG00000062232, ENSMUSG00000031751, ENSMUSG00000004451, ENSMUSG00000002489, ENSMUSG00000044548, ENSMUSG00000000915, ENSMUSG00000029869, ENSMUSG00000030309, ENSMUSG00000024985	1413	68	18082	2.63465	0.999961	0.115246	3.8656	2.16069
GOTERM_BP_DIRECT	GO:0045669~positive regulation of osteoblast differentiation	14	0.880503	0.00207405	ENSMUSG00000067336, ENSMUSG00000027358, ENSMUSG00000026674, ENSMUSG00000021756, ENSMUSG00000021379, ENSMUSG00000025491, ENSMUSG00000022510, ENSMUSG00000050953, ENSMUSG00000071637, ENSMUSG00000002688, ENSMUSG00000052155, ENSMUSG00000005583, ENSMUSG00000021318, ENSMUSG00000027276	1413	68	18082	2.63465	0.999961	0.115246	3.8656	2.16069
GOTERM_BP_DIRECT	GO:0048469~cell maturation	11	0.691824	0.0020808	ENSMUSG00000027967, ENSMUSG00000020052, ENSMUSG00000031885, ENSMUSG00000062960, ENSMUSG00000031565, ENSMUSG00000040929, ENSMUSG00000015619, ENSMUSG00000020644, ENSMUSG00000022528, ENSMUSG00000063142, ENSMUSG00000015053	1413	45	18082	3.12813	0.999963	0.114305	3.87796	2.16889
GOTERM_BP_DIRECT	GO:0071479~cellular response to ionizing radiation	9	0.566038	0.00210326	ENSMUSG00000027699, ENSMUSG00000020063, ENSMUSG00000022184, ENSMUSG00000041974, ENSMUSG00000034154, ENSMUSG00000064289, ENSMUSG00000030528, ENSMUSG00000020413, ENSMUSG00000036390	1413	31	18082	3.71522	0.999967	0.114188	3.91903	2.16991
GOTERM_BP_DIRECT	GO:0043616~keratinocyte proliferation	6	0.377358	0.00217955	ENSMUSG00000029671, ENSMUSG00000021732, ENSMUSG00000026638, ENSMUSG00000022510, ENSMUSG00000021466, ENSMUSG00000031841	1413	13	18082	5.90626	0.999977	0.11679	4.05841	2.14738
GOTERM_BP_DIRECT	GO:0071560~cellular response to transforming growth factor beta stimulus	13	0.81761	0.00236282	ENSMUSG00000021127, ENSMUSG00000007613, ENSMUSG00000004637, ENSMUSG00000031503, ENSMUSG00000021994, ENSMUSG00000051910, ENSMUSG00000031548, ENSMUSG00000031010, ENSMUSG00000022952, ENSMUSG00000019979, ENSMUSG00000005583, ENSMUSG00000041540, ENSMUSG00000014932	1413	61	18082	2.72721	0.999991	0.124622	4.39246	2.08247
GOTERM_BP_DIRECT	GO:0048844~artery morphogenesis	8	0.503145	0.0023942	ENSMUSG00000038151, ENSMUSG00000007613, ENSMUSG00000041235, ENSMUSG00000007817, ENSMUSG00000050295, ENSMUSG00000057123, ENSMUSG00000020609, ENSMUSG00000022528	1413	25	18082	4.095	0.999992	0.12483	4.44955	2.0808
GOTERM_BP_DIRECT	GO:0048010~vascular endothelial growth factor receptor signaling pathway	8	0.503145	0.0023942	ENSMUSG00000031520, ENSMUSG00000067336, ENSMUSG00000062960, ENSMUSG00000050295, ENSMUSG00000002688, ENSMUSG00000029648, ENSMUSG00000031955, ENSMUSG00000041417	1413	25	18082	4.095	0.999992	0.12483	4.44955	2.0808
GOTERM_BP_DIRECT	GO:0046328~regulation of JNK cascade	7	0.440252	0.00250535	ENSMUSG00000044340, ENSMUSG00000052539, ENSMUSG00000040936, ENSMUSG00000051615, ENSMUSG00000020366, ENSMUSG00000025917, ENSMUSG00000005533	1413	19	18082	4.71464	0.999995	0.128873	4.65149	2.04893
GOTERM_BP_DIRECT	GO:0009952~anterior/posterior pattern specification	19	1.19497	0.00257516	ENSMUSG00000024563, ENSMUSG00000007613, ENSMUSG00000021381, ENSMUSG00000067336, ENSMUSG00000000125, ENSMUSG00000020679, ENSMUSG00000031326, ENSMUSG00000030201, ENSMUSG00000021994, ENSMUSG00000031548, ENSMUSG00000013584, ENSMUSG00000016028, ENSMUSG00000025491, ENSMUSG00000067860, ENSMUSG00000005871, ENSMUSG00000052155, ENSMUSG00000028496, ENSMUSG00000021318, ENSMUSG00000027168	1413	112	18082	2.1709	0.999997	0.130851	4.77811	2.0337
GOTERM_BP_DIRECT	GO:0031175~neuron projection development	22	1.38365	0.00259995	ENSMUSG00000019889, ENSMUSG00000038664, ENSMUSG00000025809, ENSMUSG00000067851, ENSMUSG00000051379, ENSMUSG00000039419, ENSMUSG00000062232, ENSMUSG00000020366, ENSMUSG00000070733, ENSMUSG00000005533, ENSMUSG00000022324, ENSMUSG00000031393, ENSMUSG00000000303, ENSMUSG00000058056, ENSMUSG00000032827, ENSMUSG00000031565, ENSMUSG00000005871, ENSMUSG00000048349, ENSMUSG00000032796, ENSMUSG00000041488,…	1413	139	18082	2.02541	0.999997	0.130673	4.82304	2.03505
GOTERM_BP_DIRECT	GO:0001954~positive regulation of cell-matrix adhesion	8	0.503145	0.00305843	ENSMUSG00000020689, ENSMUSG00000040274, ENSMUSG00000031520, ENSMUSG00000019820, ENSMUSG00000045103, ENSMUSG00000002944, ENSMUSG00000037966, ENSMUSG00000031841	1413	26	18082	3.9375	1	0.15039	5.65034	1.89453
GOTERM_BP_DIRECT	GO:0034613~cellular protein localization	12	0.754717	0.00309028	ENSMUSG00000021379, ENSMUSG00000045103, ENSMUSG00000021959, ENSMUSG00000019986, ENSMUSG00000026672, ENSMUSG00000032826, ENSMUSG00000041658, ENSMUSG00000021994, ENSMUSG00000051615, ENSMUSG00000020733, ENSMUSG00000074238, ENSMUSG00000037643	1413	55	18082	2.79205	1	0.15033	5.70758	1.89492
GOTERM_BP_DIRECT	GO:0030326~embryonic limb morphogenesis	13	0.81761	0.00313292	ENSMUSG00000021974, ENSMUSG00000022510, ENSMUSG00000021466, ENSMUSG00000030201, ENSMUSG00000034687, ENSMUSG00000019969, ENSMUSG00000031565, ENSMUSG00000057123, ENSMUSG00000024868, ENSMUSG00000027547, ENSMUSG00000021994, ENSMUSG00000021318, ENSMUSG00000013584	1413	63	18082	2.64063	1	0.15075	5.78413	1.89213
GOTERM_BP_DIRECT	GO:0007492~endoderm development	10	0.628931	0.00314013	ENSMUSG00000024563, ENSMUSG00000001497, ENSMUSG00000020679, ENSMUSG00000079042, ENSMUSG00000061731, ENSMUSG00000055204, ENSMUSG00000025571, ENSMUSG00000024868, ENSMUSG00000038844, ENSMUSG00000043013	1413	40	18082	3.19922	1	0.149605	5.79706	1.89976
GOTERM_BP_DIRECT	GO:0051642~centrosome localization	6	0.377358	0.00317408	ENSMUSG00000019647, ENSMUSG00000044033, ENSMUSG00000018736, ENSMUSG00000025812, ENSMUSG00000063450, ENSMUSG00000026640	1413	14	18082	5.48438	1	0.149646	5.85796	1.89948
GOTERM_BP_DIRECT	GO:0060324~face development	7	0.440252	0.00334531	ENSMUSG00000000441, ENSMUSG00000045179, ENSMUSG00000041235, ENSMUSG00000015134, ENSMUSG00000021994, ENSMUSG00000002413, ENSMUSG00000013584	1413	20	18082	4.47891	1	0.155576	6.16455	1.86062
GOTERM_BP_DIRECT	GO:0021591~ventricular system development	7	0.440252	0.00334531	ENSMUSG00000031393, ENSMUSG00000051747, ENSMUSG00000061802, ENSMUSG00000040936, ENSMUSG00000059854, ENSMUSG00000062232, ENSMUSG00000027200	1413	20	18082	4.47891	1	0.155576	6.16455	1.86062
GOTERM_BP_DIRECT	GO:0008354~germ cell migration	5	0.314465	0.00338937	ENSMUSG00000007613, ENSMUSG00000061353, ENSMUSG00000050295, ENSMUSG00000025809, ENSMUSG00000024837	1413	9	18082	7.10938	1	0.155983	6.24329	1.85801
GOTERM_BP_DIRECT	GO:0001756~somitogenesis	12	0.754717	0.00357988	ENSMUSG00000025491, ENSMUSG00000014773, ENSMUSG00000035403, ENSMUSG00000051747, ENSMUSG00000030201, ENSMUSG00000019969, ENSMUSG00000050295, ENSMUSG00000032419, ENSMUSG00000036422, ENSMUSG00000021994, ENSMUSG00000031548, ENSMUSG00000026640	1413	56	18082	2.74219	1	0.162491	6.58301	1.81713
GOTERM_BP_DIRECT	GO:0030178~negative regulation of Wnt signaling pathway	12	0.754717	0.00357988	ENSMUSG00000044548, ENSMUSG00000021974, ENSMUSG00000021381, ENSMUSG00000004637, ENSMUSG00000030201, ENSMUSG00000005871, ENSMUSG00000024868, ENSMUSG00000041961, ENSMUSG00000031661, ENSMUSG00000031548, ENSMUSG00000031535, ENSMUSG00000027004	1413	56	18082	2.74219	1	0.162491	6.58301	1.81713
GOTERM_BP_DIRECT	GO:0003007~heart morphogenesis	13	0.81761	0.00358777	ENSMUSG00000007817, ENSMUSG00000051747, ENSMUSG00000050295, ENSMUSG00000042548, ENSMUSG00000054640, ENSMUSG00000031523, ENSMUSG00000024241, ENSMUSG00000013584, ENSMUSG00000041235, ENSMUSG00000015846, ENSMUSG00000021466, ENSMUSG00000046743, ENSMUSG00000042258	1413	64	18082	2.59937	1	0.161329	6.59706	1.82431
GOTERM_BP_DIRECT	GO:0045860~positive regulation of protein kinase activity	13	0.81761	0.00358777	ENSMUSG00000015755, ENSMUSG00000017009, ENSMUSG00000003948, ENSMUSG00000026674, ENSMUSG00000021994, ENSMUSG00000062232, ENSMUSG00000045328, ENSMUSG00000062991, ENSMUSG00000028519, ENSMUSG00000068798, ENSMUSG00000019969, ENSMUSG00000032827, ENSMUSG00000033417	1413	64	18082	2.59937	1	0.161329	6.59706	1.82431
GOTERM_BP_DIRECT	GO:0070830~bicellular tight junction assembly	8	0.503145	0.00385472	ENSMUSG00000027699, ENSMUSG00000000303, ENSMUSG00000025809, ENSMUSG00000054808, ENSMUSG00000022255, ENSMUSG00000021112, ENSMUSG00000034573, ENSMUSG00000025812	1413	27	18082	3.79167	1	0.170707	7.07107	1.76781
GOTERM_BP_DIRECT	GO:0060291~long-term synaptic potentiation	11	0.691824	0.00403261	ENSMUSG00000031393, ENSMUSG00000025889, ENSMUSG00000059003, ENSMUSG00000041670, ENSMUSG00000029838, ENSMUSG00000026249, ENSMUSG00000060780, ENSMUSG00000041488, ENSMUSG00000030376, ENSMUSG00000002413, ENSMUSG00000057897	1413	49	18082	2.87277	1	0.176274	7.38567	1.73572
GOTERM_BP_DIRECT	GO:0045600~positive regulation of fat cell differentiation	11	0.691824	0.00403261	ENSMUSG00000044548, ENSMUSG00000021127, ENSMUSG00000025958, ENSMUSG00000027358, ENSMUSG00000026676, ENSMUSG00000043252, ENSMUSG00000020644, ENSMUSG00000005148, ENSMUSG00000031548, ENSMUSG00000023087, ENSMUSG00000027004	1413	49	18082	2.87277	1	0.176274	7.38567	1.73572
GOTERM_BP_DIRECT	GO:0006468~protein phosphorylation	64	4.02516	0.00406261	ENSMUSG00000000441, ENSMUSG00000024563, ENSMUSG00000040274, ENSMUSG00000042349, ENSMUSG00000007613, ENSMUSG00000026674, ENSMUSG00000002413, ENSMUSG00000031112, ENSMUSG00000062604, ENSMUSG00000052155, ENSMUSG00000020122, ENSMUSG00000029648, ENSMUSG00000022263, ENSMUSG00000019970, ENSMUSG00000057897, ENSMUSG00000021115, ENSMUSG00000007411, ENSMUSG00000005958, ENSMUSG00000027358, ENSMUSG00000067336,…	1413	576	18082	1.42188	1	0.175902	7.43863	1.73783
GOTERM_BP_DIRECT	GO:0007623~circadian rhythm	18	1.13208	0.00415996	ENSMUSG00000052684, ENSMUSG00000020182, ENSMUSG00000033863, ENSMUSG00000025958, ENSMUSG00000048482, ENSMUSG00000020063, ENSMUSG00000055116, ENSMUSG00000022124, ENSMUSG00000050199, ENSMUSG00000033308, ENSMUSG00000040187, ENSMUSG00000066037, ENSMUSG00000020572, ENSMUSG00000021379, ENSMUSG00000020122, ENSMUSG00000020644, ENSMUSG00000023087, ENSMUSG00000063142	1413	108	18082	2.13281	1	0.178158	7.61027	1.72509
GOTERM_BP_DIRECT	GO:0048557~embryonic digestive tract morphogenesis	7	0.440252	0.00437807	ENSMUSG00000021732, ENSMUSG00000039377, ENSMUSG00000020679, ENSMUSG00000030849, ENSMUSG00000020644, ENSMUSG00000021318, ENSMUSG00000024985	1413	21	18082	4.26563	1	0.184986	7.99374	1.68748
GOTERM_BP_DIRECT	GO:0007628~adult walking behavior	10	0.628931	0.00444803	ENSMUSG00000059363, ENSMUSG00000003934, ENSMUSG00000022307, ENSMUSG00000041235, ENSMUSG00000028519, ENSMUSG00000034656, ENSMUSG00000032368, ENSMUSG00000005892, ENSMUSG00000029223, ENSMUSG00000063142	1413	42	18082	3.04688	1	0.186057	8.11641	1.6817
GOTERM_BP_DIRECT	GO:0050673~epithelial cell proliferation	6	0.377358	0.004458	ENSMUSG00000021732, ENSMUSG00000020679, ENSMUSG00000019969, ENSMUSG00000030849, ENSMUSG00000063810, ENSMUSG00000050199	1413	15	18082	5.11875	1	0.184863	8.13389	1.68814
GOTERM_BP_DIRECT	GO:0007612~learning	13	0.81761	0.00465673	ENSMUSG00000052684, ENSMUSG00000031393, ENSMUSG00000026080, ENSMUSG00000048482, ENSMUSG00000059003, ENSMUSG00000029838, ENSMUSG00000037685, ENSMUSG00000022240, ENSMUSG00000028546, ENSMUSG00000039419, ENSMUSG00000024109, ENSMUSG00000030376, ENSMUSG00000013662	1413	66	18082	2.5206	1	0.190675	8.48148	1.65718
GOTERM_BP_DIRECT	GO:0043547~positive regulation of GTPase activity	22	1.38365	0.00469704	ENSMUSG00000027699, ENSMUSG00000026727, ENSMUSG00000028683, ENSMUSG00000035283, ENSMUSG00000025809, ENSMUSG00000021994, ENSMUSG00000062232, ENSMUSG00000045092, ENSMUSG00000038530, ENSMUSG00000036591, ENSMUSG00000026425, ENSMUSG00000068798, ENSMUSG00000029687, ENSMUSG00000021219, ENSMUSG00000020590, ENSMUSG00000059439, ENSMUSG00000036104, ENSMUSG00000068036, ENSMUSG00000018736, ENSMUSG00000042671,…	1413	146	18082	1.9283	1	0.190576	8.55183	1.6577
GOTERM_BP_DIRECT	GO:0009611~response to wounding	12	0.754717	0.00474444	ENSMUSG00000031628, ENSMUSG00000021127, ENSMUSG00000059003, ENSMUSG00000021256, ENSMUSG00000020758, ENSMUSG00000026249, ENSMUSG00000039202, ENSMUSG00000022346, ENSMUSG00000027168, ENSMUSG00000032462, ENSMUSG00000005089, ENSMUSG00000031775	1413	58	18082	2.64763	1	0.190736	8.63449	1.65687
GOTERM_BP_DIRECT	GO:0048514~blood vessel morphogenesis	9	0.566038	0.00474837	ENSMUSG00000021732, ENSMUSG00000020160, ENSMUSG00000031565, ENSMUSG00000050953, ENSMUSG00000024304, ENSMUSG00000001300, ENSMUSG00000029648, ENSMUSG00000024087, ENSMUSG00000024241	1413	35	18082	3.29063	1	0.189333	8.64133	1.66425
GOTERM_BP_DIRECT	GO:0048511~rhythmic process	20	1.25786	0.00493084	ENSMUSG00000036192, ENSMUSG00000033863, ENSMUSG00000025958, ENSMUSG00000020063, ENSMUSG00000055116, ENSMUSG00000000708, ENSMUSG00000022124, ENSMUSG00000022012, ENSMUSG00000050199, ENSMUSG00000040187, ENSMUSG00000020366, ENSMUSG00000020572, ENSMUSG00000014956, ENSMUSG00000028820, ENSMUSG00000059003, ENSMUSG00000031109, ENSMUSG00000029687, ENSMUSG00000020271, ENSMUSG00000020644, ENSMUSG00000023087	1413	128	18082	1.99951	1	0.194295	8.95886	1.63838
GOTERM_BP_DIRECT	GO:0060039~pericardium development	5	0.314465	0.00530191	ENSMUSG00000024563, ENSMUSG00000075254, ENSMUSG00000000378, ENSMUSG00000027358, ENSMUSG00000027684	1413	10	18082	6.39844	1	0.205691	9.60135	1.58138
GOTERM_BP_DIRECT	GO:0007264~small GTPase mediated signal transduction	31	1.94969	0.00558852	ENSMUSG00000052681, ENSMUSG00000042348, ENSMUSG00000044447, ENSMUSG00000050029, ENSMUSG00000051615, ENSMUSG00000035954, ENSMUSG00000043003, ENSMUSG00000039031, ENSMUSG00000004451, ENSMUSG00000024241, ENSMUSG00000025558, ENSMUSG00000022957, ENSMUSG00000028519, ENSMUSG00000047446, ENSMUSG00000022621, ENSMUSG00000020143, ENSMUSG00000019066, ENSMUSG00000041992, ENSMUSG00000056515, ENSMUSG00000001313,…	1413	236	18082	1.68095	1	0.213872	10.0947	1.54238
GOTERM_BP_DIRECT	GO:0008360~regulation of cell shape	21	1.32075	0.0056853	ENSMUSG00000021115, ENSMUSG00000029381, ENSMUSG00000036533, ENSMUSG00000029838, ENSMUSG00000052397, ENSMUSG00000040990, ENSMUSG00000028906, ENSMUSG00000039031, ENSMUSG00000020733, ENSMUSG00000086040, ENSMUSG00000031523, ENSMUSG00000022272, ENSMUSG00000063531, ENSMUSG00000021665, ENSMUSG00000062960, ENSMUSG00000026175, ENSMUSG00000026193, ENSMUSG00000032050, ENSMUSG00000031954, ENSMUSG00000015766,…	1413	139	18082	1.93334	1	0.215483	10.2607	1.53488
GOTERM_BP_DIRECT	GO:0048015~phosphatidylinositol-mediated signaling	9	0.566038	0.00569531	ENSMUSG00000026879, ENSMUSG00000058248, ENSMUSG00000036834, ENSMUSG00000033628, ENSMUSG00000036435, ENSMUSG00000052397, ENSMUSG00000022206, ENSMUSG00000032462, ENSMUSG00000005533	1413	36	18082	3.19922	1	0.214173	10.2778	1.54097
GOTERM_BP_DIRECT	GO:0008284~positive regulation of cell proliferation	60	3.77358	0.00583074	ENSMUSG00000007613, ENSMUSG00000061353, ENSMUSG00000026674, ENSMUSG00000026672, ENSMUSG00000020074, ENSMUSG00000022122, ENSMUSG00000028291, ENSMUSG00000031548, ENSMUSG00000035109, ENSMUSG00000062991, ENSMUSG00000031393, ENSMUSG00000014773, ENSMUSG00000062604, ENSMUSG00000055817, ENSMUSG00000028017, ENSMUSG00000026193, ENSMUSG00000031603, ENSMUSG00000020122, ENSMUSG00000026479, ENSMUSG00000037169,…	1413	542	18082	1.41663	1	0.217028	10.5096	1.52773
GOTERM_BP_DIRECT	GO:0016575~histone deacetylation	8	0.503145	0.00590699	ENSMUSG00000031665, ENSMUSG00000026313, ENSMUSG00000004698, ENSMUSG00000062270, ENSMUSG00000020063, ENSMUSG00000025246, ENSMUSG00000029913, ENSMUSG00000027630	1413	29	18082	3.53018	1	0.217895	10.6398	1.52374
GOTERM_BP_DIRECT	GO:0043123~positive regulation of I-kappaB kinase/NF-kappaB signaling	22	1.38365	0.00594969	ENSMUSG00000027699, ENSMUSG00000042349, ENSMUSG00000034457, ENSMUSG00000015755, ENSMUSG00000002944, ENSMUSG00000067377, ENSMUSG00000027397, ENSMUSG00000026749, ENSMUSG00000033430, ENSMUSG00000035798, ENSMUSG00000051675, ENSMUSG00000022015, ENSMUSG00000020275, ENSMUSG00000031639, ENSMUSG00000030471, ENSMUSG00000038058, ENSMUSG00000055204, ENSMUSG00000050953, ENSMUSG00000002688, ENSMUSG00000029826,…	1413	149	18082	1.88947	1	0.217662	10.7127	1.52481
GOTERM_BP_DIRECT	GO:0008584~male gonad development	18	1.13208	0.00604911	ENSMUSG00000007613, ENSMUSG00000021994, ENSMUSG00000015619, ENSMUSG00000031548, ENSMUSG00000019947, ENSMUSG00000009670, ENSMUSG00000054717, ENSMUSG00000021974, ENSMUSG00000019966, ENSMUSG00000031639, ENSMUSG00000062960, ENSMUSG00000024837, ENSMUSG00000052155, ENSMUSG00000028640, ENSMUSG00000039910, ENSMUSG00000005836, ENSMUSG00000041324, ENSMUSG00000020647	1413	112	18082	2.05664	1	0.219252	10.8821	1.51753
GOTERM_BP_DIRECT	GO:0061028~establishment of endothelial barrier	6	0.377358	0.00607245	ENSMUSG00000052681, ENSMUSG00000068798, ENSMUSG00000037754, ENSMUSG00000032050, ENSMUSG00000052397, ENSMUSG00000062232	1413	16	18082	4.79883	1	0.218396	10.9218	1.52144
GOTERM_BP_DIRECT	GO:0035729~cellular response to hepatocyte growth factor stimulus	6	0.377358	0.00607245	ENSMUSG00000032350, ENSMUSG00000025958, ENSMUSG00000028124, ENSMUSG00000026175, ENSMUSG00000028864, ENSMUSG00000031955	1413	16	18082	4.79883	1	0.218396	10.9218	1.52144
GOTERM_BP_DIRECT	GO:2000114~regulation of establishment of cell polarity	6	0.377358	0.00607245	ENSMUSG00000032702, ENSMUSG00000052681, ENSMUSG00000041362, ENSMUSG00000067851, ENSMUSG00000015619, ENSMUSG00000059439	1413	16	18082	4.79883	1	0.218396	10.9218	1.52144
GOTERM_BP_DIRECT	GO:0007157~heterophilic cell-cell adhesion via plasma membrane cell adhesion molecules	11	0.691824	0.00627567	ENSMUSG00000032076, ENSMUSG00000064115, ENSMUSG00000016150, ENSMUSG00000022661, ENSMUSG00000046743, ENSMUSG00000024304, ENSMUSG00000031561, ENSMUSG00000032012, ENSMUSG00000024109, ENSMUSG00000028399, ENSMUSG00000022656	1413	52	18082	2.70703	1	0.223215	11.267	1.49962
GOTERM_BP_DIRECT	GO:0035023~regulation of Rho protein signal transduction	14	0.880503	0.00633086	ENSMUSG00000027699, ENSMUSG00000036885, ENSMUSG00000004562, ENSMUSG00000021990, ENSMUSG00000031523, ENSMUSG00000024241, ENSMUSG00000002489, ENSMUSG00000022957, ENSMUSG00000024304, ENSMUSG00000033721, ENSMUSG00000040624, ENSMUSG00000023800, ENSMUSG00000048960, ENSMUSG00000022263	1413	77	18082	2.32671	1	0.223337	11.3605	1.49907
GOTERM_BP_DIRECT	GO:0030334~regulation of cell migration	14	0.880503	0.00633086	ENSMUSG00000020689, ENSMUSG00000040296, ENSMUSG00000029765, ENSMUSG00000062209, ENSMUSG00000061353, ENSMUSG00000030123, ENSMUSG00000019846, ENSMUSG00000021990, ENSMUSG00000005871, ENSMUSG00000032796, ENSMUSG00000022425, ENSMUSG00000027168, ENSMUSG00000024501, ENSMUSG00000026640	1413	77	18082	2.32671	1	0.223337	11.3605	1.49907
GOTERM_BP_DIRECT	GO:0055007~cardiac muscle cell differentiation	9	0.566038	0.00677937	ENSMUSG00000062991, ENSMUSG00000027358, ENSMUSG00000015846, ENSMUSG00000025809, ENSMUSG00000005583, ENSMUSG00000051910, ENSMUSG00000014226, ENSMUSG00000005836, ENSMUSG00000004872	1413	37	18082	3.11276	1	0.235499	12.1171	1.44605
GOTERM_BP_DIRECT	GO:0031648~protein destabilization	9	0.566038	0.00677937	ENSMUSG00000036840, ENSMUSG00000025889, ENSMUSG00000027358, ENSMUSG00000026879, ENSMUSG00000040374, ENSMUSG00000020063, ENSMUSG00000020271, ENSMUSG00000022184, ENSMUSG00000022124	1413	37	18082	3.11276	1	0.235499	12.1171	1.44605
GOTERM_BP_DIRECT	GO:0055085~transmembrane transport	43	2.7044	0.00703752	ENSMUSG00000031997, ENSMUSG00000004319, ENSMUSG00000029924, ENSMUSG00000037762, ENSMUSG00000028033, ENSMUSG00000075316, ENSMUSG00000058248, ENSMUSG00000051111, ENSMUSG00000054640, ENSMUSG00000041771, ENSMUSG00000057378, ENSMUSG00000038267, ENSMUSG00000027340, ENSMUSG00000021240, ENSMUSG00000002346, ENSMUSG00000000197, ENSMUSG00000021474, ENSMUSG00000021313, ENSMUSG00000025986, ENSMUSG00000022342,…	1413	364	18082	1.51172	1	0.241614	12.5498	1.42041
GOTERM_BP_DIRECT	GO:0060045~positive regulation of cardiac muscle cell proliferation	7	0.440252	0.00711973	ENSMUSG00000021974, ENSMUSG00000062209, ENSMUSG00000022306, ENSMUSG00000031565, ENSMUSG00000030849, ENSMUSG00000005583, ENSMUSG00000005836	1413	23	18082	3.8947	1	0.242389	12.6872	1.41721
GOTERM_BP_DIRECT	GO:0007173~epidermal growth factor receptor signaling pathway	10	0.628931	0.00716116	ENSMUSG00000054693, ENSMUSG00000022637, ENSMUSG00000026175, ENSMUSG00000028017, ENSMUSG00000029999, ENSMUSG00000020122, ENSMUSG00000031955, ENSMUSG00000032358, ENSMUSG00000038844, ENSMUSG00000024241	1413	45	18082	2.84375	1	0.241951	12.7564	1.41902
GOTERM_BP_DIRECT	GO:0010975~regulation of neuron projection development	8	0.503145	0.00719544	ENSMUSG00000032740, ENSMUSG00000020598, ENSMUSG00000015619, ENSMUSG00000040936, ENSMUSG00000031548, ENSMUSG00000018736, ENSMUSG00000027168, ENSMUSG00000024501	1413	30	18082	3.4125	1	0.241312	12.8136	1.42167
GOTERM_BP_DIRECT	GO:0071277~cellular response to calcium ion	11	0.691824	0.00720671	ENSMUSG00000027699, ENSMUSG00000052684, ENSMUSG00000035064, ENSMUSG00000035864, ENSMUSG00000021340, ENSMUSG00000058248, ENSMUSG00000005583, ENSMUSG00000014226, ENSMUSG00000021994, ENSMUSG00000057378, ENSMUSG00000002413	1413	53	18082	2.65596	1	0.240013	12.8323	1.42706
GOTERM_BP_DIRECT	GO:0035413~positive regulation of catenin import into nucleus	5	0.314465	0.00782124	ENSMUSG00000044548, ENSMUSG00000032702, ENSMUSG00000022231, ENSMUSG00000028017, ENSMUSG00000020122	1413	11	18082	5.81677	1	0.255958	13.8512	1.36274
GOTERM_BP_DIRECT	GO:0048505~regulation of timing of cell differentiation	4	0.251572	0.0079397	ENSMUSG00000021974, ENSMUSG00000026249, ENSMUSG00000022528, ENSMUSG00000027168	1413	6	18082	8.53126	1	0.257596	14.0463	1.35636
GOTERM_BP_DIRECT	GO:1900028~negative regulation of ruffle assembly	4	0.251572	0.0079397	ENSMUSG00000032702, ENSMUSG00000057315, ENSMUSG00000021262, ENSMUSG00000027805	1413	6	18082	8.53126	1	0.257596	14.0463	1.35636
GOTERM_BP_DIRECT	GO:0001947~heart looping	12	0.754717	0.00796154	ENSMUSG00000067860, ENSMUSG00000014773, ENSMUSG00000027676, ENSMUSG00000019986, ENSMUSG00000030201, ENSMUSG00000019969, ENSMUSG00000050953, ENSMUSG00000039910, ENSMUSG00000005583, ENSMUSG00000021994, ENSMUSG00000025231, ENSMUSG00000013584	1413	62	18082	2.47682	1	0.256526	14.0822	1.36052
GOTERM_BP_DIRECT	GO:0000278~mitotic cell cycle	9	0.566038	0.00801235	ENSMUSG00000020661, ENSMUSG00000032411, ENSMUSG00000029253, ENSMUSG00000075266, ENSMUSG00000029913, ENSMUSG00000004364, ENSMUSG00000045328, ENSMUSG00000031841, ENSMUSG00000031112	1413	38	18082	3.03084	1	0.256271	14.1657	1.36152
GOTERM_BP_DIRECT	GO:0045909~positive regulation of vasodilation	9	0.566038	0.00801235	ENSMUSG00000020063, ENSMUSG00000062960, ENSMUSG00000050953, ENSMUSG00000021055, ENSMUSG00000057123, ENSMUSG00000020122, ENSMUSG00000000708, ENSMUSG00000033717, ENSMUSG00000063142	1413	38	18082	3.03084	1	0.256271	14.1657	1.36152
GOTERM_BP_DIRECT	GO:0042391~regulation of membrane potential	16	1.00629	0.00807204	ENSMUSG00000024589, ENSMUSG00000026514, ENSMUSG00000045103, ENSMUSG00000041670, ENSMUSG00000045534, ENSMUSG00000058248, ENSMUSG00000034656, ENSMUSG00000072791, ENSMUSG00000061576, ENSMUSG00000006740, ENSMUSG00000059003, ENSMUSG00000022935, ENSMUSG00000035580, ENSMUSG00000001985, ENSMUSG00000063142, ENSMUSG00000026343	1413	97	18082	2.11083	1	0.256262	14.2637	1.36155
GOTERM_BP_DIRECT	GO:0007156~homophilic cell adhesion via plasma membrane adhesion molecules	23	1.44654	0.00823184	ENSMUSG00000064115, ENSMUSG00000037892, ENSMUSG00000039385, ENSMUSG00000036422, ENSMUSG00000031561, ENSMUSG00000050840, ENSMUSG00000061048, ENSMUSG00000074505, ENSMUSG00000031841, ENSMUSG00000022656, ENSMUSG00000032076, ENSMUSG00000000303, ENSMUSG00000016028, ENSMUSG00000051375, ENSMUSG00000070047, ENSMUSG00000022661, ENSMUSG00000035566, ENSMUSG00000046743, ENSMUSG00000055421, ENSMUSG00000024304,…	1413	163	18082	1.8057	1	0.258971	14.5256	1.35104
GOTERM_BP_DIRECT	GO:0043406~positive regulation of MAP kinase activity	11	0.691824	0.00824097	ENSMUSG00000019966, ENSMUSG00000029687, ENSMUSG00000016150, ENSMUSG00000019969, ENSMUSG00000031565, ENSMUSG00000028017, ENSMUSG00000020122, ENSMUSG00000029648, ENSMUSG00000005583, ENSMUSG00000033717, ENSMUSG00000022015	1413	54	18082	2.60677	1	0.257582	14.5406	1.35642
GOTERM_BP_DIRECT	GO:0030514~negative regulation of BMP signaling pathway	10	0.628931	0.0083008	ENSMUSG00000050069, ENSMUSG00000024868, ENSMUSG00000044674, ENSMUSG00000021994, ENSMUSG00000006958, ENSMUSG00000041120, ENSMUSG00000033014, ENSMUSG00000031548, ENSMUSG00000024985, ENSMUSG00000050830	1413	46	18082	2.78193	1	0.257569	14.6384	1.35647
GOTERM_BP_DIRECT	GO:0033077~T cell differentiation in thymus	9	0.566038	0.00940614	ENSMUSG00000074622, ENSMUSG00000040274, ENSMUSG00000032092, ENSMUSG00000021127, ENSMUSG00000049717, ENSMUSG00000005871, ENSMUSG00000015619, ENSMUSG00000041075, ENSMUSG00000021318	1413	39	18082	2.95313	1	0.284822	16.427	1.25589
GOTERM_BP_DIRECT	GO:0048566~embryonic digestive tract development	6	0.377358	0.010451	ENSMUSG00000021974, ENSMUSG00000021732, ENSMUSG00000031665, ENSMUSG00000019982, ENSMUSG00000021318, ENSMUSG00000013584	1413	18	18082	4.26563	1	0.309249	18.085	1.17361
GOTERM_BP_DIRECT	GO:0040029~regulation of gene expression, epigenetic	6	0.377358	0.010451	ENSMUSG00000031393, ENSMUSG00000055148, ENSMUSG00000026313, ENSMUSG00000022652, ENSMUSG00000042414, ENSMUSG00000028640	1413	18	18082	4.26563	1	0.309249	18.085	1.17361
GOTERM_BP_DIRECT	GO:0060216~definitive hemopoiesis	6	0.377358	0.010451	ENSMUSG00000027951, ENSMUSG00000027109, ENSMUSG00000020160, ENSMUSG00000031885, ENSMUSG00000022952, ENSMUSG00000015053	1413	18	18082	4.26563	1	0.309249	18.085	1.17361
GOTERM_BP_DIRECT	GO:0007413~axonal fasciculation	6	0.377358	0.010451	ENSMUSG00000068748, ENSMUSG00000005958, ENSMUSG00000022762, ENSMUSG00000044288, ENSMUSG00000022231, ENSMUSG00000021994	1413	18	18082	4.26563	1	0.309249	18.085	1.17361
GOTERM_BP_DIRECT	GO:0021766~hippocampus development	13	0.81761	0.0105259	ENSMUSG00000021379, ENSMUSG00000029245, ENSMUSG00000003235, ENSMUSG00000028683, ENSMUSG00000029687, ENSMUSG00000027433, ENSMUSG00000029484, ENSMUSG00000055471, ENSMUSG00000031285, ENSMUSG00000020647, ENSMUSG00000021318, ENSMUSG00000028078, ENSMUSG00000031010	1413	73	18082	2.2789	1	0.309253	18.2027	1.17359
GOTERM_BP_DIRECT	GO:0006915~apoptotic process	61	3.83648	0.0108643	ENSMUSG00000021127, ENSMUSG00000007613, ENSMUSG00000039701, ENSMUSG00000094483, ENSMUSG00000035283, ENSMUSG00000020074, ENSMUSG00000004451, ENSMUSG00000035109, ENSMUSG00000031112, ENSMUSG00000035104, ENSMUSG00000060534, ENSMUSG00000035105, ENSMUSG00000041112, ENSMUSG00000019979, ENSMUSG00000005583, ENSMUSG00000038612, ENSMUSG00000019970, ENSMUSG00000036840, ENSMUSG00000072872, ENSMUSG00000062209,…	1413	570	18082	1.36949	1	0.315613	18.7322	1.15324
GOTERM_BP_DIRECT	GO:0030901~midbrain development	9	0.566038	0.0109726	ENSMUSG00000022297, ENSMUSG00000018189, ENSMUSG00000030201, ENSMUSG00000007989, ENSMUSG00000031565, ENSMUSG00000020037, ENSMUSG00000030849, ENSMUSG00000021994, ENSMUSG00000022528	1413	40	18082	2.8793	1	0.316369	18.9011	1.15084
GOTERM_BP_DIRECT	GO:0030218~erythrocyte differentiation	10	0.628931	0.010987	ENSMUSG00000027951, ENSMUSG00000031628, ENSMUSG00000021474, ENSMUSG00000027109, ENSMUSG00000054428, ENSMUSG00000024539, ENSMUSG00000051910, ENSMUSG00000015619, ENSMUSG00000033813, ENSMUSG00000051177	1413	48	18082	2.66602	1	0.314889	18.9234	1.15553
GOTERM_BP_DIRECT	GO:0070848~response to growth factor	5	0.314465	0.0110154	ENSMUSG00000029484, ENSMUSG00000005836, ENSMUSG00000027765, ENSMUSG00000027210, ENSMUSG00000019960	1413	12	18082	5.33204	1	0.313758	18.9677	1.15913
GOTERM_BP_DIRECT	GO:0051764~actin crosslink formation	5	0.314465	0.0110154	ENSMUSG00000016382, ENSMUSG00000038859, ENSMUSG00000015766, ENSMUSG00000049493, ENSMUSG00000024501	1413	12	18082	5.33204	1	0.313758	18.9677	1.15913
GOTERM_BP_DIRECT	GO:0048711~positive regulation of astrocyte differentiation	5	0.314465	0.0110154	ENSMUSG00000027358, ENSMUSG00000026249, ENSMUSG00000021756, ENSMUSG00000020644, ENSMUSG00000022528	1413	12	18082	5.33204	1	0.313758	18.9677	1.15913
GOTERM_BP_DIRECT	GO:0021953~central nervous system neuron differentiation	5	0.314465	0.0110154	ENSMUSG00000035187, ENSMUSG00000034656, ENSMUSG00000056222, ENSMUSG00000048349, ENSMUSG00000041540	1413	12	18082	5.33204	1	0.313758	18.9677	1.15913
GOTERM_BP_DIRECT	GO:0050731~positive regulation of peptidyl-tyrosine phosphorylation	16	1.00629	0.0116061	ENSMUSG00000020689, ENSMUSG00000021732, ENSMUSG00000002944, ENSMUSG00000025809, ENSMUSG00000028864, ENSMUSG00000029999, ENSMUSG00000021702, ENSMUSG00000028517, ENSMUSG00000062991, ENSMUSG00000068748, ENSMUSG00000031520, ENSMUSG00000019966, ENSMUSG00000028017, ENSMUSG00000029217, ENSMUSG00000022425, ENSMUSG00000014932	1413	101	18082	2.02723	1	0.325711	19.8817	1.12175
[truncated: 564 more rows]

## Sheet: supplementary table 6
Supplementary table 6a
[truncated: 63,197 more rows]
[truncated: 8 more columns]

## Sheet: supplementary table 7
Supplementary table 7
[truncated: 6,922 more rows]
[truncated: 17 more columns]

## Sheet: supplementary table 8
Supplementary table 8
Cluster 1
motif_id	motif_alt_id	sequence_name	start	stop	strand	score	p-value	q-value	matched_sequence
[truncated: 169,923 more rows]

## Sheet: supplementary table 9
Supplementary table 9
[truncated: 2,496 more rows]

[truncated: 1 more sheets: supplementary table 10]
