# Supplementary material for: Sox2 levels regulate the chromatin occupancy of WNT mediators in epiblast progenitors responsible for vertebrate body formation
Source: Nat Cell Biol. 2022 May 12;24(5):633–44. doi: 10.1038/s41556-022-00910-2 (PMC9106585; doi:10.1038/s41556-022-00910-2)
Supplement: Source Data Fig. 1 — Statistical source data. [file 41556_2022_910_MOESM4_ESM.xlsx]

## Sheet: Fig1C
WT	Sox2 null	Sox2 Dox	ES
0.00409887	0.00742266	0.00671612	0.0400409
0.00378451	0.00898121	0.00633658	0.0563512
0.00289193	0.0106504		0.103777
0.00270488	0.00968762		0.203909
0.00225373			0.152042
0.00481616			0.244008
0.00138234			0.169129
0.00145669			0.171288
0.00114505			0.19952
0.00167037			0.237297
0.00378451			0.261167
0.00289193			0.140491
0.00270488			0.21856
0.0009158			0.4099
0.00098199
0.0011973

## Sheet: Fig1D
WT	Sox2 null	Sox2 Dox	ES
0.0225366	0.0108127	0.0143338	0.00178533
0.0207668	0.0142531	0.0166219	0.00099675
0.0101177	0.0131303		8.2682e-05
0.0158458	0.0135212		0.00034739
			0.00123839
			8.2842e-05
			0.00047868
			0.00014061
			0.0017411
			0.00018501
			0.00640316
			0.00594084
			0.00434637
			0.00455537
			0.00111374

## Sheet: Fig1E
WT	Sox2 null	Sox2 Dox	ES
0.255772	0.240585	0.220766	0.0759938
0.255952	0.240264	0.255826	0.0781465
0.212076	0.229545	0.237364	0.3185
0.156572	0.242717	0.208349	0.196441
0.167044		0.252782	0.21279
0.159057		0.189103	0.166305
0.147936			0.296128
0.0838552			0.177649
0.211816			0.29595
0.215781			0.273319
0.23273			0.206325
0.2597			0.239582
0.22103			0.289307
0.190795			0.253599
0.151531			0.228087
0.189582
0.191431
0.19999
0.212095
0.17892
0.153995
0.159057
0.241485
0.196037
0.235483

## Sheet: Fig1G
hrs	CEpiLC																														SOX2 OFF
48	0.00015467	0.00028543	9.728e-05	7.3291e-05																											5.3208e-05	8.7778e-05	0.00060981	8.5487e-05
60	0.108725	0.0329638	0.0136994	0.0181508																											0.102224	0.0842005	0.0335544	0.0205733
72	0.509325	0.444457	0.0842181	0.0858277	0.123626	0.100496	0.0893818	0.173259	0.140243	0.172301	0.376834	0.232774	0.162996	0.221057	0.248654	0.219229	0.101925	0.13676	0.146967	0.134969	0.0759483	0.069542	0.509325	0.444457	0.0842181	0.0858277	0.433816	0.183485	0.384291	0.438327	0.431095	0.448638	0.0716856	0.191877	0.277605	0.277821	0.224769	0.247334	0.0901889	0.0846722	0.431095	0.448638	0.0716856	0.191877	0.179136	0.17697	0.292673	0.342106
