# Supplementary material for: Sox2 levels regulate the chromatin occupancy of WNT mediators in epiblast progenitors responsible for vertebrate body formation
Source: Nat Cell Biol. 2022 May 12;24(5):633–44. doi: 10.1038/s41556-022-00910-2 (PMC9106585; doi:10.1038/s41556-022-00910-2)
Supplement: Source Data Fig. 2 — Statistical source data. [file 41556_2022_910_MOESM5_ESM.xlsx]

## Sheet: Fig2E
L-SC	L-SOX2ON	LC-SOX2ON
0.000216102	0.000390064	0.00109983
0.00017468	0.000405503	0.00112645
	0.000962117	0.00087133
	0.000491337	0.00120021
	0.00054801
	0.00060806

## Sheet: Fig2F
L-SC	L-SOX2ON	LC-SOX2ON
0.0131892	0.0159091	0.0163281
0.0102516	0.0129941	0.0174818
0.0631046	0.0137017	0.00558394
0.0640896	0.0183701	0.0065695
0.0602578	0.0326902	0.00578038
0.0407519	0.0266448	0.00441039
0.0598904		0.00742757
0.0526989		0.0069504
0.0225284
0.0784307
0.0353904
0.0884196

## Sheet: Fig2G
L-SC	L-SOX2ON
0.0502581	0.00174507
0.0606016	0.00213138
0.0609153	0.00250843
0.0690138	0.00096948
0.0190824
0.0409924
