# Supplementary material for: Sox2 levels regulate the chromatin occupancy of WNT mediators in epiblast progenitors responsible for vertebrate body formation
Source: Nat Cell Biol. 2022 May 12;24(5):633–44. doi: 10.1038/s41556-022-00910-2 (PMC9106585; doi:10.1038/s41556-022-00910-2)
Supplement: Source Data Fig. 4 — Statistical source data. [file 41556_2022_910_MOESM6_ESM.xlsx]

## Sheet: Fig4A
CEpiLC	SOX2 OFF	SOX2 ON
19.5	7.65	7.57
15.75	9.01	6.12
10.4	7.9	6.9

## Sheet: Fig4C
CEpiLC	SOX2 OFF	SOX2 ON
4.39	34.73	9.34
11.49	43.62	7.37
7.36	26	5.67

## Sheet: Fig4E
CEpiLC	SOX2 OFF	SOX2 ON
1.68	0.76	12.74
1.94	0.48	10.9
0.54	0.87	8.7

## Sheet: Fig4G
CEpiLC	SOX2 OFF	SOX2 ON
260.64	424.9	77.74
418.07	431.16	71.79
496.54	444.93	89.62
