# Supplementary material for: Sox2 levels regulate the chromatin occupancy of WNT mediators in epiblast progenitors responsible for vertebrate body formation
Source: Nat Cell Biol. 2022 May 12;24(5):633–44. doi: 10.1038/s41556-022-00910-2 (PMC9106585; doi:10.1038/s41556-022-00910-2)
Supplement: Source Data Fig. 5 — Statistical source data. [file 41556_2022_910_MOESM7_ESM.xlsx]

## Sheet: Fig5H
motif_p_value	cluster
1.79e-05	1
1.79e-05	1
1.79e-05	1
1.79e-05	1
1.79e-05	1
1.79e-05	1
1.79e-05	1
1.79e-05	1
1.79e-05	1
1.79e-05	1
1.79e-05	1
1.79e-05	1
3.58e-05	1
3.58e-05	1
3.58e-05	1
3.58e-05	1
3.58e-05	1
3.58e-05	1
3.58e-05	1
3.58e-05	1
3.58e-05	1
5.04e-05	1
5.04e-05	1
5.04e-05	1
6.51e-05	1
6.51e-05	1
6.51e-05	1
6.51e-05	1
6.51e-05	1
7.98e-05	1
7.98e-05	1
7.98e-05	1
7.98e-05	1
7.98e-05	1
7.98e-05	1
7.98e-05	1
7.98e-05	1
7.98e-05	1
7.98e-05	1
7.98e-05	1
9.45e-05	1
9.45e-05	1
9.45e-05	1
0.000112	1
0.000112	1
0.000112	1
0.000112	1
0.000112	1
0.000142	1
0.000142	1
0.000142	1
0.000142	1
0.00016	1
0.00016	1
0.00016	1
0.000184	1
0.000184	1
0.000184	1
0.000184	1
0.000325	1
0.000325	1
0.000325	1
0.000325	1
0.000325	1
0.000325	1
0.000325	1
0.000325	1
0.000325	1
0.000325	1
0.000325	1
0.000325	1
0.000325	1
0.000325	1
0.000325	1
0.000325	1
0.000325	1
0.000325	1
0.000325	1
0.000325	1
0.000349	1
0.000349	1
0.000349	1
0.000675	1
0.000675	1
0.000675	1
0.000675	1
0.000675	1
0.000675	1
0.000675	1
0.000675	1
0.000675	1
0.000675	1
0.000675	1
0.000675	1
0.000675	1
0.000675	1
0.000675	1
0.000675	1
0.000675	1
0.000675	1
0.000675	1
0.000675	1
0.000675	1
0.000675	1
0.000675	1
0.000675	1
0.000675	1
0.000675	1
0.000675	1
0.000675	1
0.000675	1
0.000675	1
0.000675	1
0.000675	1
0.000675	1
0.000675	1
0.000675	1
0.000675	1
0.000675	1
0.000675	1
0.000675	1
0.000675	1
0.000675	1
0.000675	1
0.000675	1
0.000675	1
0.000675	1
0.000675	1
0.000675	1
0.000675	1
0.000675	1
0.000675	1
0.000675	1
0.000675	1
0.000675	1
0.000675	1
0.000675	1
0.000675	1
0.000675	1
0.00086	1
0.00086	1
0.00086	1
0.00086	1
0.00086	1
0.00086	1
0.00086	1
0.00086	1
0.00086	1
0.00086	1
0.00086	1
0.00086	1
0.00086	1
0.00086	1
0.00086	1
0.00086	1
0.00086	1
0.00086	1
0.00086	1
0.00086	1
0.00086	1
0.000976	1
0.000976	1
0.000976	1
0.000976	1
0.000976	1
0.000976	1
0.000976	1
0.000976	1
0.000976	1
0.000976	1
0.000976	1
0.00124	1
0.00124	1
0.00124	1
0.00124	1
0.00124	1
0.00124	1
0.00124	1
0.00124	1
0.00124	1
0.00124	1
0.00124	1
0.00124	1
0.00124	1
0.00124	1
0.00124	1
0.00124	1
0.00124	1
0.00124	1
0.00124	1
0.00124	1
0.00124	1
0.00124	1
0.00124	1
0.00124	1
0.00124	1
0.00124	1
0.00124	1
0.00124	1
0.00124	1
0.00124	1
0.00124	1
0.00124	1
0.00136	1
0.00136	1
0.00136	1
0.00136	1
0.00136	1
0.00136	1
0.00136	1
0.00136	1
0.00136	1
0.00136	1
0.00136	1
0.00136	1
0.00136	1
0.00136	1
0.00136	1
0.00136	1
0.00151	1
0.00151	1
0.00151	1
0.00151	1
0.00151	1
0.00151	1
0.00151	1
0.00151	1
0.00151	1
0.00151	1
0.00151	1
0.00178	1
0.00178	1
0.00178	1
0.00178	1
0.00178	1
0.00178	1
0.00178	1
0.00178	1
0.00178	1
0.00178	1
0.00178	1
0.00178	1
0.00178	1
0.00178	1
0.00178	1
0.00178	1
0.00178	1
0.00178	1
0.00178	1
0.00178	1
0.00178	1
0.00178	1
0.00178	1
0.00178	1
0.00178	1
0.00178	1
0.00178	1
0.00178	1
0.00178	1
0.00178	1
0.00178	1
0.00178	1
0.00178	1
0.00178	1
0.00178	1
0.00178	1
0.00193	1
0.00193	1
0.00193	1
0.00193	1
0.00193	1
0.00193	1
0.00193	1
0.00193	1
0.00193	1
0.00193	1
0.00193	1
0.00193	1
0.00193	1
0.0021	1
0.0021	1
0.0021	1
0.0021	1
0.0021	1
0.0021	1
0.0021	1
0.0021	1
0.0021	1
0.0021	1
0.0021	1
0.0021	1
0.0021	1
0.0021	1
0.00233	1
0.00233	1
0.00233	1
0.00233	1
0.00233	1
0.00233	1
0.00233	1
0.00233	1
0.00233	1
0.00233	1
0.00233	1
0.00266	1
0.00266	1
0.00266	1
0.00266	1
0.00266	1
0.00266	1
0.00266	1
0.00266	1
0.00266	1
0.00266	1
0.00266	1
0.00266	1
0.00266	1
0.00266	1
0.00266	1
0.00266	1
0.00266	1
0.00266	1
0.00266	1
0.00296	1
0.00296	1
0.00296	1
0.00296	1
0.00296	1
0.00296	1
0.00296	1
0.00296	1
0.00296	1
0.00296	1
0.00296	1
0.00296	1
0.00296	1
0.00296	1
0.00296	1
0.00296	1
0.00296	1
0.00296	1
0.00296	1
0.00296	1
0.00296	1
0.00296	1
0.00296	1
0.00296	1
0.00315	1
0.00315	1
0.00315	1
0.00315	1
0.00315	1
0.00315	1
0.00315	1
0.00315	1
0.00315	1
0.00315	1
0.00315	1
0.00315	1
0.00315	1
0.00334	1
0.00334	1
0.00334	1
0.00334	1
0.00334	1
0.00334	1
0.00334	1
0.00334	1
0.00334	1
0.00334	1
0.00334	1
0.00334	1
0.00334	1
0.00334	1
0.00359	1
0.00359	1
0.00359	1
0.00359	1
0.00359	1
0.00359	1
0.00359	1
0.00359	1
0.00359	1
0.00359	1
0.00359	1
0.00359	1
0.00359	1
0.00359	1
0.00359	1
0.00359	1
0.00359	1
0.00359	1
0.00359	1
0.00359	1
0.00359	1
0.00396	1
0.00396	1
0.00396	1
0.00396	1
0.00396	1
0.00396	1
0.00396	1
0.00396	1
0.00396	1
0.00396	1
0.00396	1
0.00396	1
0.00396	1
0.00396	1
0.00396	1
0.00396	1
0.00396	1
0.00396	1
0.00396	1
0.00396	1
0.00396	1
0.00396	1
0.00396	1
0.00396	1
0.00396	1
0.00396	1
0.00396	1
0.00396	1
0.00396	1
0.00396	1
0.00396	1
0.00396	1
0.00396	1
0.00396	1
0.00396	1
0.00396	1
0.00396	1
0.00396	1
0.00396	1
0.00396	1
0.00396	1
0.00396	1
0.00396	1
0.00396	1
0.00415	1
0.00415	1
0.00415	1
0.00415	1
0.00415	1
0.00415	1
0.00415	1
0.00415	1
0.00415	1
0.00415	1
0.00415	1
0.00415	1
0.00415	1
0.00415	1
0.00415	1
0.00415	1
0.00415	1
0.00415	1
0.00415	1
0.00415	1
0.00599	1
0.00599	1
0.00599	1
0.00599	1
0.00599	1
0.00599	1
0.00599	1
0.00599	1
0.00599	1
0.00599	1
0.00599	1
0.00599	1
0.00599	1
0.00599	1
0.00599	1
0.00599	1
0.00599	1
0.00599	1
0.00599	1
0.00599	1
0.00599	1
0.00599	1
0.00599	1
0.00599	1
0.00599	1
0.00599	1
0.00599	1
0.00599	1
0.00599	1
0.00599	1
0.00599	1
0.00599	1
0.00599	1
0.00599	1
0.00599	1
0.00599	1
0.00599	1
0.00599	1
0.00599	1
0.00599	1
0.00599	1
0.00599	1
0.00599	1
0.00599	1
0.00599	1
0.00599	1
0.00599	1
0.00599	1
0.00599	1
0.00599	1
0.00599	1
0.00599	1
0.00599	1
0.00599	1
0.00599	1
0.00599	1
0.00599	1
0.00599	1
0.00599	1
0.00599	1
0.00599	1
0.00599	1
0.00599	1
0.00599	1
0.00599	1
0.00599	1
0.00599	1
0.00599	1
0.00599	1
0.00599	1
0.00599	1
0.00599	1
0.00599	1
0.00599	1
0.00599	1
0.00599	1
0.00599	1
0.00599	1
0.00599	1
0.00599	1
0.00599	1
0.00599	1
0.00599	1
0.00599	1
0.00599	1
0.00599	1
0.00599	1
0.00599	1
0.00599	1
0.00599	1
0.00599	1
0.00599	1
0.00599	1
0.00599	1
0.00599	1
0.00599	1
0.00599	1
0.00599	1
0.00599	1
0.00599	1
0.00599	1
0.00599	1
0.00599	1
0.00599	1
0.00599	1
0.00599	1
0.00599	1
0.00599	1
0.00599	1
0.00599	1
0.00599	1
0.00599	1
0.00599	1
0.00599	1
0.00599	1
0.00599	1
0.00599	1
0.00599	1
0.00599	1
0.00599	1
0.00599	1
0.00599	1
0.00599	1
0.00599	1
0.00599	1
0.00599	1
0.00599	1
0.00599	1
0.00599	1
0.00599	1
0.00599	1
0.00599	1
0.00599	1
0.00599	1
0.00599	1
0.00599	1
0.00599	1
0.00599	1
0.00599	1
0.00599	1
0.00599	1
0.00599	1
0.00599	1
0.00599	1
0.00599	1
0.00599	1
0.00599	1
0.00599	1
0.00599	1
0.00599	1
0.00599	1
0.00599	1
0.00599	1
0.00599	1
0.00599	1
0.00599	1
0.00599	1
0.00599	1
0.00599	1
0.00599	1
0.00599	1
0.00599	1
0.00599	1
0.00599	1
0.00599	1
0.00599	1
0.00599	1
0.00599	1
0.00599	1
0.00599	1
0.00599	1
0.00599	1
0.00599	1
0.00599	1
0.00599	1
0.00624	1
0.00624	1
0.00624	1
0.00624	1
0.00624	1
0.00624	1
0.00624	1
0.00624	1
0.00624	1
0.00624	1
0.00624	1
0.00624	1
0.00624	1
0.00624	1
0.00624	1
0.00624	1
0.00624	1
0.00624	1
0.00833	1
0.00833	1
0.00833	1
0.00833	1
0.00833	1
0.00833	1
0.00833	1
0.00833	1
0.00833	1
0.00833	1
0.00833	1
0.00833	1
0.00833	1
0.00833	1
0.00833	1
0.00833	1
0.00833	1
0.00833	1
0.00833	1
0.00833	1
0.00833	1
0.00833	1
0.00833	1
0.00833	1
0.00833	1
0.00833	1
0.00833	1
0.00833	1
0.00833	1
0.00833	1
0.00833	1
0.00833	1
0.00833	1
0.00833	1
0.00833	1
0.00833	1
0.00833	1
0.00833	1
0.00833	1
0.00833	1
0.00833	1
0.00833	1
0.00833	1
0.00833	1
0.00833	1
0.00833	1
0.00833	1
0.00833	1
0.00833	1
0.00833	1
0.00833	1
0.00833	1
0.00833	1
0.00833	1
0.00833	1
0.00833	1
0.00833	1
0.00833	1
0.00833	1
0.00833	1
0.00833	1
0.00833	1
0.00833	1
0.00833	1
0.00833	1
0.00833	1
0.00833	1
0.00833	1
0.00833	1
0.00833	1
0.00833	1
0.00833	1
0.00833	1
0.00833	1
0.00833	1
0.00833	1
0.00833	1
0.00833	1
0.00833	1
0.00833	1
0.00833	1
0.00833	1
0.00833	1
0.00833	1
0.00833	1
0.00833	1
0.00833	1
0.00833	1
0.00833	1
0.00833	1
0.00833	1
0.00833	1
0.00833	1
0.00833	1
0.00833	1
0.00833	1
0.00833	1
0.00833	1
0.00833	1
0.00833	1
0.00833	1
0.00833	1
0.00833	1
0.00833	1
0.00833	1
0.00833	1
0.00833	1
0.00833	1
0.00833	1
0.00833	1
0.00833	1
0.00833	1
0.00833	1
0.00833	1
0.00833	1
0.00833	1
0.00833	1
0.00833	1
0.00833	1
0.00833	1
0.00833	1
0.00833	1
0.00833	1
0.00833	1
0.00833	1
0.00833	1
0.00833	1
0.00833	1
0.00833	1
0.00833	1
0.00833	1
0.00833	1
0.00833	1
0.00833	1
0.00833	1
0.00833	1
0.00833	1
0.00833	1
0.00833	1
0.00833	1
0.00833	1
0.00833	1
0.00833	1
0.00833	1
0.00833	1
0.00833	1
0.00833	1
0.00833	1
0.00833	1
0.00833	1
0.00833	1
0.00833	1
0.00833	1
0.00833	1
0.00833	1
0.00833	1
0.00833	1
0.00833	1
0.00833	1
0.00833	1
0.00833	1
0.00833	1
0.00833	1
0.00833	1
0.00833	1
0.00833	1
0.00833	1
0.00833	1
0.00833	1
0.00833	1
0.00833	1
0.00833	1
0.00833	1
0.00833	1
0.00833	1
0.00833	1
0.00833	1
0.00833	1
0.00833	1
0.00833	1
0.00833	1
0.00833	1
0.00833	1
0.00833	1
0.00833	1
0.00833	1
0.00833	1
0.00833	1
0.00833	1
0.00833	1
0.00833	1
0.00833	1
0.00833	1
0.00833	1
0.00833	1
0.00833	1
0.00864	1
0.00864	1
0.00864	1
0.00864	1
0.00864	1
0.00864	1
0.00864	1
0.00864	1
0.00864	1
0.00864	1
0.00864	1
0.00864	1
0.00864	1
0.00864	1
0.00864	1
0.00864	1
0.00864	1
0.00864	1
0.00864	1
0.00864	1
0.00864	1
0.00864	1
0.00864	1
0.00864	1
0.00864	1
0.00864	1
0.00864	1
0.00864	1
0.00864	1
0.00864	1
0.00864	1
0.00864	1
0.00927	1
0.00927	1
0.00927	1
0.00927	1
0.00927	1
0.00927	1
0.00927	1
0.00927	1
0.00927	1
0.00927	1
0.00927	1
0.00927	1
0.00927	1
0.00927	1
0.00927	1
0.00927	1
0.00927	1
0.00927	1
0.00927	1
0.00927	1
0.00927	1
0.00927	1
0.00927	1
0.00927	1
0.00927	1
0.00927	1
0.00927	1
0.00927	1
0.00927	1
0.00927	1
0.00927	1
0.00927	1
0.00927	1
0.00927	1
0.00927	1
0.00927	1
0.00927	1
0.00927	1
0.00927	1
0.00927	1
0.00927	1
0.00927	1
0.00927	1
0.00927	1
0.0108	1
0.0108	1
0.0108	1
0.0108	1
0.0108	1
0.0108	1
0.0108	1
0.0108	1
0.0108	1
0.0108	1
0.0108	1
0.0108	1
0.0108	1
0.0108	1
0.0108	1
0.0108	1
0.0108	1
0.0108	1
0.0108	1
0.0108	1
0.0108	1
0.0108	1
0.0108	1
0.0108	1
0.0108	1
0.0108	1
0.0108	1
0.0108	1
0.0108	1
0.0108	1
0.0108	1
0.0108	1
0.0108	1
0.0108	1
0.0108	1
0.0108	1
0.0108	1
0.0108	1
0.0108	1
0.0108	1
0.0108	1
0.0108	1
0.0108	1
0.0108	1
0.0108	1
0.0108	1
0.0108	1
0.0108	1
0.0108	1
0.0108	1
0.0108	1
0.0108	1
0.0108	1
0.0108	1
0.0108	1
0.0108	1
0.0108	1
0.0108	1
0.0108	1
0.0108	1
0.0108	1
0.0108	1
0.0108	1
0.0108	1
0.0108	1
0.0108	1
0.0108	1
0.0108	1
0.0108	1
0.0108	1
0.0108	1
0.0108	1
0.0108	1
0.0108	1
0.0108	1
0.0108	1
0.0108	1
0.0108	1
0.0108	1
0.0108	1
0.0108	1
0.0108	1
0.0108	1
0.0108	1
0.0108	1
0.0108	1
0.0108	1
0.0108	1
0.0108	1
0.0108	1
0.0108	1
0.0108	1
0.0108	1
0.0108	1
0.0108	1
0.0108	1
0.0108	1
0.0108	1
0.0108	1
0.0108	1
0.0108	1
0.0108	1
0.0108	1
0.0108	1
0.0108	1
0.0108	1
0.0108	1
0.0108	1
0.0108	1
0.0108	1
0.0108	1
0.0108	1
0.0108	1
0.0108	1
0.0108	1
0.0108	1
0.0108	1
0.0108	1
0.0108	1
0.0108	1
0.0108	1
0.0108	1
0.0108	1
0.0108	1
0.0108	1
0.0108	1
0.0108	1
0.0108	1
0.0108	1
0.0108	1
0.0108	1
0.0108	1
0.0108	1
0.0108	1
0.0108	1
0.0108	1
0.0108	1
0.0108	1
0.0108	1
0.0108	1
0.0108	1
0.0108	1
0.0108	1
0.0108	1
0.0108	1
0.0108	1
0.0108	1
0.0108	1
0.0108	1
0.0111	1
0.0111	1
0.0111	1
0.0111	1
0.0111	1
0.0111	1
0.0111	1
0.0111	1
0.0111	1
0.0111	1
0.0111	1
0.0111	1
0.0111	1
0.0111	1
0.0111	1
0.0111	1
0.0111	1
0.0111	1
0.0111	1
0.0111	1
0.0111	1
0.0111	1
0.0111	1
0.0111	1
0.0111	1
0.0111	1
0.0111	1
0.0111	1
0.0111	1
0.0111	1
0.0111	1
0.0111	1
0.0111	1
0.0111	1
0.0111	1
0.0111	1
0.0111	1
0.0111	1
0.0111	1
0.0111	1
0.0111	1
0.0111	1
0.0111	1
0.0111	1
0.0111	1
0.0111	1
0.0111	1
0.0111	1
0.0111	1
0.0111	1
0.0128	1
0.0128	1
0.0128	1
0.0128	1
0.0128	1
0.0128	1
0.0128	1
0.0128	1
0.0128	1
0.0128	1
0.0128	1
0.0128	1
0.0128	1
0.0128	1
0.0128	1
0.0128	1
0.0128	1
0.0128	1
0.0128	1
0.0128	1
0.0128	1
0.0128	1
0.0128	1
0.0128	1
0.0128	1
0.0128	1
0.0128	1
0.0128	1
0.0128	1
0.0128	1
0.0128	1
0.0128	1
0.0128	1
0.0128	1
0.0128	1
0.0128	1
0.0128	1
0.0128	1
0.0128	1
0.0128	1
0.0128	1
0.0128	1
0.0128	1
0.0128	1
0.0128	1
0.0128	1
0.0128	1
0.0128	1
0.0128	1
0.0128	1
0.0128	1
0.0128	1
0.0128	1
0.0128	1
0.0128	1
0.0128	1
0.0128	1
0.0128	1
0.0128	1
0.0128	1
0.0128	1
0.0128	1
0.0128	1
0.0128	1
0.0128	1
0.0128	1
0.0128	1
0.0128	1
0.0128	1
0.0128	1
0.0128	1
0.0128	1
0.0128	1
0.0128	1
0.0128	1
0.0128	1
0.0128	1
0.0128	1
0.0128	1
0.0128	1
0.0128	1
0.0128	1
0.0128	1
0.0128	1
0.0128	1
0.0128	1
0.0128	1
0.0128	1
0.0128	1
0.0128	1
0.0128	1
0.0128	1
0.0128	1
0.0128	1
0.0128	1
0.0128	1
0.0128	1
0.0128	1
0.0128	1
0.0128	1
0.0128	1
0.0128	1
0.0128	1
0.0128	1
0.0128	1
0.0128	1
0.0128	1
0.0128	1
0.0128	1
0.0128	1
0.0128	1
0.0128	1
0.0128	1
0.0128	1
0.0128	1
0.0128	1
0.0128	1
0.0128	1
0.0128	1
0.0128	1
0.0128	1
0.0128	1
0.0128	1
0.0128	1
0.0128	1
0.0128	1
0.0128	1
0.0143	1
0.0143	1
0.0143	1
0.0143	1
0.0143	1
0.0143	1
0.0143	1
0.0143	1
0.0143	1
0.0143	1
0.0143	1
0.0143	1
0.0143	1
0.0143	1
0.0143	1
0.0143	1
0.0143	1
0.0143	1
0.0143	1
0.0143	1
0.0143	1
0.0143	1
0.0143	1
0.0143	1
0.0143	1
0.0143	1
0.0143	1
0.0143	1
0.0143	1
0.0143	1
0.0143	1
0.0143	1
0.0143	1
0.0143	1
0.0143	1
0.0143	1
0.0143	1
0.0143	1
0.0143	1
0.0143	1
0.0143	1
0.0143	1
0.0143	1
0.0143	1
0.0143	1
0.0143	1
0.0143	1
0.0143	1
0.0143	1
0.0143	1
0.0143	1
0.0143	1
0.0143	1
0.0143	1
0.0143	1
0.0143	1
0.0143	1
0.0143	1
0.0143	1
0.0143	1
0.0143	1
0.0143	1
0.0143	1
0.0143	1
0.0143	1
0.0143	1
0.0143	1
0.0143	1
0.0143	1
0.0143	1
0.0143	1
0.0143	1
0.0143	1
0.0143	1
0.0143	1
0.0143	1
0.0143	1
0.0143	1
0.0143	1
0.0143	1
0.0143	1
0.0143	1
0.0143	1
0.0143	1
0.0143	1
0.0143	1
0.0143	1
0.0143	1
0.0143	1
0.0143	1
0.0143	1
0.0143	1
0.0143	1
0.0143	1
0.0143	1
0.0143	1
0.0143	1
0.0143	1
0.0143	1
0.0143	1
0.0143	1
0.0143	1
0.0143	1
0.0143	1
0.0143	1
0.0143	1
0.0143	1
0.0143	1
0.0143	1
0.0143	1
0.0143	1
0.0143	1
0.0143	1
0.0143	1
0.0143	1
0.0143	1
0.0143	1
0.0143	1
0.0143	1
0.0143	1
0.0143	1
0.0143	1
0.0143	1
0.0143	1
0.0143	1
0.0143	1
0.0143	1
0.0143	1
0.0143	1
0.0143	1
0.0143	1
0.0143	1
0.0143	1
0.0143	1
0.0143	1
0.0143	1
0.0148	1
0.0148	1
0.0148	1
0.0148	1
0.0148	1
0.0148	1
0.0148	1
0.0148	1
0.0148	1
0.0148	1
0.0148	1
0.0148	1
0.0148	1
0.0148	1
0.0148	1
0.0148	1
0.0148	1
0.0148	1
0.0148	1
0.0148	1
0.0148	1
0.0148	1
0.0148	1
0.0148	1
0.0148	1
0.0148	1
0.0148	1
0.0148	1
0.0148	1
0.0148	1
0.0148	1
0.0148	1
0.0148	1
0.0148	1
0.0148	1
0.0148	1
0.0148	1
0.0165	1
0.0165	1
0.0165	1
0.0165	1
0.0165	1
0.0165	1
0.0165	1
0.0165	1
0.0165	1
0.0165	1
0.0165	1
0.0165	1
0.0165	1
0.0165	1
0.0165	1
0.0165	1
0.0165	1
0.0165	1
0.0165	1
0.0165	1
0.0165	1
0.0165	1
0.0165	1
0.0165	1
0.0165	1
0.0165	1
0.0165	1
0.0165	1
0.0165	1
0.0165	1
0.0165	1
0.0165	1
0.0165	1
0.0165	1
0.0165	1
0.0165	1
0.0165	1
0.0165	1
0.0165	1
0.0165	1
0.0165	1
0.0165	1
0.0165	1
0.0165	1
0.0165	1
0.0165	1
0.0165	1
0.0165	1
0.0165	1
0.0165	1
0.0165	1
0.0165	1
0.0165	1
0.0165	1
0.0165	1
0.0165	1
0.0165	1
0.0165	1
0.0165	1
0.0165	1
0.0165	1
0.0165	1
0.0165	1
0.0165	1
0.0165	1
0.0165	1
0.0165	1
0.0165	1
0.0165	1
0.0165	1
0.0165	1
0.0165	1
0.0165	1
0.0165	1
0.0165	1
0.0165	1
0.0165	1
0.0165	1
0.0165	1
0.0165	1
0.0165	1
0.0165	1
0.0165	1
0.0165	1
0.0165	1
0.0165	1
0.0165	1
0.0165	1
0.0165	1
0.0165	1
0.0165	1
0.0165	1
0.0165	1
0.0165	1
0.0165	1
0.0165	1
0.0165	1
0.0165	1
0.0165	1
0.0165	1
0.0165	1
0.0165	1
0.0165	1
0.0165	1
0.0165	1
0.0165	1
0.0165	1
0.0165	1
0.0165	1
0.0165	1
0.0165	1
0.0165	1
0.0165	1
0.0165	1
0.0165	1
0.0165	1
0.0165	1
0.0165	1
0.0165	1
0.0165	1
0.0165	1
0.0165	1
0.0165	1
0.0165	1
0.0165	1
0.0165	1
0.0165	1
0.0165	1
0.0165	1
0.0165	1
0.0165	1
0.0165	1
0.0165	1
0.0165	1
0.0165	1
0.0165	1
0.0165	1
0.0165	1
0.0165	1
0.0165	1
0.0165	1
0.0165	1
0.0165	1
0.0165	1
0.0165	1
0.0165	1
0.0165	1
0.0165	1
0.0165	1
0.0165	1
0.0165	1
0.0165	1
0.0165	1
0.0171	1
0.0171	1
0.0171	1
0.0171	1
0.0171	1
0.0171	1
0.0171	1
0.0171	1
0.0171	1
0.0171	1
0.0171	1
0.0171	1
0.0171	1
0.0171	1
0.0171	1
0.0171	1
0.0171	1
0.0171	1
0.0171	1
0.0171	1
0.0171	1
0.0171	1
0.0171	1
0.0171	1
0.0171	1
0.0171	1
0.0171	1
0.0171	1
0.0171	1
0.0171	1
0.0171	1
0.0171	1
0.0171	1
0.0171	1
0.0171	1
0.0173	1
0.0173	1
0.0173	1
0.0173	1
0.0173	1
0.0173	1
0.0173	1
0.0173	1
0.0173	1
0.0173	1
0.0173	1
0.0176	1
0.0176	1
0.0176	1
0.0176	1
0.0176	1
0.0176	1
0.0176	1
0.0176	1
0.0176	1
0.0176	1
0.0176	1
0.0176	1
0.0176	1
0.0176	1
0.0176	1
0.0176	1
0.0176	1
0.0176	1
0.0176	1
0.0176	1
0.018	1
0.018	1
0.018	1
0.018	1
0.018	1
0.018	1
0.018	1
0.018	1
0.018	1
0.018	1
0.018	1
0.018	1
0.018	1
0.018	1
0.018	1
0.018	1
0.018	1
0.018	1
0.018	1
0.018	1
0.018	1
0.018	1
0.018	1
0.018	1
0.018	1
0.018	1
0.018	1
0.018	1
0.018	1
0.018	1
0.018	1
0.018	1
0.018	1
0.018	1
0.018	1
0.0186	1
0.0186	1
0.0186	1
0.0186	1
0.0186	1
0.0186	1
0.0186	1
0.0186	1
0.0186	1
0.0186	1
0.0186	1
0.0186	1
0.0186	1
0.0186	1
0.0186	1
0.0186	1
0.0186	1
0.0186	1
0.0186	1
0.0186	1
0.0186	1
0.0186	1
0.0186	1
0.0186	1
0.0186	1
0.0186	1
0.0186	1
0.0186	1
0.0186	1
0.0186	1
0.0186	1
0.0186	1
0.0186	1
0.0186	1
0.0186	1
0.0186	1
0.0186	1
0.0186	1
0.0186	1
0.0186	1
0.0186	1
0.0186	1
0.0186	1
0.0186	1
0.0204	1
0.0204	1
0.0204	1
0.0204	1
0.0204	1
0.0204	1
0.0204	1
0.0204	1
0.0204	1
0.0204	1
0.0204	1
0.0204	1
0.0204	1
0.0204	1
0.0204	1
0.0204	1
0.0204	1
0.0204	1
0.0204	1
0.0204	1
0.0204	1
0.0204	1
0.0204	1
0.0204	1
0.0204	1
0.0204	1
0.0204	1
0.0204	1
0.0204	1
0.0204	1
0.0204	1
0.0204	1
0.0204	1
0.0204	1
0.0204	1
0.0204	1
0.0204	1
0.0204	1
0.0204	1
0.0204	1
0.0204	1
0.0204	1
0.0204	1
0.0204	1
0.0204	1
0.0204	1
0.0204	1
0.0204	1
0.0204	1
0.0204	1
0.0204	1
0.0204	1
0.0204	1
0.0204	1
0.0204	1
0.0204	1
0.0204	1
0.0204	1
0.0204	1
0.0204	1
0.0204	1
0.0204	1
0.0204	1
0.0204	1
0.0204	1
0.0204	1
0.0204	1
0.0204	1
0.0204	1
0.0204	1
0.0204	1
0.0204	1
0.0204	1
0.0204	1
0.0204	1
0.0204	1
0.0204	1
0.0204	1
0.0204	1
0.0204	1
0.0204	1
0.0204	1
0.0204	1
0.0204	1
0.0204	1
0.0204	1
0.0204	1
0.0204	1
0.0204	1
0.0204	1
0.0204	1
0.0204	1
0.0204	1
0.0204	1
0.0204	1
0.0204	1
0.0204	1
0.0204	1
0.0204	1
0.0204	1
0.0204	1
0.0204	1
0.0204	1
0.0204	1
0.0204	1
0.0204	1
0.0204	1
0.0204	1
0.0204	1
0.0204	1
0.0204	1
0.0204	1
0.0204	1
0.0204	1
0.0204	1
0.0204	1
0.0204	1
0.0204	1
0.0204	1
0.0204	1
0.0204	1
0.0204	1
0.0228	1
0.0228	1
0.0228	1
0.0228	1
0.0228	1
0.0228	1
0.0228	1
0.0228	1
0.0228	1
0.0228	1
0.0228	1
0.0228	1
0.0228	1
0.0228	1
0.0228	1
0.0228	1
0.0228	1
0.0228	1
0.0228	1
0.0228	1
0.0228	1
0.0228	1
0.0228	1
0.0228	1
0.0228	1
0.0228	1
0.0228	1
0.0228	1
0.0228	1
0.0228	1
0.0228	1
0.0228	1
0.0228	1
0.0228	1
0.0228	1
0.0228	1
0.0228	1
0.0228	1
0.0228	1
0.0228	1
0.0228	1
0.0228	1
0.0228	1
0.0228	1
0.0228	1
0.0228	1
0.0228	1
0.0228	1
0.0228	1
0.0228	1
0.0228	1
0.0228	1
0.0228	1
0.0228	1
0.0228	1
0.0228	1
0.0228	1
0.0228	1
0.0228	1
0.0228	1
0.0228	1
0.0228	1
0.0228	1
0.0228	1
0.0228	1
0.0228	1
0.0228	1
0.0228	1
0.0228	1
0.0228	1
0.0228	1
0.0228	1
0.0228	1
0.0228	1
0.0228	1
0.0228	1
0.0228	1
0.0228	1
0.0228	1
0.0228	1
0.0228	1
0.0228	1
0.0228	1
0.0228	1
0.0228	1
0.0228	1
0.0228	1
0.0228	1
0.0228	1
0.0228	1
0.0228	1
0.0228	1
0.0228	1
0.0228	1
0.0228	1
0.0228	1
0.0228	1
0.0228	1
0.0228	1
0.0228	1
0.0228	1
0.0228	1
0.0228	1
0.0228	1
0.0228	1
0.0228	1
0.0228	1
0.0228	1
0.0228	1
0.0228	1
0.0228	1
0.0228	1
0.0228	1
0.0228	1
0.0228	1
0.0228	1
0.0228	1
0.0228	1
0.0228	1
0.0228	1
0.0228	1
0.0228	1
0.0228	1
0.0228	1
0.0228	1
0.0228	1
0.0228	1
0.0228	1
0.0228	1
0.0228	1
0.0228	1
0.0228	1
0.0228	1
0.0228	1
0.0228	1
0.0228	1
0.0228	1
0.0228	1
0.0228	1
0.0228	1
0.0228	1
0.0228	1
0.0228	1
0.0228	1
0.0228	1
0.0228	1
0.0228	1
0.0228	1
0.0228	1
0.0228	1
0.0228	1
0.0228	1
0.0228	1
0.0228	1
0.0228	1
0.0228	1
[truncated: 167,914 more rows]
