# Supplementary material for: Sox2 levels regulate the chromatin occupancy of WNT mediators in epiblast progenitors responsible for vertebrate body formation
Source: Nat Cell Biol. 2022 May 12;24(5):633–44. doi: 10.1038/s41556-022-00910-2 (PMC9106585; doi:10.1038/s41556-022-00910-2)
Supplement: Source Data Fig. 7 — Statistical source data. [file 41556_2022_910_MOESM8_ESM.xlsx]

## Sheet: Fig7C
CEpiLC	Early streak	Naive
0.0478628	0.00594557	0.00088251
0.0335528	0.00797869	0.0012988
0.0258626	0.00406271
0.0293499	0.00796837
0.0356983	0.00807121
0.035085	0.00639429
0.0429559	0.00537321
0.0379173	0.0062888
0.0296955
0.0272383

## Sheet: Fig7D
EpiLC	CEpiLC	Early streak
1	67.6372	11.6558
1	105.268	28.4408
1	33.6838	12.8019
1	41.0404	13.1912
1	81.6371	55.4782
1	88.6191	57.7312

## Sheet: Fig7E
EpiLC	CEpiLC	Naive
1	318.812	85.4271
1	328.031	81.4167
1	297.195	66.4444
1	318.574	27.4444

## Sheet: Fig7F
EpiLC	CEpiLC	CEpiLC-SOX2del
1	318.812	2.83333
1	328.031	1.14583
1	297.195	1.46296
1	318.574	0.944444
1	197.778	21.5178
1	224.537	29.963
1	132.395	7.558
	237.127	7.68675
	182.448	33.8229
		11.0901
		34.2634

## Sheet: Fig7G
CEpiLC FLC	CEpiLC FLC +SB	FLC SOX2 OFF	FLC +SB SOX2 OFF
0.00475305	0.00602348	0.00078217	0.00399488
0.00418241	0.00660474	0.0009287	0.00312021
0.00510156	0.00821769	0.00064077	0.00361133
0.00552241	0.00675661	0.00045566	0.00371322
0.00308241	0.00582818	0.00093078	0.00404047
0.00194334	0.00816706	0.00098039	0.00417358
0.00417863	0.00577691	0.00030042	0.00137332
0.00487648	0.00534336	0.00039308	0.00112262
0.0012191	0.00271638
0.00131842	0.00139582

## Sheet: Fig7H
CEpiLC FLC	CEpiLC FLC +SB	FLC SOX2 OFF	FLC +SB SOX2 OFF
0.0379554	0.041716	0.0236533	0.0545018
0.0435895	0.0430369	0.0265051	0.0433343
0.0808512	0.224693	0.00815982	0.0328284
0.0893123	0.0834163	0.00764951	0.0452439
0.0108778	0.0495488	0.0234373	0.0452533
0.0198673	0.0728537	0.0247267	0.0537101
0.0486411	0.0569506
0.050557	0.0728665
