# Supplementary material for: Sox2 levels regulate the chromatin occupancy of WNT mediators in epiblast progenitors responsible for vertebrate body formation
Source: Nat Cell Biol. 2022 May 12;24(5):633–44. doi: 10.1038/s41556-022-00910-2 (PMC9106585; doi:10.1038/s41556-022-00910-2)
Supplement: Source Data Extended Data Fig. 1 — Statistical source data. [file 41556_2022_910_MOESM9_ESM.xlsx]

## Sheet: ExtendedFig1C
Hours	CDX1																												CDX2
48	0.00998735	0.00444118	0.00818571	0.00328824	0.00512353	0.0146122	0.00390588	0.00505882	0.00963047	0.00238824	0.00285294																		0.0014898	0.00039592	0.00056735	0.00341849	0.00079592	0.00356612	0.00118163	0.00198367	0.00110612	0.00125306	0.00032245	0.00039796	0.00060204	0.001
60	0.0348624	0.0726106	0.0106082	0.03357	0.0302235	0.0214235	0.0297971	0.0315835																					0.0688488	0.137079	0.016471	0.0299786	0.0566247	0.038342	0.0677833	0.0548288
72	0.0557579	0.971524	1.14776	1.01383	0.733222	2.09699	1.6243	1.65155	2.46968	2.35434	2.92375	2.69974	0.893055	0.962475	0.961475	0.834117	0.262124	0.301937	0.303932	0.250489	0.619348	0.317168	0.845468	0.309889	0.424348	0.151598	0.402434	0.277743	0.48669	0.505602	0.4638	0.457415	0.298556	0.819079	0.0338565	0.795853	1.00248	1.19133	1.25273	1.2042	0.64621	0.642191	0.637092	0.601057	1.13885	0.592577	1.54389	0.537589	0.447536
84	0.855786	0.395931	1.03013	0.31838	0.315852	0.167568	0.225519	0.250316																					2.65751	1.09967	2.34335	0.732334	0.338464	0.20871	0.368842	0.312423
96	0.614856	0.534152	0.594324	0.528993	0.23477	0.246955	0.0215498	0.306258	1.70624	1.65041	1.84079	1.45833	0.191355	0.178417	0.161021	0.1289	0.0760094	0.101203	0.0943929	0.0701614	0.12182	0.103652	0.137007	0.381915	0.104482	0.272971	0.0910829	0.217234	0.0441047	0.589709	0.523795	0.531475	0.0904381	1.39578	0.107289	1.56871	1.27198	1.3306	1.31046	1.2295	1.30593	1.34078	1.64898	1.51422	1.11851	0.870897	0.410392	3.19115	0.251229
120	0.104699	0.188851	0.134513	0.121314	0.0633207	0.0450235	0.0694117	0.0665379	0.564217	0.537867	0.518107	0.518107	0.0159127	0.0145012	0.0335818	0.0252044	0.0293972	0.0188776	0.0143016	0.0155744									0.0105039	0.232624	0.162845	0.159384	1.792	1.7858	0.687806	2.29433	1.02817	1.11967	0.928887	0.784353	0.858312	0.876347	0.521621	0.493826
[truncated: 31 more columns]

## Sheet: ExtendedFig1D
Hours	HoxB1				HoxB4																															HoxB8
48	0.00037874	0.00035827			0.00267273	0.0176727	0.00672727	0.00367273	0.00870909	0.00476364																									0.00792727	0.00146329	0.00125063	0.00146329
72	0.735144	0.722014	0.694285	0.721264	0.211738	0.192556	0.288942	0.247218	0.108958	0.0893654	0.148224	0.162989	0.121611	0.124425	0.0758527	0.0880436	0.196535	0.181351	0.201222	0.201082	0.150764	0.135405	0.0844855	0.0850727	0.141645	0.117305	0.197902	0.214173	0.411896	0.370195	0.36032	0.449176	0.679645	0.719393	0.585951	0.468927	0.598089	0.832448	0.795223	0.131208	0.503803	0.121365	0.468927	0.395276	0.504152	0.717192	0.685122	0.468927	0.598089
96	1.07968	1.12163	0.898194	0.887673	1.51872	1.41015	1.37683	1.42736	0.265329	0.271091	0.00836364	0.324515	0.371478	0.402582	0.474129	0.571313	0.541056	0.541433	1.04888	1.03086	0.212178	0.26894	0.0163636	0.290851	0.351196	0.372511	0.0104182	0.432524	2.4723	2.83796	3.48426	3.81016	1.57391	1.42835	1.919	1.60262	1.84093	1.60651	1.69576	1.08217	1.15503	0.00908861	0.958554	1.40341	1.61209	1.38937	1.46655	1.60262	1.84093
120	0.774373	0.828228	0.747476	0.781924	1.40576	1.35506	1.42341	1.44428	0.468413	0.429536	0.160413	0.434627	0.5727	0.52118	0.684609	0.759095	0.636553	0.524987	0.711458	0.511516	0.148482	0.326771	0.32802	0.320602	0.610835	0.577484	0.210567	0.5813	2.62779	3.05432	1.88277	2.43826	1.90574	2.0228	2.25223	0.720681	0.649063	0.499111	2.07258	0.926544	0.858524	0.952924	1.13795	0.617038	0.555722	0.427185	1.77391	0.720681	0.649063
[truncated: 122 more columns]
