# Supplementary material for: Sox2 levels regulate the chromatin occupancy of WNT mediators in epiblast progenitors responsible for vertebrate body formation
Source: Nat Cell Biol. 2022 May 12;24(5):633–44. doi: 10.1038/s41556-022-00910-2 (PMC9106585; doi:10.1038/s41556-022-00910-2)
Supplement: Source Data Extended Data Fig. 2 — Statistical source data. [file 41556_2022_910_MOESM10_ESM.xlsx]

## Sheet: ExtendedFig2G
ESC	EpiLC	SOX2 OFF
0.00122015	0.0105321	0.0081358
0.00065261	0.0111337	0.0100901
0.00094832	0.011069	0.0101613
0.00098434	0.00902379	0.00993366
0.00036695
0.00045259
0.00058376
0.00025548
0.00035905
0.00068846
0.00059244
0.00052944

## Sheet: ExtendedFig2H
EpiLC	SOX2 OFF	SOX2 TetON; SOX3 OFF
0.143538	0.237418	0.0221431
0.162555	0.256317	0.0219445
0.18093	0.272721	0.0145332
0.0940453	0.216509	0.0173791
0.130761		0.0151767
0.129139		0.0160866

## Sheet: ExtendedFig2I
EpiLC	SOX2 OFF	SOX2 TetON; SOX3 OFF
0.0148644	0.0122634	0.00292266
0.0159423	0.0132763	0.00196603
0.0159754	0.0124604	0.00197149
0.012793	0.0107092	0.00187486
0.0357231		0.00509042
0.0334465		0.00326885
0.0103827
0.0100383
0.0161709
0.0163221

## Sheet: ExtendedFig2K
hrs	CEpiLC				SOX2 OFF
48	0.0105321	0.0111337	0.011069	0.00902379	0.0081358	0.0100901	0.0101613	0.00993366
72	0.00315804	0.00425492	0.00458298	0.00423612	0.00066711	0.00086494	0.00084884	0.00108237
