# Supplementary material for: Sox2 levels regulate the chromatin occupancy of WNT mediators in epiblast progenitors responsible for vertebrate body formation
Source: Nat Cell Biol. 2022 May 12;24(5):633–44. doi: 10.1038/s41556-022-00910-2 (PMC9106585; doi:10.1038/s41556-022-00910-2)
Supplement: Source Data Extended Data Fig. 3 — Statistical source data. [file 41556_2022_910_MOESM11_ESM.xlsx]

## Sheet: ExtendedFig3A
hrs	CEpiLC/ Meso														SOX2 OFF
48	4.07e-05	5.685e-05	9.7625e-05	8.8675e-05	0.00011079	0.00010717	4.31e-05								6.68e-05	6.405e-05	8.9155e-05	0.00010583	0.00013728	0.00012931	5.645e-05
72	0.00090186	0.00057528	0.00239274	0.00234259	0.00057165	0.00048829	0.038281	0.0599224	0.0104314	0.0128359					0.00316386	0.00306878	0.00113746	0.0032609	0.00039038	0.00038819	0.011788	0.00755246	0.00656294	0.0189537
96	0.0267439	0.0354887	0.039079	0.012475	0.0406954	0.00958864	0.161989	0.32302	0.333308	0.25442	0.0957556	0.104712	0.0272897	0.0690603	0.0155531	0.0169849	0.0190498	0.00792012	0.00284768	0.0518817	0.0392074	0.103682	0.14057	0.00050131	0.00055489	0.0225458	0.0257283

## Sheet: ExtendedFig3B
hrs	CEpiLC/Meso				SOX2 OFF
48	5.08e-05	0.00033891	7.39e-05	4.73e-05	0.00010383	0.00017786
72	4.665e-05	0.00021815	0.00017296	4.195e-05	4.07e-05	4.925e-05	2.615e-05
96	0.00166911	0.00095055	0.00224627	0.00200555	0.00189942	0.00188665	0.00781926	0.00438988
120	0.0401606	0.0281031	0.0336485	0.0270977	0.0157944	0.0169046	0.0234991	0.021862

## Sheet: ExtendedFig3D
hrs	CEpiLC/ Meso														SOX2 ON
48	4.07e-05	5.685e-05	9.7625e-05	8.8675e-05	0.00011079	0.00010717	4.31e-05								0.000138489	7.085e-05	6.6799e-05	6.405e-05
72	0.00090186	0.00057528	0.00239274	0.00234259	0.00057165	0.00048829	0.038281	0.0599224	0.0104314	0.0128359					0.000342866	0.00017445	0.00078016	0.00123707
96	0.0267439	0.0354887	0.039079	0.012475	0.0406954	0.00958864	0.161989	0.32302	0.333308	0.25442	0.0957556	0.104712	0.0272897	0.0690603	0.00442312	0.00430587	0.013635	0.0113031	0.00022716	8.104e-05	0.000213496	0.000524053

## Sheet: ExtendedFig3E
hrs	SC Neural												CEpilC/Meso														SOX2 ON CHIR 2-4
48	0.00083894	0.00093295	0.0004573	0.00069767									0.00083894	0.00093295	0.0004573	0.00069767	0.00088407	0.00053859	0.00056354	0.000444							0.00035406	0.00034372	0.00042396	0.00020749
72	0.00063115	0.00044678	0.00061303	0.00042985	0.00121991	0.00088573	0.000154	0.00135634	0.00019317	0.00115436			0.00063115	0.00044678	0.00061303	0.00042985	0.00121991	0.00088573	0.004403	0.00452983	0.00338296	0.0040964	0.00026285	0.00026958			0.00054166	0.00042731	0.00106487	0.00068992	0.0028075	0.00234532
96	0.0631046	0.0640896	0.0602578	0.0407519	0.0598904	0.0526989	0.0225284	0.0784307	0.0353904	0.0884196	0.0131892	0.0102516	0.00211791	0.00176261	0.00123961	0.00111395	0.00633379	0.00454902	0.0280439	0.0228599	0.00752807	0.00601968	0.00036571	0.00065783	0.00244407	0.00438259	0.00578038	0.00441039	0.00742757	0.0069504	0.0163281	0.0174818	0.00558394	0.0065695

## Sheet: ExtendedFig3F
Dnmt3l	EpiLC			CEpiLC			SOX2 ON
t0	83.45	143.89	125.05
48	23.06	22.76	30.02
72	3.75	3.48	3.25	3.78	3.17	2.43	37.86	36.11	51.17
Nr5a2	EpiLC			CEpiLC			SOX2 ON
t0	19.39	24.1	25.64
48	1.24	1.17	1.18
72	0.14	0.03	0.04	0.41	0.28	0.34	15.06	12.27	16.94
Dppa3	EpiLC			CEpiLC			SOX2 ON
t0	22.12	19.26	62.12
48	3.56	4.71	12.4
72	1.34	1.53	0.86	2.63	2.41	1.56	62.72	76.25	54.92
Nanog	EpiLC			CEpiLC			SOX2 ON
t0	148.72	138.7	179.52
48	3.7	2.83	10.8
72	6.99	11.23	8.55	5.97	17	3.53	62.08	63.04	26.04
Tfap2c	EpiLC			CEpiLC			SOX2 ON
t0	17.83	11.88	22.9
48	1.35	0.98	1.14
72	0.56	0.34	0.43	1.77	1.31	1.13	13.93	13.4	21.62
Dppa3	EpiLC			CEpiLC			SOX2 ON
t0	22.12	19.26	62.12
48	3.56	4.71	12.4
72	1.34	1.53	0.86	2.63	2.41	1.56	62.72	76.25	54.92
Ncoa3	EpiLC			CEpiLC			SOX2 ON
t0	24.22	28.9	28.45
48	12.93	13.08	12.51
72	9.22	8.59	8.73	8.39	7.65	8.01	16.95	17.29	21.47
Tbx3	EpiLC			CEpiLC			SOX2 ON
t0	24.59	22.62	29.16
48	0.28	0.28	0.26
72	0.08	0.06	0.16	0.12	0.19	0.17	6.02	7.67	14.53
