# Supplementary material for: Sox2 levels regulate the chromatin occupancy of WNT mediators in epiblast progenitors responsible for vertebrate body formation
Source: Nat Cell Biol. 2022 May 12;24(5):633–44. doi: 10.1038/s41556-022-00910-2 (PMC9106585; doi:10.1038/s41556-022-00910-2)
Supplement: Source Data Extended Data Fig. 9 — Statistical source data. [file 41556_2022_910_MOESM12_ESM.xlsx]

## Sheet: ExtendedFig9B
Bra				Eomes				MixL1				Nanog
CEpiLC FLC	Early streak FLC+A	SOX2 OFF FLC		CEpiLC FLC	Early streak FLC+A	SOX2 OFF FLC		CEpiLC FLC	Early streak FLC+A	SOX2 OFF FLC		CEpiLC FLC	Early streak FLC+A	SOX2 OFF FLC
0.123626	0.112937	0.277605		0.00014773	0.00306626	0.0135309		0.00083829	0.00630528	0.0120196		0.00156689	0.00329482	0.0216981
0.100496	0.13824	0.277821		0.00023523	0.00280984	0.0136637		0.00051167	0.00669335	0.0139524		0.00191792	0.00404819	0.0232992
0.0893818	0.211222	0.224769		0.0007382	0.00603097	0.0141078		0.00059474	0.00555888	0.0122659		0.00845437	0.0171689	0.0188584
0.173259	0.494828	0.247334		0.00205663	0.0206316	0.0124994		0.00203466	0.0207751	0.012909		0.017331	0.0501711	0.0278662
0.140243	0.531816	0.0901889		0.00222651	0.0175547	0.0226319		0.00338413	0.0186071	0.0216498		0.012082	0.0763092	0.0167755
0.172301	0.55594	0.0846722		0.00185162	0.0194647	0.0249382		0.00399663	0.0209632	0.0221969		0.014368	0.0533636	0.017051
0.376834	0.350868	0.431095		0.0043493	0.0305221			0.0114065	0.0278149			0.0241137	0.0208328
0.232774	0.309069	0.448638		0.00401051	0.0309482			0.00798219	0.0316204			0.0159644	0.0143779
0.162996		0.0716856		0.00067968				0.00202168				0.00421922
0.221057		0.191877		0.0006983				0.00156868				0.00460451
0.248654		0.179136		0.00056158				0.00067606				0.00592528
0.219229		0.17697		0.0004148				0.0004083				0.0066817
0.101925		0.292673		0.00197696				0.0046389				0.00719894
0.13676		0.342106		0.00298615				0.00517581				0.00758308
0.146967
0.134969
0.0759483
0.069542
0.509325
0.444457
0.0842181
0.0858277
0.433816
0.183485
0.384291
0.438327

## Sheet: ExtendedFig9D
CEpiLC FLC	Early streak FLC+A
0.00525534	0.00278617
0.00628444	0.00387927
0.00701666	0.00331678
0.00629316	0.00192891
0.00618076	0.00163896

## Sheet: ExtendedFig9G
Bra					Eomes					MixL1					Nanog
CEpiLC FLC	CEpiLC FLC+SB	SOX2 OFF FLC	SOX2 OFF FLC+SB		CEpiLC FLC	CEpiLC FLC+SB	SOX2 OFF FLC	SOX2 OFF FLC+SB		CEpiLC FLC	CEpiLC FLC+SB	SOX2 OFF FLC	SOX2 OFF FLC+SB		CEpiLC FLC	CEpiLC FLC+SB	SOX2 OFF FLC	SOX2 OFF FLC+SB
0.0611943	0.0238315	0.0901889	0.00669825		0.00019288	5.63e-05	0.00426081	0.00037604		0.00112219	0.00012213	0.00548101	4.38e-05		0.00102862	0.00031539	0.00751001	0.0006125
0.0556329	0.020428	0.0846722	0.00733475		0.00027224	6.56e-05	0.00424562	0.00029709		0.0010504	7.59e-05	0.00508753	1.25e-05		0.00104895	0.00036818	0.00561481	0.00082639
0.154749	0.0633944	0.228933	0.0183192		0.00081863	0.00024558	0.0129851	0.00091022		0.00296038	0.00038576	0.014609	8.4219e-05		0.002726	0.00065148	0.0192433	0.00196876
0.177452	0.0637028	0.211466	0.0230674		0.0008315	0.00021904	0.0103876	0.00117755		0.00302049	0.00025708	0.0111486	6.8478e-05		0.00275735	0.0013782	0.0185363	0.00228593
0.661127	0.0639239	0.287573	0.0174758		0.00626053	0.00053506	0.0151451	0.00166935		0.0305221	0.0004419	0.0169098	5.6751e-05		0.0366892	0.00339941	0.0327809	0.00373934
0.563505	0.0723933	0.28107	0.0188277		0.00639872	0.00036775	0.0152135	0.00146488		0.026278	0.00064028	0.0159865	0.00014144		0.0253477	0.0019269	0.0348065	0.00348651
0.162996		0.277605			0.00067968		0.0135309			0.00202168		0.0120196			0.00421922		0.0216981
0.221057		0.277821			0.0006983		0.0136637			0.00156868		0.0139524			0.00460451		0.0232992
0.248654		0.224769			0.00056158		0.0141078			0.00067606		0.0122659			0.00592528		0.0188584
0.219229		0.247334			0.0004148		0.0124994			0.0004083		0.012909			0.0066817		0.0278662
0.101925		0.0901889			0.00197696		0.0226319			0.0046389		0.0216498			0.00719894		0.0167755
0.13676		0.0846722			0.00298615		0.0249382			0.00517581		0.0221969			0.00758308		0.017051
0.146967		0.431095			0.00014773					0.00083829					0.00156689
0.134969		0.448638			0.00023523					0.00051167					0.00191792
0.0759483		0.0716856			0.0007382					0.00059474					0.00845437
0.069542		0.191877			0.00205663					0.00203466					0.017331
0.509325		0.179136			0.00222651					0.00338413					0.012082
0.444457		0.17697			0.00185162					0.00399663					0.014368
0.0842181		0.292673			0.0043493					0.0114065					0.0241137
0.0858277		0.342106			0.00401051					0.00798219					0.0159644
0.433816
0.183485
0.384291
0.438327
0.173259
0.140243
0.172301
0.376834
0.232774
